# Supplementary material for: Identification of an immunogenic cell death-related gene signature predicts survival and sensitivity to immunotherapy in clear cell renal carcinoma
Source: Sci Rep. 2023 Mar 17;13:4449. doi: 10.1038/s41598-023-31493-z (PMC10023707; doi:10.1038/s41598-023-31493-z)
Supplement: Supplementary file 1 — Supplementary Information. [file 41598_2023_31493_MOESM1_ESM.zip]

Archive with 20 entries (17 files):
- Supplementary material/
- Supplementary material/Figures/
- Supplementary material/Figures/Figure legends.docx
- Supplementary material/Figures/Figure S1.jpg
- Supplementary material/Figures/Figure S2.jpg
- Supplementary material/Figures/Figure S3.jpg
- Supplementary material/Figures/Figure S4.jpeg
- Supplementary material/Figures/Figure S5.jpg
- Supplementary material/Figures/Figure S6.jpg
- Supplementary material/Raw data/
- Supplementary material/Raw data/Consensus Cluster results.xlsx
- Supplementary material/Raw data/ICD.genes.xlsx
- Supplementary material/Raw data/KIRC cibersort results.txt
- Supplementary material/Raw data/KIRC estimate results.txt
- Supplementary material/Raw data/KIRC timer results.txt
- Supplementary material/Raw data/RECA-EU clinical.txt
- Supplementary material/Raw data/RECA-EU expression.txt
- Supplementary material/Raw data/TCGA-KIRC clinical.txt
- Supplementary material/Raw data/TCGA-KIRC ICD genes mRNA expression.txt
- Supplementary material/Raw data/Tide results.csv
