# Supplementary material for: Identification of an immunogenic cell death-related gene signature predicts survival and sensitivity to immunotherapy in clear cell renal carcinoma
Source: Sci Rep. 2023 Mar 17;13:4449. doi: 10.1038/s41598-023-31493-z (PMC10023707; doi:10.1038/s41598-023-31493-z)
Supplement: Supplementary file 1 — Supplementary Information. [file 41598_2023_31493_MOESM1_ESM.zip › Supplementary material/Raw data/ICD.genes.xlsx]

## Sheet: Sheet3
CALR
ENTPD1
NT5E
HMGB1
HSP90AA1
ATG5
BAX
CASP8
PDIA3
PIK3CA
CXCR3
IFNA1
IFNB1
IL10
TNF
CASP1
IL1B
P2RX7
LY96
MYD88
CD4
FOXP3
IFNG
IFNGR1
IL17RA
PRF1
IL1R1
EIF2AK3
IL17A
CD8A
CD8B
NLRP3
TLR4
IL6
