# Supplementary material for: Identification of an immunogenic cell death-related gene signature predicts survival and sensitivity to immunotherapy in clear cell renal carcinoma
Source: Sci Rep. 2023 Mar 17;13:4449. doi: 10.1038/s41598-023-31493-z (PMC10023707; doi:10.1038/s41598-023-31493-z)
Supplement: Supplementary file 1 — Supplementary Information. [file 41598_2023_31493_MOESM1_ESM.zip › Supplementary material/Raw data/KIRC cibersort results.txt]

ID	B_cells_naive_CIBERSORT	B_cells_memory_CIBERSORT	Plasma_cells_CIBERSORT	T_cells_CD8_CIBERSORT	T_cells_CD4_naive_CIBERSORT	T_cells_CD4_memory_resting_CIBERSORT	T_cells_CD4_memory_activated_CIBERSORT	T_cells_follicular_helper_CIBERSORT	T_cells_regulatory_(Tregs)_CIBERSORT	T_cells_gamma_delta_CIBERSORT	NK_cells_resting_CIBERSORT	NK_cells_activated_CIBERSORT	Monocytes_CIBERSORT	Macrophages_M0_CIBERSORT	Macrophages_M1_CIBERSORT	Macrophages_M2_CIBERSORT	Dendritic_cells_resting_CIBERSORT	Dendritic_cells_activated_CIBERSORT	Mast_cells_resting_CIBERSORT	Mast_cells_activated_CIBERSORT	Eosinophils_CIBERSORT	Neutrophils_CIBERSORT	P-value_CIBERSORT	Correlation_CIBERSORT	RMSE_CIBERSORT
TCGA-3Z-A93Z-01	0.0931454898448068	0	0.0519522551303211	0.125529911612467	0	0.200121198281609	0	0	0.0364382522557783	0	0.08850757780537	0.0173175401142667	0.0517856739858353	0	0.110380367791085	0.14943486019076	0.0107033100356597	7.54762002270991e-05	0.0646080867518133	0	0	0	0.087	0.131227670672129	1.03411019143042
TCGA-6D-AA2E-01	0.226672387200608	0	0.165596743369949	0.177112461278966	0	0.160711986227098	0	0.0211994066660276	0.0193558826204178	0	0	0.034308988373331	0.0235363727029389	0	0.0123725491884371	0.121727444408582	0	0	0.0300030498551217	0.00740272810852268	0	0	0	0.422490354623862	0.912286972335522
TCGA-A3-3306-01	0	0.00385262334566973	0.002004595452916	0.0977009194256901	0	0.36860964020934	0.00961409497916423	0	0	0	0.03082588179901	0	0.112789820354237	0	0.0923764468357688	0.206904387691261	0.0346380433237779	0	0.0251015420643725	0	0	0.0155820045187922	0.096	0.124145061858219	1.03932019080711
TCGA-A3-3307-01	0.00387884911675376	0	0.00127665774361816	0.284439858212937	0	0.161605335980807	0.0240314194777381	0.0175528108433036	0.0059122587138088	0	0.0129775921018766	0	0.142333392584506	0	0.124663492678557	0.171796821761564	0	0.000268023142341131	0.0392883273038265	0	0	0.0099751603383616	0.004	0.291235979175689	0.970067364985031
TCGA-A3-3308-01	0.0387796969557007	0	0.00736090428683064	0.0954000154569165	0	0.202237439343263	0.0244742160265723	0	0.0194093449200731	0	0.03317239831747	0	0.0872035670965223	0.00165580634934949	0.123882396610374	0.309934753537646	0	0	0.0564894610992828	0	0	0	0.016	0.243371341038747	0.983298810152517
TCGA-A3-3311-01	0.0696512700352764	0	0.0346084016454229	0.175632702721029	0	0.193841442600011	0.000903525513186541	0.0424753292193515	0.00729225414703111	0.0238611355760986	0	0.00282790222074752	0.12687248464466	0	0.0788909305175232	0.201947089091033	0	0	0.037955263261358	0	0	0.00324026880727112	0.04	0.180756765698741	1.01043846336067
TCGA-A3-3313-01	0.0284241928344651	0	0.000506466133226966	0.0413651517521312	0	0.23179251128229	0	0.00213469557240782	0	0	0.101337630308158	0.0140175750509848	0.103177537336379	0	0.061348880674719	0.282332268871687	0.0217290021305127	0	0.0259665367986683	0	0.0858675512543706	0	0.457	0.0332658867543581	1.06269701543886
TCGA-A3-3316-01	0.0640567517505705	0	0.00213356477853421	0.0426035584931853	0	0.147176803172021	0	0.0141000063356643	0.0104525276856689	0.000451331252209874	0	0.0166264674300473	0.118788339837975	0.143099046484699	0.0467771262066672	0.350383011916429	0	0	0	0.0315943417511025	0	0.0117571229052257	0.011	0.25706885557733	0.980833174993774
TCGA-A3-3317-01	0.00516434236777316	0.00356409581835597	0	0.125182782013104	0	0.280832611414627	0.0402586108112548	0	0	0	0	0.0183718006748304	0.0378375883571051	0.0339614012606721	0.151639723511066	0.20532873900453	0.0258515722920919	0	0.0710813948951145	0	0.000925337579475779	0	0.002	0.344857962800754	0.942761625400218
TCGA-A3-3319-01	0.0766241030743628	0	0.0207323864398246	0.0655084921804647	0	0.290440430011665	0.0123491515721113	0.018438186584409	0.0195165765441661	0	0	0.0103769815887326	0.098480868556109	0.0271642879935748	0.104451020931078	0.198138849072385	0	0	0.0344337572592961	0	0	0.0233449081918216	0.0580000000000001	0.155817073630877	1.01932372235672
TCGA-A3-3320-01	0.0614491698066521	0	0.0167228890439862	0.15221152032611	0	0.331838562111426	0	0	0	0	0.0112280095774583	0	0.0259986063206941	0	0.124432295856618	0.21113823187621	0.00299303590328989	0	0.0113434677061121	0.0218832626272256	0	0.028760948844218	0.15	0.096230956202511	1.05700233617361
TCGA-A3-3322-01	0.022091904633373	0	0.00777225632414719	0.0501305535300266	0	0.189455665873249	0	0.0047872733790934	0.010837968637835	0	0.0142568065491446	0.0199002591281481	0.0648595660655175	0	0.0467374680723729	0.484950166192552	0.048819772472515	0	0.0225551216382118	0	0	0.0128452175038142	0.088	0.129434362982542	1.03403640344773
TCGA-A3-3323-01	0.000436558992789829	0	0.00146758149641613	0.131239798153034	0	0.296269333565575	0.00333998004241138	0	0	0	0.0396570320818917	0	0.0977447907427155	0	0.122679108551607	0.243365243395721	0	0	0.0622404487677159	0	0	0.00156012421012228	0.003	0.300919577902928	0.962510145645787
TCGA-A3-3324-01	0	0	0.00424531193622693	0.264687222778267	0	0.297261208747511	0.00413629667816524	0.00787802893511481	0.0092633237464059	0	0	0.0126490818673641	0.0878625551110018	0	0.0802741926944642	0.193090793230481	0.00716227022378785	0	0.0302378278117681	0	0	0.00125188623944261	0.00600000000000001	0.276225899134694	0.981683769213979
TCGA-A3-3325-01	0.0437747191454202	0	0.00763388148055076	0.0785106782377522	0	0.335229852361642	0.00442861780896867	0	0	0	0.00866138553407115	0	0.0499387187805222	0	0.0415717620092637	0.308124511540018	0.00898343250358697	0	0.101447224396884	0	0.000860334638641988	0.0108348815626787	0.029	0.212390207031423	0.995205491956659
TCGA-A3-3326-01	0.112856878072447	0	0.0294876645718621	0.0713098441934376	0	0.281858967208705	0.0272172144223266	0	0.0370688251518009	0	0.0289579294009311	0	0.0468043822718138	0	0.09780318805891	0.138118851293423	0.0265152424619637	0	0.10200101289238	0	0	0	0.003	0.315082885345445	0.952553154835788
TCGA-A3-3328-01	0.0103080057533813	0	0	0	0	0.194856205586397	0	0.039276839959953	0	0	0.0833758273457634	0.0734891730060417	0.193616779517545	0.134755341404428	0.046637146331352	0.051423155920415	0.0250364407252517	0.0241217222591898	0.0228370981010715	0	0.0240508738546308	0.0762153902345796	0.728	-0.00251791580585501	1.08853050086955
TCGA-A3-3329-01	0.0158530850829328	0	0.00523047794100853	0.144399364356857	0	0.313093281226782	0.0143207025256076	0.046042467510678	0.00805562489124889	0.00097486720993635	0	0	0.0871070632907303	0	0.132442168643302	0.204063930609304	0	0	0.0261681177708069	0	0	0.00224884894080519	0.012	0.251737746842876	0.989647868438302
TCGA-A3-3331-01	0.0212481893719029	0	0	0.147578397576358	0	0.216863374258624	0	0.041544162212063	0	0	0	0.0151323410679573	0.0734047295506473	0	0.145089520179952	0.237638235772008	0.000614525133806216	0	0	0.0916576236951897	0	0.00922890118149125	0.0620000000000001	0.151826350446088	1.03148776398448
TCGA-A3-3335-01	0.0675890849172343	0	0	0.0775929000759097	0	0.418932532382848	0.0307523529760044	0	0	0	0.0286024065319547	0	0.0621004872433442	0.0624250292284705	0.0524459859424253	0.143820111539046	0	0.0198426462271586	0.0151597291112082	0	0	0.0207367338243958	0.323	0.0530359676772547	1.07138429767436
TCGA-A3-3343-01	0.0585420945600855	0	0.0113148164065906	0.0752485046282818	0	0.31757172835539	0	0	0.00585619595492338	0	0.0400371587708397	0.0205318839112742	0.0710203856473937	0	0.132497369295338	0.142685088352745	0.0239112460907913	0	0.0879631017230363	0	0.00431912593809236	0.00850130036521854	0.002	0.332880108927216	0.94654956060248
TCGA-A3-3346-01	0.0024010176744884	0	0.00353429547725888	0.117316290384319	0	0.254667616975767	0.0772751479120985	0.00324558194785245	0.00317146316300067	0	0.0419551995382259	0	0.0285601464739882	0.108442003872438	0.0809227965413884	0.212431397617888	0	0	0.0234624502352864	0	0	0.042614592186001	0.005	0.288298074400481	0.966183233566895
TCGA-A3-3347-01	0.0318636443293304	0	0.000160688919760742	0.106739855546917	0	0.189057265591301	0.0174486530500383	0.0172777379715812	0.0133863236405659	0.00755924575032418	0	0	0	0.183430449604992	0.0861147027337736	0.276685113152591	0	0	0.0377165408645018	0	0	0.0325597788443245	0.003	0.303847977800234	0.960576866173003
TCGA-A3-3349-01	0.132586544242676	0	0.0155614077595183	0.180297774792282	0	0.0945315196213885	0.0125357137951061	0	0.00275295319383447	0	0.0448168624108714	0.0426349462956233	0.0555108039072361	0	0.0181525496810067	0.24973376233609	0.00532209522153175	0	0.13043159227985	0	0	0.0151314744629862	0.022	0.230529041868564	0.986302517667671
TCGA-A3-3351-01	0	0	0.00191109664524533	0.367840597063158	0	0.218341683645917	0.000498530749945569	0.0170360975243393	0.0076971195382954	0	0	0	0.121595109351782	0	0.0955205996003885	0.152457069500257	0	0	0.0166919242682164	0	0	0.000410172112455181	0.002	0.331513910452953	0.958628713885098
TCGA-A3-3352-01	0.040714441283172	0	0.00290703191470148	0.0473653486970365	0	0.283384769787212	0.0110448496727152	0	0.00232820571051108	0	0.0802224726041806	0.0234425895788207	0.0966779652169892	0	0.129800811887216	0.182669732141046	0.00833762964826875	0.000955784548262683	0.0901483673098674	0	0	0	0.15	0.0967846701684934	1.0453476034122
TCGA-A3-3357-01	0.0121460151778143	0	0	0.243707696233869	0	0.208943532047292	0.00515220466733511	0.0389210795461582	0.00141940093757174	0.0113696036883498	0	0.0420852507820808	0.028697470220191	0	0.035853578185598	0.282080354165516	0	0	0.0751152531256773	0	0	0.0145085612225468	0.045	0.166049869252151	1.02549849412242
TCGA-A3-3358-01	0	0.00824653936512337	0.0237260050996752	0.213940852532495	0	0.25486849645004	0.00967126705765694	0.0296785077049774	0.0122870655382526	0.0019720517088697	0	0.00429005360102136	0.0411067124168351	0	0.0706412502356513	0.271120730337797	0.0165384477534304	0	0.0407843171408319	0	0	0.00112770305734333	0.079	0.137064301888556	1.03558260231724
TCGA-A3-3359-01	0.0141980954304991	0	0.00534529959942917	0.261594332240759	0	0.255729810806027	0.00366976552134533	0.038689946675791	0	0	0	0.0115920546574524	0.0359327264428136	0	0.144925758840435	0.147277843152075	0.0147719593519866	0	0.0537551116773664	0	0	0.01251729560402	0.002	0.339482633121467	0.951929996250239
TCGA-A3-3362-01	0.0425694154606357	0	9.53868454111336e-05	0.179633412198755	0	0.241014338594693	0.0186749690325663	0	0	0	0.00722662561638129	0.000859557185664322	0.0865139710229218	0	0.1115772770805	0.22364201543641	0.00156738973445015	0	0.0685936840166319	0	0	0.0180319577749793	0.036	0.190410917211054	1.00795512962448
TCGA-A3-3363-01	0.00120408718592093	0	0	0.0378507040697027	0	0.214834103875565	0	0	0.012906967421061	0.0156505599873821	0	0.0497747665139076	0	0	0.00640433604568249	0.425418855175989	0	0	0.215961309360893	0	0	0.0199943103638956	0.04	0.184221908435933	1.0110547661977
TCGA-A3-3365-01	0.0823442491579037	0	0.00911462543792336	0.144024596970469	0	0.218638596361493	0	0.00336322578048311	0	0.0703804446650909	0	0.0311490554863652	0.0096699818207174	0	0.100101711097428	0.181447118013776	0	0.00434712993536243	0.145419265272988	0	0	0	0.033	0.197273161434358	1.00696486287013
TCGA-A3-3367-01	0.0631946096644657	0	0.0107003301938024	0.0969887847371889	0	0.248217643673009	0	0	0.00449921154234016	0	0	0.0279592979457843	0.0296011292603522	0	0.100389236775321	0.291596766149659	0.017968313107403	0	0.0967368567604221	0	0	0.0121478201902524	0.244	0.0694202439219426	1.0504068581387
TCGA-A3-3370-01	0	0	0.00480198296158073	0.429085611090315	0	0.137866924641993	0.00433976467599608	0.0137844159651465	0.00835624905601987	0.0216095829923551	0	0.0111753836760947	0.0525640481322956	0	0.0899203079117578	0.202377972113738	0	0	0.0223363763360138	0	0	0.00178138044669404	0.001	0.383732758255954	0.931934878719766
TCGA-A3-3372-01	0.00326999786959001	0	0.00574261992564857	0.125054076647587	0	0.267467321095404	0	0	0.0119386034153865	0.00299966948820372	0	0.0385100466875919	0.0889703630738961	0.0329144222802219	0.187633113830928	0.0844375656816616	0.00853816896243698	0	0.142524031041444	0	0	0	0.00900000000000001	0.264794094692556	0.9847430371164
TCGA-A3-3373-01	0.0281386980951311	0	0	0.0947532750337428	0	0.195688016457982	0.0467978182331598	0	0	0	0.0328906293150891	0	0.0476118373957221	0.00422079792180948	0.125619233144886	0.274626055999762	0.0510726052332447	0	0.0882633927167786	0	0	0.0103176404526915	0.035	0.192054439426703	1.00189969100322
TCGA-A3-3374-01	0.00139721400279171	0.00184101928560697	0	0.00923378831365513	0	0.0270183829830106	0	0.00149380219716905	0	0.00249963778612412	0.00034416908935332	0.00379752733145501	0	0.738772789899528	0.000349545139742833	0.177727796344116	0	0	0.0355243276274478	0	0	0	0	0.837591962915094	0.56027285835186
TCGA-A3-3376-01	0.0467754774973562	0	0.00299981773856863	0.0758325789367158	0	0.230525065245333	0.00546784455277414	0	0.00382258835443525	0	0.0573617253031257	0.00350200498477443	0.206085181585329	0	0.028408724551426	0.242286469176039	0.0162677709243407	0	0.0806647511497824	0	0	0	0.019	0.235612183942581	0.983307992360605
TCGA-A3-3378-01	0.084539888434245	0	0.012090341869301	0.0816671671576537	0	0.246400238006505	0.0243932153951719	0.0301333955356497	0.00775279455466965	0	0	0.0108417529906542	0.00798247989015656	0	0.0771625403044743	0.261002255540267	0.0212325893397365	0	0.0483758458323115	0	0	0.0864254951492043	0.023	0.225325294624158	0.989045609942677
TCGA-A3-3380-01	0.0471609794228262	0	0.00911695552817517	0.128066860138589	0	0.232350752561508	0.0311535908189109	0	0	0	0.0767031407363046	0	0.0223748284022444	0.0055178260281656	0.067651621570503	0.269681182088747	0	0.00444676613641945	0.0928830700206665	0	0	0.0128924265469405	0.012	0.253319221262129	0.978122783069687
TCGA-A3-3382-01	0.00297766708937893	0	0.00338171877636407	0.266492889528503	0	0.313457808277268	0.00198913440501902	0	0	0	0	0.0116782990829012	0.016931959187898	0.0120069845953671	0.0895365793004009	0.267664764719595	0	0	0.0128769494968723	0	0	0.00100524554043267	0.033	0.202181496574805	1.02077140348554
TCGA-A3-3383-01	0.0052869062463757	0	0.00277932367330397	0.245445199216515	0	0.164170606356532	0.023408088111577	0.0157885221555013	0.0239026186984469	0	0	0.0506881285997813	0.0486241920622584	0	0.112076587874253	0.141218642740828	0.0694965498030746	0	0.0930220102272596	0	0	0.00409262423429288	0.528	0.0227482608824147	1.083374253945
TCGA-A3-3385-01	0.010253148429293	0	0.00234223902823738	0.0694165193802682	0	0.121525671663136	0.0244514713326963	0	0	0	0.0566694950147698	0	0.112720046287102	0	0.0447354874462058	0.239315173475927	0.18285648642414	0	0.107818730721753	0	0	0.0278955307964703	0.528	0.0225671365811195	1.05746701858458
TCGA-A3-3387-01	0.069902404896182	0	0.0374837093293013	0.100879816532559	0	0.198073892913068	0.0184854367324931	0	0.0117770464390365	0	0.016330072526079	0.0106195202682585	0.107631398034369	0	0.0171514664968186	0.292723841141293	0.0208108102201068	0.011187684493864	0.0660649786370052	0	0.00133850660752426	0.0195394147320429	0.005	0.286743563263732	0.961723843407122
TCGA-A3-A6NI-01	0.0135316581254188	0	0.000930460551969484	0.0295588513354082	0	0.212650753461667	0	0.000641278469929344	0	0	0.0561551746627149	0.0321150293852966	0.105606142262349	0	0.0780619259360694	0.378438204291229	0.0351603938764221	0	0.0525844508114207	0	0	0.00456567683010556	0.195	0.0823236868866837	1.04735945851883
TCGA-A3-A6NJ-01	0.0293697413091131	0	0.00734530640190876	0.415919121073179	0	0.210089360013618	0.00323796559141825	0.00974478231942953	0.0313656969233237	0	0	0.0491573405165844	0.0325159002590993	0	0.110260490405124	0.0474441244777127	0.0162342319420651	0	0.0349485911979322	0	0	0.00236734756949202	0.001	0.362207481050512	0.95381979484611
TCGA-A3-A6NL-01	0.0694020920913146	0	0.0218769461022629	0.145204435310284	0	0.258665930245263	0	0.0126627650634559	0.0124850013351553	0	0.0617958783348828	0.0115128508973531	0.0904113326604986	0	0.0938433462236038	0.157759936835807	0.00629789693343363	0	0.055903592657887	0	0	0.00217799530879798	0.00600000000000001	0.279761516894454	0.970550732144176
TCGA-A3-A6NN-01	0.00492131698701436	0	0.00125539167687021	0.102767453187864	0	0.254515993467799	0	0	0.00715847198234479	0	0.19249577466707	0	0.0860681984121401	0	0.0789172018834312	0.212856517839917	0.00344763276414752	0	0.0555960471314016	0	0	0	0.00700000000000001	0.270903832220394	0.979213611319929
TCGA-A3-A8CQ-01	0.0101012199691254	0	0.00657648903452775	0.104998454558919	0	0.232096331537238	0	0	0	0	0.0229620684353329	0.0469137818441821	0.0920573213427111	0	0.118219542209228	0.181819285283034	0.0431635358369035	0	0.141091969948797	0	0	0	0.122	0.11146491374726	1.0364524119996
TCGA-A3-A8OV-01	0	0.00231276073797689	0	0.0842017653177342	0	0.122977891102599	0	0	0	0	0.144933739411488	0.0289499532745458	0.204985069386495	0	0.0835105852610777	0.234180275629892	0	0	0.0939479598781919	0	0	0	0.463	0.0320190024182947	1.07296105068654
TCGA-A3-A8OW-01	0.070246594408511	0	0.017764287771308	0.374328896725518	0	0.169400824629456	0	0.00815706626163077	0.0392363502966794	0	0	0.0556627251768556	0.0113088526098752	0.00329190691867216	0.0606641513355348	0.0980363738081818	0.0124756311697509	0	0.0793795783705893	0	0	4.67605174372641e-05	0.044	0.16977817908856	1.04274800249767
TCGA-AK-3425-01	0.069921247908104	0	0.0252665138538507	0.270943092261212	0	0.103889221977009	0.0063692581920356	0.0287018139158173	0.0159048207921168	0	0	0.0187415514011283	0.00503464156477351	0.0673423076679974	0.0790416217212854	0.264434716252868	0	0	0.0227300329800763	0	0	0.0216791595117257	0.001	0.3668782500626	0.931580916585373
TCGA-AK-3426-01	0.00558428841186055	0	0.00842465751762905	0.47833640282661	0	0.0143510984909408	0.160047347141445	0.00668950849175322	0.0439501538502425	0	0	0	0.0129953401121753	0.0823005210891687	0.0653842724969212	0.0891168378631491	0.00686909531328879	0	0.0259504763948154	0	0	0	0	0.472358355245031	0.881204038961428
TCGA-AK-3427-01	0.0116749725084994	0	0.00120046785765332	0.0177003071369793	0	0.268809568304994	0	0	0	0	0	0.068026782842827	0.170374189174263	0	0.0920073797508314	0.256324635622661	0	0.0537132016910499	0.0491877666184508	0	0.0109807284917908	0	0.877	-0.0193344967656211	1.08781651697293
TCGA-AK-3428-01	0.0649541597476424	0	0.0081580616028735	0.100026765807934	0	0.0987500579870415	0.0531891249673783	0	0.00153740221360842	0	0.00851012593852608	0	0.31394282247846	0.0305431872907811	0.0923448107207052	0.074078565782235	0	0.0135928200214919	0.0378467313079663	0	0.0314744822476079	0.0710508818857479	0.01	0.264054351831122	0.977326711759288
TCGA-AK-3429-01	0.0123837650114219	0	0.00581289264094707	0.408031537237759	0	0.140844985361485	0.0255098032767483	0.0362126355516345	0.0122080739513089	0.133063585954925	0	0.0244089362827678	0	0	0.0971414246374063	0.048689144378615	0.0132669498864377	0	0.0414351897910793	0	0	0.000991076037464151	0	0.428611241667973	0.918318867451866
TCGA-AK-3431-01	0.0876683210248396	0	0.00984338474886074	0.0903633971546741	0	0.288184655553926	0	0	0	0	0.0475870221658257	0.0225390839921169	0.0575175162972379	0.153364013807844	0.032916189073084	0.159700915330938	0	0.000946364056435306	0.0440858097237106	0	0	0.00528332707050661	0.005	0.282495003231651	0.967626198223057
TCGA-AK-3433-01	0.00138139309075884	0.013536300587629	0.0134664206634637	0.0816660508372169	0	0.305314156871028	0	0.00510739086026712	0.0222312771419121	0	0	0.0316882686952164	0.0285034104852096	0.0482515222952542	0.0470903436824117	0.166807548036652	0	0	0.234955916752981	0	0	0	0.568	0.0176081565522941	1.07703542648165
TCGA-AK-3434-01	0.00531426490776415	0	3.16830031571625e-05	0.288276014876011	0	0.218925131576434	0	0	0	0.114972226430366	0	0.0376835232655332	0	0.0255305356589412	0.162893908564994	0.100488282113997	0.00989595048073361	0	0.035988479122069	0	0	0	0.002	0.334750373996692	0.968031416445633
TCGA-AK-3436-01	0.0961563954385401	0	0.0275593386590607	0.203836743133637	0	0.259198468803352	0.0164608733401496	0	0.00945626550240549	0	0.0160745382080512	0	0	0.15527774850588	0.0383640580703877	0.153636414683555	0	0	0.0239791556549809	0	0	0	0.04	0.18272825778192	1.01740498023653
TCGA-AK-3440-01	0.00812193001717483	0.00238013896758205	0	0	0	0.229854772459252	0	0.0261163173160576	0	0	0.0428933103448458	0.0350930774523166	0.0364524120315709	0.0358548219835493	0.0830584365898767	0.173277419741779	0	0.239621431169107	0	0	0.0872759319268877	0	0.6	0.0144990743263578	1.09569676769391
TCGA-AK-3443-01	0.0751783031489587	0	0	0.00945575671139507	0	0.134383212383744	0	0	0.0353688691468082	0	0.0341119285355578	0.0156723255485422	0.0545395201127218	0.217894118424338	0.0164551423051786	0.0704723266926356	0	0.0826574430068022	0.228691850918135	0	0.0103769228049101	0.014742280260272	0.716	-0.000823124145878996	1.07611199049424
TCGA-AK-3445-01	0.00620448928225596	0	0.00439218251688594	0.181327461833917	0	0.284753932601162	0.00109366294881584	0.0401650690160469	0.0336105786725047	0	0	0.00834219675467886	0.0190553698100984	0.0129781060751439	0.0797465022192512	0.296280733232223	0.00208151720838329	0	0.0299681978286324	0	0	0	0.005	0.28756628797709	0.972735979587271
TCGA-AK-3447-01	5.24987331895912e-05	0.00662165534460687	0.0067602928619182	0.21465252301529	0	0.144569008967714	0	0.00531955083614164	0.0147157887235498	0	0.118230732823246	0	0.00797051184064794	0.0666656392437418	0.0856800567636857	0.068852602748362	0.000193766724749484	0	0.177205961998677	0	0.0494203481297227	0.033089061244758	0.571	0.0172029162310923	1.08629215702835
TCGA-AK-3450-01	0.093961772076316	0	0.0377792638665187	0.169115138004183	0	0.235593831330345	0.00745185568149409	0.0126694919782039	0	0.0156200468217542	0	0.0159876229787498	0.0543879204517557	0.0167762171652495	0.152504039881254	0.13364366653345	0	0	0.0545091332307259	0	0	0	0.522	0.0241739052243365	1.08686891417229
TCGA-AK-3451-01	0.0102647238459632	0	0.000797678395797262	0.418515689917836	0	0.0612553969441931	0.0033668812112471	0.0219278499590816	0.00506384310087466	0.0165237463238669	0	0.0431089541880361	0.00999898696465418	0	0.0537290776009373	0.224148678528394	0.0581417801688588	0	0.0659388231544276	0	0	0.00721788969583287	0.041	0.176736348549032	1.02809821042073
TCGA-AK-3453-01	0.0821176773909267	0	0.0222273317963763	0.437542038274363	0	0.128042759244422	0	0.0338027941143545	0.0593104728249632	0.0188251700762066	0	0.0596800405563262	0.0331361229630646	0.00523673488809765	0.070736006170489	0.0353422881816511	0.00568322550293229	0	0	0	0.00831733801582668	0	0	0.429082433375082	0.915285786561834
TCGA-AK-3454-01	0.0601188637990312	0	0.0154312063793366	0.292581183636156	0	0.153337570209494	0	0.00871353482144885	0.0485873793183544	0.00920195527572508	0	0.0786856076221426	0.0121379579080573	0.00293478748456405	0.0519097322845426	0.203660352561338	0.000526064705787324	0	0.0615894991579521	0	0	0.000584304836070581	0.033	0.197383142639894	1.01831242461098
TCGA-AK-3455-01	0.0558149836269508	0	0.0655133575560295	0.578159764550387	0	0	0	0.0321819081945403	0	0.13519852671248	0	0.044616987881137	0	0.00275573130346052	0.0510610402938371	0.017168698150236	0	0	0.0175290017309415	0	0	0	0	0.471451988913947	0.899874687108674
TCGA-AK-3456-01	0.0914690586438943	0	0.0109705694544715	0.0355437868698339	0	0.14106010963758	0.00541431223072801	0	0.0016689190146455	0	0.0240417039908828	0	0.0343781911610451	0.0537933263243586	0.0357799508384522	0.437148460239231	0.0704693736278667	0	0.0297662733873934	0	0	0.028495964579617	0.033	0.201841874636263	1.00150361349637
TCGA-AK-3458-01	0.00711514736009616	0.0129594726501103	0	0.236052663678903	0	0.226178867527007	0.0894409750606401	0	0	0.152225356988151	0.0290534555784454	0	0.00543306253055525	0	0.0646306892758967	0.121004978029612	0.0229281752148817	0	0.0329771561057001	0	0	0	0.03	0.208932629711146	1.0253148894827
TCGA-AK-3460-01	0	0	0.00303950205230954	0.193031095396717	0	0.243362724037806	0.0305986774298738	0	0	0	0.0592696430328017	0	0.068594872816579	0	0.0575459924494106	0.288525046325046	0	0.0132460241730717	0.0366398902415288	0	0	0.00614653204485587	0.033	0.200171353428424	1.00667793917616
TCGA-AK-3461-01	0.0274941123265231	0	0.00946860904011718	0.160048329956071	0	0.334112879103025	0.0487429187908801	0	0	0	0.0957973994496232	0.00229548669907676	0.105043035958671	0	0.0625340746311627	0.0723730173151077	0	0.00543657877473788	0.0644491935619036	0	0	0.0122043643931014	0.118	0.113582426122812	1.05355117684828
TCGA-AK-3465-01	0.073652914331316	0	0.0103834453089225	0.0126023366123565	0	0.330199378858348	0	0	0	0	0.0376013835802885	0.0239437633165378	0.0446780123751216	0.00332404555187003	0.107515610826302	0.142685503425754	0.124121631900257	0	0.0709136564878388	0	0.0183783174250871	0	0.156	0.0952256550643085	1.03757234560581
TCGA-AS-3777-01	0.0484669215575914	0	0.00221108351957584	0.100812473974292	0	0.204741142281001	0.000258266052278291	0	0	0.0232632211053364	0	0.0233880297906968	0.0113799161575616	0.0805433665261527	0.114567048679278	0.221843422848415	0.0114847519513382	0	0.146085338311032	0	0	0.0109550172454507	0.332	0.0514745592170863	1.058772874706
TCGA-AS-3778-01	0	0	0.00450891248933395	0.149733816498026	0	0.234735899429611	0.0373262298306728	0	0	0	0.0240782285296831	0	0.0744409119262843	0	0.145611909259861	0.252148809078912	0	0	0.0733377218171373	0	0	0.00407756114047804	0.029	0.214058016421815	1.00067940133508
TCGA-B0-4688-01	0.0123834850146793	0	0.00547483031525114	0.035221458679576	0	0.255917941809902	0.0511280926438519	0	0	0	0.0240224259635296	0.0494199835556255	0.132036093696443	0.0180211621648944	0.0143505546708	0.272932500228692	0	0.0211412239514013	0.107950247305354	0	0	0	0.158	0.0942754882593519	1.03683567328066
TCGA-B0-4690-01	0.00348944986357494	0	0.00199939155072426	0.256136255083903	0	0.167643469730437	0.071900116847513	0.0253539760118431	0.0113995642841977	0.0158029645317398	0	0.0202922696401089	0.0927848863068585	0	0.109628069800497	0.165795287974632	0.00371325596562381	0	0.0120010915772807	0	0	0.0420599508310659	0.004	0.296634288152667	0.968113650168639
TCGA-B0-4691-01	0.00788148172107759	0	0.0477257837039106	0.348596589276292	0	0.196825795091759	0	0.0475098871082605	0.0201965049647455	0.0583622927902551	0	0.0610393322824235	0.0137342155856491	0	0.102976911641396	0.0709184353816349	0.009392101802942	0	0.014840668649655	0	0	0	0.023	0.224637464103983	1.03200831948629
TCGA-B0-4693-01	0	0	0.0228953782604913	0.350873453111067	0	0.229610982682668	0.0271847206683927	0.00270003098899198	0.0140219953959701	0.00592327281418484	0	0	0.100817772544319	0	0.108883227293163	0.119178483470805	0	0	0.0155057358286826	0	0	0.00240494694126459	0.087	0.13200525699715	1.05883664106237
TCGA-B0-4694-01	0.0985686050312774	0	0.032444843902599	0.256181986568373	0	0.0954417205340821	0.036684034701814	0.0417891206926684	0.0212945433247993	0.0133539726692472	0	0	0	0.136630892215454	0.0770491250021032	0.16652449404581	0.00410405113042215	0	0.0132611335825701	0	0	0.00667147659878075	0.001	0.34570177025971	0.941743298202683
TCGA-B0-4696-01	0.00520763587117978	0	0.00213793522659975	0	0	0.422136912794489	0	0	0	0	0.0465597255886884	0.00256412357133152	0	0.416445801070907	0.00927864352521863	0.087816396908167	0	0	0	0.00785282544341916	0	0	0.102	0.121806461350815	1.07099421576291
TCGA-B0-4697-01	0.0330735373497803	0.0272539171730293	0.085320441816354	0.338300748064413	0	0.135392578615107	0.061105337908842	0.0254184837995341	0.0755131678484617	0.0261567829863628	0	0.0116771812862978	0	0.0259711882349191	0.0850697139941816	0.0499203755762223	0	0	0.0198265453464954	0	0	0	0.032	0.204029161615897	1.02881328289527
TCGA-B0-4698-01	0.0055990932810424	0	0.00317178400827635	0.516627831435169	0	0	0.173275975550774	0.0443177234054002	0	0	0	0	0	0.0279886996377553	0.0912700213398241	0.115534328793217	0	0	0	0.00300882741341654	0	0.0192057151351252	0.001	0.38982921485456	0.931201191798115
TCGA-B0-4699-01	0.0002815149926072	0	0.000424380134563028	0.425471352119913	0	0.0844596884257491	0.0557947396150668	0.04771067982622	0.0109311110712367	0.0519575053945459	0	0.0243353878911442	0	0.0180134406071865	0.0632778278577644	0.142430706259668	0.0549475498494849	0	0	0	0.0199641159548513	0	0.001	0.348105556122027	0.953639203332466
TCGA-B0-4700-01	0.0379843147242377	0	0.0132050577993215	0.337832936835111	0	0.15713143254848	0.0424491786154031	0.0513668306986639	0.0368663133063061	0.0255994876325628	0	0.00172917099078769	0	0.0805322184234611	0.116571222555608	0.0930462263116565	5.53749354892442e-05	0	0.00369163061053937	0.00193860401237283	0	0	0.00700000000000001	0.271587242013716	0.992529815382972
TCGA-B0-4701-01	0.0533393901396209	0	0.00590555637474108	0.177154726510081	0	0.373212694802353	0.0381200367969621	0	0.0153122935479431	0	0	0.0156503505924081	0.031659498737162	0.0141852586035088	0.125359177407764	0.0854456535399136	0.00778930059032468	0	0.0538729194728957	0	0	0.00299314288432301	0.012	0.251690237012451	0.996342993066451
TCGA-B0-4703-01	0.052953852141084	0	0.00475333268146399	0.220629482683589	0	0.29375877158529	0.0237055225307677	0	0.0329741753984621	0	0	0.0241003151743493	0.0113371964670494	0.0418363677527981	0.121066676088114	0.137610457312755	0.00747581206586205	0	0.0277980381184161	0	0	0	0.003	0.299896916089848	0.971113499363435
TCGA-B0-4706-01	0.0247694238944214	0	0.00738130071162125	0.350336265055176	0	0.135791559636478	0.0611125132047942	0.00518625488669735	0.000350878727777806	0	0.146581471213305	0.0356661822099623	0.0390182899874889	0.0137648214375772	0.0764613854221344	0.0268460030365516	0	0	0.0767336505760155	0	0	0	0	0.400731053202269	0.928233873014331
TCGA-B0-4707-01	0.0933470175858431	0	0.0541426234657626	0.435612058892272	0	0.111774789427914	0.00547946784726467	0.054883223670568	0.0505266849643963	0	0	0.0475154945961665	0.0190389032713594	0.0154946757752958	0.0596317060448526	0.028628316393152	0	0	0.0215862867729795	0	0	0.00233875129217353	0.012	0.254846959999618	1.01468881473058
TCGA-B0-4710-01	0.0969470028916879	0	0.00681086239772955	0.219552822790502	0	0.262212295079402	0	0.0185685124206068	0.00599007667602757	0	0.0371904903918747	0.0276884307919727	0.0897139776697948	0.0850638935236722	0.0487775881237717	0.0738358892299962	0	0	0.0276481580129618	0	0	0	0.041	0.176350672111896	1.02439329506866
TCGA-B0-4712-01	0.0235089987855721	0	0	0.156097750238038	0	0.210442138600997	0.0283365106021443	0.00603941987336797	0.0498956749977982	0.0214667191864388	0	0.0408883256084409	0.00622858439929183	0.132549335446039	0.134483207722235	0.145712921844331	0.0150980208919931	0	0.0283305041000282	0	0	0.000921887703284607	0.015	0.244809800844988	0.992538011802032
TCGA-B0-4713-01	0.0220008983927037	0	0.0117003664398968	0.284602648494912	0	0.229000432719021	0	0.0207958493524481	0.0691465265943699	0.0200593162872397	0.000987427934189047	0.0599926966782128	0.0118881114141779	0.0463384934431308	0.112250327864158	0.0558226636223865	0.0120467269083927	0	0.0399283597917277	0	0	0.00343915406303357	0.078	0.139118299502108	1.06476586545293
TCGA-B0-4714-01	0	0	0.00297853114974861	0.489951709079413	0	0.0806867954211429	0.0913320892951943	0	0.0216743141751879	0	0.0548249457179013	0	0.0268174087498248	0	0.100723116657321	0.101056303438572	0.000708954823843197	0	0.0292458314918506	0	0	0	0	0.500972861615766	0.866340428759582
TCGA-B0-4718-01	0.0133931734938819	0	0.00668965148292213	0.250866390968688	0	0.303659980156099	0.00347616621861547	0.0655519014883564	0.0286629831583933	0	0.0265319791294165	0	0.0111497885838832	0	0.115557107430223	0.116344435141201	0	0	0.0499086243945899	0	0	0.00820781835373054	0.013	0.249763848307612	1.00593936610857
TCGA-B0-4810-01	0.0551237848656052	0	0.0125039455075478	0.356875475881126	0	0.187031294514765	0.0186932911515097	0.028552754516832	0.0252616536591951	0.000409491626208005	0	0.0693807075171554	0.0287258160076061	0	0.0871424112499015	0.0833963713522114	0.000935850294085522	0.00190581760336274	0.0440613342528881	0	0	0	0.003	0.302199536743482	0.97985569083908
TCGA-B0-4811-01	0	0.0072720469182264	0.0156396999994846	0.144170323946807	0	0.330279479371981	0.0735147877930269	0	0	0	0.0625510419988632	0.00243970922992398	0.0224562610883724	0	0.139793136712614	0.132491484342682	0.0140099145933879	0	0.0553821140046303	0	0	0	0.039	0.186386385176941	1.02271387363015
TCGA-B0-4813-01	0.00993214586688376	0	0.00644818490293998	0.033575909071903	0	0.230164467946173	0.0104473546763491	0.00993698935711721	0.0270625635614046	0	0	0.0487359484064843	0.0260015926372921	0.213782468839672	0.0589148907004539	0.281840398979232	0	0	0.0404775636397803	0	0	0.00267952141431463	0.003	0.320044046666462	0.95399857286408
TCGA-B0-4814-01	0.0235384863198428	0	0.0173229318108345	0.169695011696402	0	0.281206085292536	0	0	0.00716184242212197	0	0	0.0639822465405864	0.0310592472711665	0.0392126964454541	0.0900221736755047	0.134124196081278	0	0	0.13305519984103	0	0	0.00961988260324398	0.229	0.0721419159125796	1.06264238859404
TCGA-B0-4815-01	0	0.0225618471878185	0.0859566912884333	0.411193759240546	0	0.0594047632743669	0.0416257860002858	0.0472371663132321	0.0249681941194439	0.0474134249671089	0	0.00250169971424738	0	0	0.114267623861642	0.115827369924372	0.0167397228014417	0	0.00805513407772657	0	0	0.0022468172293345	0.039	0.186493448599608	1.03728211766888
TCGA-B0-4816-01	0	0	0.00179690618514754	0.129082774970004	0	0.199688963426581	0.0108789955959568	0.000526948715158951	0	0	0.0462389579331319	0.019301835194121	0.232169825769444	0	0.0526403751924656	0.246805386792869	0	0.00195259346308083	0.0496126678059428	0	0	0.009303768956097	0.023	0.225891857245396	0.991552743518261
TCGA-B0-4817-01	0	0	0.00765115725550633	0.0443650873633606	0	0.133986729859161	0.0322965975023652	0.0390348445784657	0	0.0201740337412116	0	0.0430519685232329	0	0.0712161394624623	0.03614295993874	0.0795430780815616	0	0	0.0398627819941786	0	0	0.452674621699754	0.079	0.137472509925955	1.10100486204651
TCGA-B0-4818-01	0.128220160320822	0	0.240479448123276	0.167450814631874	0	0.24993893463304	0	0	0.00293889067919534	0.00994187858756674	0	0.0539300056980778	0.0351182206002131	0.00614903673327434	0.0735614749518975	0.0104343972839236	0	0	0.0218367377568397	0	0	0	0	0.459408834404567	0.895108268041938
TCGA-B0-4819-01	0.0881634932591179	0	0.0475178912782361	0.370299885421799	0	0.175574936608059	0.0226895503586803	0.0503564011608873	0.0349598732343453	0.0243174747318093	0	0.0398071386794906	0.00359707133019331	0.0127948684982816	0.061643992926983	0.0682774225121181	0	0	0	0	0	0	0.001	0.352117820595915	0.957173956272178
TCGA-B0-4821-01	0.0458302130917067	0	0.0170643190742981	0.381048609891099	0	0.116954694565094	0.0149288926523813	0	0.0289230386804353	0.0365317634239743	0	0.101296803032483	0	0.222867228507963	0.0115144291291099	0.0147559257404643	0	0.00150055719229623	0.00678352501869506	0	0	0	0.001	0.370002421025401	0.946320204752348
TCGA-B0-4822-01	0.0157324795880444	0	0.0129645350701689	0.291621032173151	0	0.198191258536031	0.00545519696700812	0.0288025267589437	0.03011642728674	0	0	0.0429741943135783	0.0112185837091697	0	0.0447969389998102	0.268792352925831	0	0	0.0493344736715241	0	0	0	0.0620000000000001	0.151741560905338	1.03864362558447
TCGA-B0-4823-01	0.11527614857203	0	0.0269646476786253	0.340759916543062	0	0.150103621348801	0	0.00245175679356026	0.0156366824649092	0.00342016561026911	0	0.0382884128945565	0.0100126327412914	0	0.0462297081446349	0.1755293236205	0.00224112843130149	0.00425800271903369	0.0686324162088539	0	0.000195436228570878	0	0.003	0.319761729495415	0.958782246136909
TCGA-B0-4824-01	0	0	0.00296235906149808	0.430786438584648	0	0.210088948277193	0	0.0301891154559201	0.00574924037283658	0	0	0.0257955891511028	0.0450256086597617	0	0.0924465097475513	0.152784809139622	0.00314391841550073	0	0.001027463134366	0	0	0	0.047	0.162345535764957	1.0614240837602
TCGA-B0-4827-01	0.0636968370772789	0	0.167752569751094	0.235415223058309	0	0.152656099532538	0.0165126283905177	0.0228084230806323	0.0125224540173937	0	0	0.00640510631238437	0.0366952051683228	0.00256306460364777	0.0690959965481652	0.171426324943509	0.00740175519221894	0	0.0183884425425274	0	0	0.0166598697814599	0.001	0.365131183901423	0.935351825291854
TCGA-B0-4828-01	0.0346942869787065	0	0.0114966350677531	0.217339964361108	0	0.341057795234509	0	0.0387712962839871	0.029068973659415	0	0.0702441701615194	0	0.0805264139718075	0	0.0730112988557649	0.0757935248676904	0.00102749188535917	0.00616057707356687	0.0208075715988121	0	0	0	0.042	0.172094356181358	1.04327238861352
TCGA-B0-4833-01	0.0968857826072197	0	0.0218075657209292	0.405826643995112	0	0.123074752280613	0.00111582980110627	0.0373553371735137	0.0199417454274892	0	0	0.0535512136444676	0.0223791829872439	0.0215466294246791	0.0895857702147509	0.0517086183394382	0.00383143237040814	0	0.051389496013029	0	0	0	0	0.394012893194546	0.928294460995748
TCGA-B0-4834-01	0.0596189969004097	0	0	0.173973522844201	0	0.259167115268587	0	0	0	0	0.0565612103806469	0.02456842101898	0.047924841830359	0	0.0527078096026786	0.244125681279414	0	0	0.0807771140323345	0	0.000575286842389541	0	0.907	-0.0228400321123861	1.09655829563009
TCGA-B0-4836-01	0.0944741710828013	0	0.0144910363436919	0.201460254405573	0	0.264502355679742	0.00763266559418719	0.0127690150743554	0.0536562102997451	0	0	0.0248105380854806	0	0.130301487205767	0.108293812475951	0.0554696639079449	0.00302444027112259	0	0.0291143495736378	0	0	0	0.019	0.236073139236823	1.0013271737986
TCGA-B0-4837-01	0.00948960641700863	0	0.000826044772568771	0.0855937902720519	0	0.171248144503001	0.0282182049851149	0.00713963192815148	0.0543973508395836	0	0	0.0193814444339441	0	0.465735945647878	0.0107443849038464	0.119970138142887	0	0	0.0233422070299032	0	0	0.00391310612406127	0	0.533072017434618	0.846460257602529
TCGA-B0-4838-01	0.0165980892152928	0	0.00490696246364346	0.668224326942799	0	0	0	0.0393718495772208	0.0369344035300873	0	0	0.0776803847818729	0.0138094682202311	0.00178714564138875	0.0614891033700833	0.0306882047343376	0.00715290852872472	0	0.0389133930082547	0	0	0.00244375998606316	0.001	0.369270066021198	0.971567725746576
TCGA-B0-4839-01	0.0124111179879825	0	0.00378449305030845	0.171952815282632	0	0.175088602099678	0	0	0.0146647146837914	0	0.0476422400538872	0.0803563801998157	0.087254610976975	0	0.0400525301240475	0.199795246661505	0.0193928935755702	0.00428420606695371	0.135916220209299	0	0	0.00740392902755421	0.069	0.147051145945554	1.02667352513759
TCGA-B0-4841-01	0.00462776553344002	0	0.0050142035166291	0.320564808128738	0	0.0416973882416408	0.0661735925978687	0.0179277392293824	0	0	0.110853672827925	0.0385343397022677	0.0702408616119593	0.013370598885546	0.0730134324117037	0.170607991183469	0	0.00199230471006091	0.0653813014193693	0	0	0	0.005	0.281261215645588	0.978211531390256
TCGA-B0-4842-01	0.00338993491834561	0	0.103382366403771	0.167561134817759	0	0.107053833862686	0.0748751744008581	0.00744547911099468	0.10362682876164	0.00406368139068868	0	0	0.00823334414460487	0.188643316873953	0.068759299653374	0.0950348453850462	0.00278958965811269	0	0.0317956616476348	0	0	0.0333455089705309	0.01	0.262806351167193	0.977061074200061
TCGA-B0-4843-01	0.020554436947657	0.00430818887593656	0	0.0402729319780516	0	0.223177606432157	0.0256110261144815	0.00236586191798817	0.0600575449919726	0.00162296396968557	0.0228719297299656	0.0117202569332704	0.0265422462763701	0.28613571852006	0.0469168607758101	0.147417589164387	0	0	0.0733334197422025	0	0	0.00709141763000466	0.029	0.214325880057356	1.00056763832342
TCGA-B0-4844-01	0.057829031436961	0	0.00616029065944306	0.256570501777093	0	0.264035596452802	0.0348708402932458	0.0190460232088594	0.0168559448415478	0.00373607871921203	0	0	0.0434645391991914	0.0401787673912326	0.104135063861739	0.122701999258453	0	0	0.0304153229002199	0	0	0	0.05	0.160876537947932	1.03599526577702
TCGA-B0-4845-01	0.0047463140640127	0.000817338777123545	0	0.0351102982975722	0	0.480545068441358	0.0169025445262122	0	0	0	0.0457681654633711	0	0.0521514221608813	0.0447563020541576	0.0865416403871713	0.182834675907833	0	0	0.0419016641683491	0	0	0.00792456575195758	0.547	0.0201020618526339	1.09049870490999
TCGA-B0-4846-01	0.00475624400267607	0	0.00174140602222954	0.256368707152747	0	0.350694686104171	0.0375169450623512	0	0.00197972260400989	0.0315915630364234	0	0	0.0135348120005633	0	0.153471398154193	0.121779136606039	0.00895396745138108	0	0	0.0151945958283543	0.00241681597486128	0	0.00700000000000001	0.266933842985161	1.00209141289412
TCGA-B0-4847-01	0.075891350149806	0	0.0277684919166444	0.430864929268706	0	0.134378900051116	0.0119239483465795	0.038649835264341	0.0603834864114905	0.0101333697085489	0	0.0493549189414664	0.0317136903576294	0	0.0722221357653699	0.0410629767262829	0.00406973406579306	0	0	0	0.00786344335458585	0.00371878967164026	0	0.425417976531693	0.916337735830651
TCGA-B0-4848-01	0.0222143632585348	0	0.000329258266020981	0.259814078936544	0	0.203301777329947	0.0049631716177266	0.00532986378144759	0.0155187502774321	0	0	0	0.0747863760387287	0.0322697686722762	0.104960384038572	0.247657440296404	0	0	0.021676623710921	0	0	0.00717814377544498	0.024	0.223888764044353	0.999960515314281
TCGA-B0-4849-01	0	0	0.0022866429943257	0.149155137737312	0	0.26687337210978	0.0065532776096303	0.0227380438188342	0.00585585439222942	0	0.0489845641770257	0.00900488222955793	0.156009016197801	0	0.115969706504518	0.122380943278884	0.00272763621909721	0	0.089180724263068	0	0	0.00228019846793635	0.041	0.175066472590146	1.01907933349432
TCGA-B0-4852-01	0.0260103884232265	0	0.00590958235073704	0.16410280036621	0	0.263136507421511	0.0126554167806704	0.0208569826539561	0	0.0239845154093599	0.029178636659424	0	0.12316681266118	0	0.157684700889539	0.117313906110102	0	0	0.0416961314012983	0	0.0102196796557258	0.00408393921705926	0.069	0.147257503796258	1.03874360323777
TCGA-B0-4945-01	0.0432612954849784	0	0.00666785247721824	0.156074701536342	0	0.252895105250591	0.0161277977714699	0.0265160402702162	0.00317209824489349	0	0.0302013648451112	0	0.0327364534186374	0	0.177153984687229	0.218967408318785	0	0	0.0362258976945278	0	0	0	0.041	0.174580124278365	1.02758457561385
TCGA-B0-5075-01	0	0	0.00176546671497827	0.241293350755941	0	0.130187733946017	0	0.0171563747878599	0.0237315508487942	0	0	0.0157392517518636	0.0362579420696402	0.147818002707059	0.0398320562140962	0.319215514225732	0	0	0	0.0188875888163814	0	0.0081151671616375	0.002	0.341089472989134	0.945836946891397
TCGA-B0-5077-01	0.0189001957800284	0	0.00507698878878142	0.225542625894938	0	0.194038947357341	0.00123077590139836	0.0350565247774611	0.00811294420131006	0	0.0233485799254618	0.0147358052193136	0	0.148505800433365	0.0878075044853286	0.190941925071133	0	0	0.046701382164139	0	0	0	0.01	0.26236041833925	0.982642779049761
TCGA-B0-5080-01	0.0663391441583298	0	0.090004594183351	0.329607693816781	0	0.128938242305009	0.00934483018324582	0.0054718651478684	0.0700040006771306	0	0	0.0311164309021157	0.0106609591237004	0.00712989936490533	0.0636860456944304	0.1456490669898	0	0	0.0395966330119944	0	0	0.00245059444133822	0.035	0.193179853015671	1.02218993560176
TCGA-B0-5081-01	0.00188836441455105	0.00100999491967286	0.0184685376737289	0.237885768360196	0	0.343955854822807	0.0376528315034688	0.0381726621376529	0.0489500584477366	0.00791292778632085	0	0	0.0167253412312207	0.0239366970389379	0.100801791862487	0.121173747828062	0	0	0	0.00146542197315697	0	0	0.127	0.108673848281293	1.08035256672256
TCGA-B0-5083-01	0.0497115056167186	0	0.0044981540712423	0.166337532671432	0	0.205868987170992	0.00528453063260235	0	0.00160245713532994	0	0	0	0.00704053999095201	0.177253382196431	0.0680361380938844	0.283113796182294	0.00643560011670633	0	0.0213715677959937	0	0	0.00344580832542143	0.003	0.311451569599061	0.957876024523356
TCGA-B0-5084-01	0.030316995737591	0	0.00509644434813331	0.210867921805719	0	0.097990576357776	0.0227592125033249	0.0252243946580193	0.081563485429411	0	0	0.0446158500304131	0.0176753504448135	0.18137203553044	0.0617236457555654	0.136485184052274	0	0	0.0210473894091725	0	0	0.0632615139373473	0.34	0.05031696555271	1.0720606338754
TCGA-B0-5085-01	0	0.00683255165884768	0.0106886696640907	0.179386415396076	0	0.322335668889614	0.0495227631521556	0	0	0	0.116082825206117	0.0201573356651647	0.023118165674684	0	0.10738198817938	0.147063564772204	0	0	0	0.0174300517416658	0	0	0.458	0.0328521204551319	1.10725343779328
TCGA-B0-5088-01	0.0896573737761099	0	0.0010721815205514	0.18022086714501	0	0.240244653434584	0.0022985362238823	0.0183111161748807	0.0230714895199163	0	0	0.0500803620872157	0.00119135122787324	0.100669538973856	0.0573890974343078	0.208955744226276	0.00429235779828939	0	0.019338968787813	0	0.00320636166943369	0	0.003	0.300232545307503	0.964217719552585
TCGA-B0-5092-01	0.0769378909396601	0	0.016432444707562	0.463423637025612	0	0.0576265269008063	0.00322380174105794	0.0677712569136876	0.0369925357667423	0.0311180787752645	0	0.0804409625508117	0.00504943108459192	0.0176400217709768	0.0687586279958205	0.036292828152845	0.00459508045050041	0	0.0336968752240613	0	0	0	0	0.562217026407125	0.826829294131584
TCGA-B0-5094-01	0.108386423462651	0	0.0192338584357983	0.111973818508	0	0.283171416087349	0	0	0.00565193894220885	0.0187266665204607	0	0.101334908968157	0.0143303889117832	0.0674250544397692	0.0495472350352767	0.135773629780461	0	0	0.0677426640110935	0	0	0.0167019968969918	0.087	0.130293247338308	1.03867690364099
TCGA-B0-5095-01	0.0372205807778254	0	0	0.221588024218411	0	0.18484143501897	0	0.0143778060434573	0.0262843614421853	0	0	0.110641475762935	0.0390052162049849	0.0780271377932008	0.0964916589456342	0.176862610701133	0	0	0	0.0123049223871172	0	0.00235477070414538	0.012	0.253315076233945	0.993142129326098
TCGA-B0-5096-01	0.00803156620224446	0	0.108031818669545	0.00216535490827572	0	0.127688270509501	0.0407476419814143	0	0.0175421141169319	0	0.00993009754382641	0.00553796125540201	0.0191529889335162	0.326320317074985	0.0554129225797622	0.211066973899708	0	0	0.0400018557675484	0	0	0.0283701165573404	0.013	0.248406214443462	0.991066849495775
TCGA-B0-5097-01	0.0388173379288418	0	0.0042633595474051	0.0411762326070297	0	0.248606105016207	0.0415061647935375	0	0.0118854126342398	0	0.00638617871567072	0	0	0.331739551936762	0.0544847014877415	0.18367392212997	0	0	0.0324645855408906	0	0	0.00499644766170467	0.001	0.386375442272833	0.925210279290422
TCGA-B0-5098-01	0.200182524546215	0	0.0475597717114188	0.0197692241202715	0	0.123199466831748	0.045123382020581	0.0151275871357998	0	0.0180920988978454	0	0.00188741934236141	0.0400784149827048	0.339290811609476	0.121062124116066	0	0	0	0	0.0286271746855122	0	0	0.308	0.0563944979299083	1.08257824498675
TCGA-B0-5099-01	0.0485488794119748	0	0.0129445599784617	0.0814059962347536	0	0.243699369318189	0	0.00451927651287645	0.0128732052829505	0	0.0465795445751022	0.0439177023651714	0	0.186155639932181	0.101673943011351	0.167163244136379	0	0	0.0505186392406084	0	0	0	0.639	0.00948600064384508	1.08536017018838
TCGA-B0-5100-01	0.0732746831617513	0	0.00788776541306619	0.0477820941831421	0	0.216351390446385	0.00298877605650771	0	0.0200449286471069	0	0.107840739230862	0.0258771072113001	0.0211798569534385	0.257006929692579	0.0685621727068629	0.0805096899019107	0	0	0.0670603564695971	0	0	0.00363350992549107	0.041	0.175169395893734	1.01609220660014
TCGA-B0-5102-01	0.0506944953971636	0	0.00737544151933791	0.212539894816116	0	0.344693196240141	0.00852754249931531	0.0113005657292124	0.00301227514965221	0.000482479488216304	0	0.0185004227831831	0.00470205468420796	0.000280619884917556	0.116070445184883	0.200935117170191	0	0	0.020885449453462	0	0	0	0.022	0.231008086124249	1.00704831944858
TCGA-B0-5106-01	0.152709623802401	0	0.0394266854062344	0.283823766095488	0	0.126241720047551	0	0	0.0335720472847594	0	0	0.0632050680257586	0.0258811435757981	0	0.0366859438275953	0.163670618900991	0	0.000303854656764233	0.0657592538484863	0	0	0.0087202745281728	0.003	0.312453588556673	0.960491662120358
TCGA-B0-5107-01	0	0.0069740677779341	0	0.520952283322359	0	0.0411290860451465	0.0123065165416538	0.0333625600644048	0.0798334333917648	0	0	0.0291048364177346	0.0615152459793401	0	0.115038487484639	0.0991371305099062	0	0	0	0.000646352465117347	0	0	0.028	0.217032009438208	1.03964368758213
TCGA-B0-5108-01	0.0534440703000087	0	0.00851693393052161	0.0825783117668905	0	0.269152320083831	0.0607755685978016	0	0.0128654465944885	0	0.0364684991386935	0	0.0238239871018545	0.233566656249669	0.0838079144092594	0.117428014331449	0	0	0.0131175869739404	0	0	0.00445469052159274	0.002	0.332764905182977	0.947749807476377
TCGA-B0-5109-01	0	0.00475823433514926	0.0417354509832912	0.390501765688503	0	0.0203431904550495	0.258006973775988	0	0	0	0.0331748392856875	0	0.00829931560999788	0.0714085718735276	0.0655439708294897	0.0540473423886893	0.0106610154089069	0	0.0177630184286949	0	0	0.0237563109370248	0.12	0.112464001092804	1.05663388773859
TCGA-B0-5110-01	0.0300741494709958	0	0	0.149805676745032	0	0.251325024991033	0	0.0205201638807459	0.0249508867016132	0.00179165267316144	0.0242739763727491	0.00343389987444601	0.0703184037781616	0	0.118185817936715	0.213421910489548	0.0459831011919899	0	0.00563919620158496	0.023893397489087	0	0.0163827422031373	0.157	0.0946646906564908	1.05172457902429
TCGA-B0-5113-01	0.0378148884020235	0	0.00609095795621233	0.169763558511066	0	0.348320510273679	0.0264680593403987	0.00231254371938975	0	0.000207586457414091	0	0.0274959862994503	0.0047431210638319	0	0.114703172160861	0.140061309340437	0.0138197144491547	0	0.100582113459171	0	0	0.00761647856690957	0.033	0.200859834396376	1.01415953766926
TCGA-B0-5115-01	0.0695061215295496	0	0.0151320112400993	0.0782112430038454	0	0.384614217539716	0.0208031160797618	0.00347054158171316	0.00653211118451718	0	0.0701155506340898	0	0.0294777964129307	0.0126223884058396	0.107061699904187	0.146164569341816	0.0174657079594187	0.00250289029529764	0.0363200348872181	0	0	0	0.022	0.228677336331567	0.997598445475411
TCGA-B0-5116-01	0.040380677732883	0	0.00350777831908162	0.119407959698155	0	0.274625973120864	0	0	0.0121450824802542	0.0541188350160638	0	0.0923974011692013	0.00694009418860491	0.069510271933046	0.0745828267548778	0.0924219453593462	0	0	0.159961154227623	0	0	0	0.287	0.0600552651545553	1.0742195023749
TCGA-B0-5117-01	0	0.0715592367370573	0	0	0	0.184086241952004	0	0.0372435504727784	0	0.0572758441573084	0.00624734350572187	0.0590658700452163	0.0077020790495642	0.103066871847039	0.102138464789916	0.2251238627548	0	0.00823086195059151	0.115417989310714	0	0.0228417834272888	0	0.582	0.0165649742907694	1.06995857529753
TCGA-B0-5119-01	0	0	0	0.448622195110726	0	0.12536626355149	0.0209911488153687	0.0370023441576158	0.0012986401995642	0.00624647437183013	0	0.0234264328157058	0.0655275425143661	0	0.061562217885308	0.17729667773786	0	0	0.0306386413081828	0	0	0.00202142153198309	0.148	0.0989162417832331	1.07973373071468
TCGA-B0-5120-01	0.0998977896420694	0	0.0153548114822431	0.0463224358865494	0	0.215079525164975	0	0.0109646778505376	0.0115780514160787	0.0152824076163598	0	0.0426424329538338	0.0359068013628481	0	0.0560656927371536	0.325102922674795	0	0	0	0.125802451212557	0	0	0.013	0.24957623897013	0.981680684570215
TCGA-B0-5121-01	0.000802009201959061	0	0	0.190230815126288	0	0.272626995833933	0.053632982869106	0	0.00732375018979068	0	0.154584453697251	0	0.0920894550271034	0.00859461064916131	0.0538876556801956	0.0756595106408795	0	0	0.0880518465510651	0	0	0.00251591453326711	0.015	0.244281859403661	0.99896598695695
TCGA-B0-5399-01	0.0443903755212079	0	0.00516110510175862	0.161784923394831	0	0.36150633069875	0	0	0.0263179127977572	0	0	0.0451711467566083	0.0377492329569904	0.0258555550543387	0.144163332408597	0.0556145626874364	0.05036017614471	0	0.041925346477015	0	0	0	0.001	0.383259885532407	0.92960972716189
TCGA-B0-5400-01	0.0117740349248062	0	0.00398971201934444	0.223536193217063	0	0.121190472743475	0	0.022963292696999	0.0226755782621069	0.0477821422231598	0	0.107445973584795	0	0.139849297032243	0.0554255723070933	0.167910453685258	0	0	0	0.0206960349592685	0	0.0547612423443867	0.034	0.193734214654104	1.02242366968694
TCGA-B0-5402-01	0.0475622033447633	0	0.0116646177448256	0.132946130586231	0	0.260742930376581	0	0	0.0131500059700644	0.0118402813761003	0.00414756623932589	0.0520411945686994	0.0430395814184472	0.0214755032314532	0.214229547788154	0.0929644199947396	0.00951300289645683	0	0.0721935529410782	0	0	0.0124894615230808	0.004	0.297485949179441	0.975063941787967
TCGA-B0-5690-01	0.130667052270393	0	0.00236801130295791	0.0537384027338837	0	0.18590886309283	0.0647707271634839	0	0.0288247203509178	0	0.050200540417211	0.0195121293246402	0.0969466967650923	0.0725808720854669	0.100940425171958	0.092575929696092	0.00721699019623533	0	0.0937486394288374	0	0	0	0.023	0.22472598637596	0.987152433960856
TCGA-B0-5691-01	0.187381493629672	0	0.0245652522174187	0.112857095030225	0	0.220184621307815	0.0187023855998908	0	0.0184545518266796	0	0	0.0078441203922478	0.0443948557150305	0.0451136998414959	0.129471715634294	0.0901096067553821	0.00375802160839455	0	0.0915135861093581	0	0	0.00564899433209658	0.001	0.366071613548593	0.932138398684769
TCGA-B0-5692-01	0.0251740255203773	0	0.0123477795863587	0.632182246237979	0	0	0	0.0558215763309466	0.0543781346384692	0	0	0.0587826266034659	0.0184645191616487	0	0.0767961983857449	0.0591675611336164	0.00213488831673541	0.00162955815963632	0.00312088592502121	0	0	0	0	0.47649720542429	0.89327591967229
TCGA-B0-5693-01	0.0587664021914062	0	0.00634583613455819	0.0625862798331047	0	0.242031183893583	0.0280891018592097	0	0	0	0.0553444554225974	0.0174419243512702	0.0317079433532578	0	0.110360620979438	0.229242515986728	0	0	0.130923756724921	0	0	0.0271599792699263	0.15	0.0963999695345637	1.03910592235679
TCGA-B0-5694-01	0.0374400911316878	0	0.0127212376980231	0.0485080278790898	0	0.248987635469473	0.0519178136430669	0	0.000334444810247733	0	0.0982258927712912	0.0195984727545616	0.0587850981250787	0.0495030509272059	0.0817020158979022	0.212077246556648	0.0268207171403473	0	0.0525045408965665	0	0	0.000873714298810702	0.032	0.204082106985546	0.997071703113092
TCGA-B0-5695-01	0.0705638045519152	0	0.00383875952582922	0.204411053092596	0	0.276594663394976	0.0427196134425336	0	0.0184578186390768	0	0.0736778337423908	0	0.038353979382323	0	0.0847161789660607	0.101793395785	0	0	0.0784095418274108	0	0	0.00646335764988741	0.369	0.0454027605235025	1.08360053434218
TCGA-B0-5696-01	0.0158576027334605	0	0.00254451457867697	0.285011343196994	0	0.18299018883067	0.0151681964408788	0	0.00276245007273156	0	0.0028301444994687	0.0141554590963711	0.0885452752464152	0	0.116372295913966	0.214964409526905	0	0	0.0587435972881916	0	0	5.45225752697842e-05	0.055	0.157277351555289	1.02976008974282
TCGA-B0-5697-01	0.0437280723702917	0	0.00635153124499611	0.429304249811787	0	0.0849951095798803	0.0289066517161653	0.0173395086502567	0.0206065389812331	0.0170926454020294	0	0.0582393561422821	0.0148215968654595	0	0.0549726488554491	0.145988254060022	0.00492402369292912	0	0.0631042351621184	0	0	0.0096255774650999	0	0.409374988891978	0.917495415549582
TCGA-B0-5698-01	0.0285634521821082	0	0.0314290182036465	0.135488046222126	0	0.296346242112108	0.0436896681533149	0.039155425229229	0.0144126738281975	0	0	0	0.13662820583323	0.0272704046731622	0.0951792573091117	0.122525511141645	0	0.0095348200813145	0.00881193061747216	0	0	0.010965344413334	0.032	0.20645480982696	1.00492732932878
TCGA-B0-5699-01	0	0.0108248934132012	0	0.0848519399183977	0	0.24488494605411	0.0410012614003399	0	0.0281582263939753	0	0.0585622031540691	0.0317718495594172	0.105437639004587	0	0.137027610175145	0.154890069970704	0.00472455916480783	0.00964273116035782	0.0812791166695993	0	0	0.00694295396128839	0.032	0.206308549815195	1.00371611147931
TCGA-B0-5700-01	0.0931316473284812	0	0.0121997978946942	0.10332839868744	0	0.305806253800556	0	0.0157965051967275	0.00613830434173676	0	0	0.069703345506337	0.0721368385114784	0	0.092304381447802	0.151117483675942	0	0.00360696645120398	0	0.0747300771576008	0	0	0.673	0.0037126973478865	1.09321469621614
TCGA-B0-5701-01	0.0147508695382464	0	0.0243631280413595	0.253551633271738	0	0.137792821060701	0.0515828663806843	0.0335834423894144	0.0385810003168602	0	0	0	0.00995132424289652	0.0621411935887505	0.129008876483309	0.202196343751683	0	0	0.0219232893814108	0	0	0.0205732115529471	0.038	0.187157517966682	1.01664243515664
TCGA-B0-5702-01	0	0	0.120149433114868	0.301537327019814	0	0.123161384706256	0.0432372899746919	0	0	0.0109673819564151	0.0658637910937154	0	0.0318434387604534	0.0048749043582367	0.0250691071356795	0.217932233634485	0	0.0120627238949588	0.043300984350427	0	0	0	0.002	0.335893684732139	0.947909615866456
TCGA-B0-5703-01	0.0181626116178422	0	0	0.501515282309797	0	0.149401119020667	0.0202195206049338	0.00160852212871469	0.00311273057909807	0	0.142717398463755	0.0175587356470714	0.0348915233503828	0.0208517509704069	0.0457491751168096	0	0	0	0.040605685805775	0	0	0.00360594438474676	0.001	0.367372000043488	0.966920526673846
TCGA-B0-5705-01	0.0355786474915169	0	0.0129425679689036	0.337152597932741	0	0.174189964204472	0	0.0256896811358693	0.0409282895226028	0	0	0.0300725673441917	0.0509891988979168	0	0.088648492063377	0.141013566155101	0.0167812248702567	0	0.0404465134196675	0	0	0.00556668899338383	0.15	0.096922978025544	1.06884316094094
TCGA-B0-5706-01	0.107387505123178	0	0.229292507851333	0.25117263078832	0	0.164802733373963	0.0431246128462812	0.034035179186593	0.0264553522383721	0	0	0.022121165035945	0.00982124594856159	0.0249582738226558	0.0360795567101982	0.0231894426742485	0	0	0.0235550911299824	0	0	0.00400470327036792	0	0.468522251695278	0.887733057169143
TCGA-B0-5707-01	0.12559730220313	0	0.0290863892913726	0.0603291930226137	0	0.176299905596919	0.00277751203926365	0	0.00410430646244573	0	0	0.0318862466814436	0.0138524685864318	0.15196369356019	0.0123920750537907	0.314642250975946	0.0141123568883305	0	0.053971757048626	0	0	0.00898454258949607	0.00600000000000001	0.273370409862812	0.971144988463109
TCGA-B0-5709-01	0.0700127637500105	0	0.0259139410462812	0.200459044690752	0	0.266304719723336	0.0330969397112543	0	0.0128231947162997	0	0	0.0136801915774221	0.0549005949314228	0	0.115389901193305	0.117998441475831	0.0310199558639775	0	0.0584003113201084	0	0	0	0.002	0.342879500600513	0.944087503729765
TCGA-B0-5710-01	0.0258248803682189	0	0.000507136083055178	0.150494879250377	0	0.328519590158154	0	0	0.0147522563107041	0	0	0.0302284611104382	0.0465491607372633	0.134761190105916	0.152035023453088	0.0671295685914158	0.00954713067952701	0	0.039650723151844	0	0	0	0.002	0.324577994869416	0.957717504540367
TCGA-B0-5711-01	0.0508961448376519	0	0.0109254182726668	0.121154886879201	0	0.327808924478006	0.0105569643436253	0	0.0178907568269597	0.0204958175730544	0	0.0266172744082468	0.0588319347957196	0.0692988870511727	0.0984993287205236	0.0860809199915009	0.0186810541790777	0	0.0822616876425927	0	0	0	0.034	0.194631004782036	1.00944749470826
TCGA-B0-5712-01	0	0	0.0036484202524813	0.294088368182204	0	0.386941673401573	0.000424824535429654	0.0383237067703232	0.00166693662076673	0	0	0.0270011048823903	0.0133177388797965	0	0.0695413511077867	0.129864196899963	0	0.0209368391421609	0	0.0142448393251244	0	0	0.169	0.0905883765461595	1.10184785557589
TCGA-B0-5713-01	0.00444712930672318	0	0.00165699472018187	0.195214243708203	0	0.215202539259118	0	0.00444602870993252	0	0	0.0658059171552726	0.0234600640399458	0.0649776391773936	0	0.230337550844113	0.126048512318233	0.00117339702934681	0	0.0672299837315356	0	0	0	0.033	0.200210737680656	1.03222626165831
TCGA-B0-5812-01	0.0263291489860465	0	0.00353498127574102	0.146521333835093	0	0.268830611679192	0.0344017631124801	0.000153917786553447	0.00927153559661	0.00172796582874067	0.0551078063928335	0	0.0564914314998334	0	0.148327222985009	0.164175396123686	0.0337700440335186	0	0.0487921986167203	0	0	0.00256464224794327	0.096	0.124090792560716	1.04341921481152
TCGA-B2-3923-01	0.0191070785923841	0	0	0.107185748990254	0	0.271868129163396	0.0107740463617058	0.0114232455963494	0.0248173134744096	0	0.00913661701755768	0.0148837726410889	0.0893896636785974	0	0.0614371358385291	0.223196659937687	0	0.0231129249284528	0.131849755078335	0	0.00181790870125219	0	0.566	0.0181396193808054	1.07082224018877
TCGA-B2-3924-01	0	0	0.0168020604226653	0.347386198039815	0	0.0936104950340125	0.0475676623101268	0.0539535529174967	0.00485105436057575	0.107942329539461	0	0.00875448305185778	0.0543164204733699	0	0.127933004771394	0.111116351526006	0	0	0.0245757327837364	0	0.00119065476948287	0	0.00600000000000001	0.276635256371379	0.992312193288904
TCGA-B2-4098-01	0	0.0353685557676995	0.0477040923736233	0.0477785679137513	0	0.115096764805397	0.0416151694059173	0.0293730169801876	0.000663179201128297	0	0	0	0	0.249474116747729	0.0472940910102824	0.30821299203151	0	0	0.018463271464286	0	0	0.0589561822984885	0.045	0.166215873566835	1.0246665888292
TCGA-B2-4099-01	0.0326104943557263	0	0.0039274497049503	0.0777958096082749	0	0.23552336210881	0	0.0144368266377393	0.00629042797604037	0	0.0266159130522053	0.0388608049615344	0.0988287691983598	0	0.142087334537131	0.227074483093316	0.0252646730028785	0	0.0616163767863817	0	0.00252213797096334	0.00654513700568854	0.005	0.282102659635909	0.968519709581051
TCGA-B2-4101-01	0.0475955006531725	0	0.00812017370762879	0.246348954911772	0	0.26155266669856	0.010739483753577	0	0.00836585584668354	0	0.0386565173330854	0.00883201105550441	0.0588220261328935	0	0.111768222482899	0.131766127312994	0.0143458874861413	0	0.0530865726250884	0	0	0	0.04	0.180341160506226	1.02477390865654
TCGA-B2-4102-01	0.0257605118682796	0	0.00434244655633041	0.0933635167913686	0	0.288524073934053	0	0.00413420619062385	0	0	0.0386092314852464	0.00891735833169977	0.156670199159006	0	0.0677842288156068	0.24577502434508	0	0.00480893650966872	0.0592657286392814	0	0	0.00204453737375567	0.077	0.139552456305663	1.02502231049466
TCGA-B2-5633-01	0	0	0	0.00990984763242743	0	0.34745214328409	0.00180178075229553	0	0	0	0.00827378947015251	0.0194218137017976	0.0225234363645144	0.0245429286690773	0.0790544221964731	0.417808896144395	0	0	0.0692109417847776	0	0	0	0.013	0.250156494269027	0.984199418794229
TCGA-B2-5635-01	0.00265610204622092	0	0.00379693251772201	0.290085467976378	0	0.162572648558986	0	0.0481584574857793	0.027532700087096	0	0	0.0508776242764334	0.111021612981467	0	0.0746298346967806	0.181505593708772	0.0046498995756086	0	0.0425131260887571	0	0	0	0.01	0.261623848491664	0.986264614807196
TCGA-B2-5636-01	0.0707048768546938	0	0.00384771673564005	0.0274995854652675	0	0.186412657030074	0	0	0.0188392106584115	0	0	0.053136655022439	0.0648890463654686	0.0436959050340815	0.0651019207158438	0.26396832028514	0.0101266133201908	0	0.17525390250733	0	0	0.0165235900054183	0.091	0.126991632430629	1.02291921140283
TCGA-B2-5639-01	0.0396677102997226	0	0.0537034754597189	0.0646910173849735	0	0.250535806622563	0	0.0227742418665017	0.0865985383754958	0.0100767756203197	0	0.0134894453719442	0.11051023860928	0	0.0724606033493109	0.174490325189814	0.0734421951742186	0	0.0251839706014486	0	0	0.00237565607468838	0.031	0.207948145001777	0.996332630449135
TCGA-B2-5641-01	0.0350663277266475	0	0.00068174819108708	0.422638746702579	0	0.0615242829136391	0	0.0392544496455212	0.0481737532433035	0.0836827082599831	0	0.0192522336555245	0.0557905682692798	0	0.0618223044754253	0.147628047701126	0	0	0.0218456870592015	0	0	0.00263914215668283	0	0.443490750697556	0.90002288140498
TCGA-B2-A4SR-01	0.0357342810223366	0	0.00743247571242179	0.1566396620008	0	0.279251311934959	0.0176828152075545	0.0188685859640136	0	0	0.0385162155265113	0	0.0172995244922415	0	0.135754600274399	0.157737589105736	0.0765528124467464	0	0.0585301263122801	0	0	0	0.013	0.250337741785313	0.986383114257554
TCGA-B4-5377-01	0.0215400180132537	0	0.00375358576387868	0.286647606994079	0	0.211168975903844	0.0163205298849748	0.0238977019788334	0.0161526793418309	0	0	0.0082137129244204	0.104781104104792	0	0.0969996657890208	0.18372448453008	0	0	0.0191567997707295	0	0	0.00764313500026135	0.258	0.065655951770579	1.07545552516114
TCGA-B4-5378-01	0.141399688746144	0	0.00898255758714421	0.133869705596301	0	0.142222694405338	0.000490172337894723	0	0	0	0.0796217543817232	0.042690962136831	0.0250368421025628	0	0.0244368588140292	0.270704819793595	0	0	0.0839312325352176	0.0067762812944389	0	0.0398364302687811	0.352	0.0474215362957439	1.06131261591031
TCGA-B4-5832-01	0.038704132982829	0	0.0032898319537155	0	0	0.470501113496666	0.0341777308180147	0	0	0.0235421181587757	0	0.00025182729068112	0.0180565825288332	0	0.0865751562364347	0.186733979653809	0.0159041592445178	0	0.0489337096386213	0	0.073329657997103	0	0.206	0.0783095693238665	1.05789700048634
TCGA-B4-5834-01	0.0428809719471669	0	0.00416266442557494	0.118999940859944	0	0.254603315702056	0.0396576730565045	0	0	0	0.0551627126272522	0	0.0373360702597482	0	0.202924773346558	0.168487721761214	0	0	0.0757841560139806	0	0	0	0.024	0.224372802656386	1.00535521393481
TCGA-B4-5835-01	0.0337474225011459	0	0	0.046959670738603	0	0.275928955174256	0.0347803313464827	0	0.0114093581308717	0.0220868883959274	0	0.0500853519179928	0.00903173932164964	0.0366842756695892	0.0888564248268445	0.267938334091385	0	0.00380375590619839	0.111143414040967	0	0.000764915460972198	0.00677916247711495	0.478	0.0298124142038672	1.06763480869512
TCGA-B4-5836-01	0.0184297009098866	0	0.00843204256119034	0.143653271735122	0	0.215167267621127	0.0661419919306813	0	0	0	0.103961626731234	0	0.0434481791898304	0	0.137448516467574	0.163320501893524	0	0	0.0711957862810531	0	0	0.0288011146787762	0.215	0.0762017363556885	1.06150706856171
TCGA-B4-5838-01	0.0711489721426468	0	0.010611314783593	0.192102010390718	0	0.231335750175284	0.0414166390282934	0	0	0	0	0	0.0213562767448663	0.0779434400331345	0.148671090620374	0.135661771813766	0.0115543831540904	0	0.0562147988935342	0	0	0.00198355221969987	0.03	0.20855251239519	1.00537082011596
TCGA-B4-5843-01	0.00524890539192189	0	0	0.0802391389881063	0	0.259512823981843	0.00608779527106393	0	0	0.00360055166957974	0.0444077894378911	0.00225288597614926	0.0794747712082859	0	0.077374523896473	0.378616323375029	0	0	0.0631844908036564	0	0	0	0.203	0.0793091568834635	1.05107363977437
TCGA-B4-5844-01	0.0565491616045664	0	0.0058238240339687	0.0972122362483586	0	0.164311323541163	0.0360460488384102	0	0	0	0.103827786793796	0	0.184933864805495	0.0948356368792382	0.0895547060090296	0.0647157640756959	0	0	0.102189647170278	0	0	0	0.07	0.146320810808423	1.01897712080974
TCGA-B8-4143-01	0.0493570780374085	0	0.0443465000818469	0.369437800479668	0	0.0800517511126897	0.103278935820711	0.0170035592997802	0.0216558282243589	0	0	0	0.00380761244668154	0.065023657456812	0.103575404050414	0.131019364162443	0	0	0.00932139813436479	0	0	0.00212111069282152	0.004	0.292988419174163	0.972036408007057
TCGA-B8-4146-01	0.0217723862064095	0	0.000565988919217143	0.0890588441026102	0	0.332719148497204	0.0751896664882044	0	0	0.0475299835409384	0	0	0	0	0.121602420075663	0.218373621804435	0	0.000734335302783173	0.0470529656891078	0	0.0454006393734277	0	0.022	0.23109766999528	0.99499394602942
TCGA-B8-4148-01	0.0139598897867579	0	0.00583859404555439	0.478821176169373	0	0.0792826212345257	0	0.0577620133520526	0.00958878065894134	0	0	0.0841475433005536	0.0573259456453925	0	0.095957939530804	0.0912190666781988	0.00366848451423711	0	0.0224279450836091	0	0	0	0.003	0.319693815701012	0.97900459003472
TCGA-B8-4151-01	0	0.0264194200261416	0.000328030198207612	0.0942217427735416	0	0.20648820690188	0.0281302837165083	0	0	0.0125635416050291	0.0377293328660876	0	0.131718323454376	0	0.13378510139979	0.239659552491368	0	0.00362869723919409	0.0743925162886866	0	0	0.0109352510391902	0.178	0.088438110854587	1.04653050881319
TCGA-B8-4153-01	0	0	0.0021839826344393	0.247214989064313	0	0.22891754023855	0.0201192099086816	0	0	0	0.0315881495559766	0.0510738413832886	0.0648735210782247	0.019741280846617	0.0674371360097689	0.177339854063426	0.00846240832686187	0	0.0810480868898515	0	0	0	0.789	-0.00866891747064101	1.10275759553077
TCGA-B8-4154-01	0.0085650668848999	0	0.00124611041449289	0.262812261493527	0	0.22481427033287	0.0136340188245065	0	0	0.0137947075807999	0	0.0265262654220329	0.0306810578965058	0	0.138327916030912	0.204532985842251	0.0228023490305924	0	0.0446398372000003	0	0	0.00762315304660956	0.032	0.204567564417771	1.0151102468474
TCGA-B8-4619-01	0.37472556610265	0	0.0534387513745719	0	0	0.20301272064048	0	0	0	0.0102865782032029	0.0248389599960574	0	0.0292160173534686	0.074685212130033	0.0356162221649715	0.0665439114975799	0	0.00229904579115567	0.125337014745829	0	0	0	0.036	0.191612630194274	1.02933975592627
TCGA-B8-4620-01	0.0138921997951723	0	0.0014216628254919	0	0	0.277124945757047	0.0166319564250949	0.00257110194888632	0.0217990110701813	0.0166404725633144	0.031990188594014	0	0.0316490617283014	0.133461005990426	0.0179151603263175	0.167796773772724	0	0.0902901126257947	0.0150618497986339	0	0.0360769972504909	0.12567749952811	0.00600000000000001	0.276198610472903	0.971149510761415
TCGA-B8-4621-01	0.0303012471352958	0	0	0.0746342837598469	0	0.177955649812879	0.0290262047678971	0	0.00723490580232787	0	0	0.00678382693948352	0.102887428352588	0	0.0338459587372592	0.41718872322325	0	0.00166414603603764	0.0840928006282831	0	0	0.0343848248048524	0.019	0.235447242709992	0.985455449587719
TCGA-B8-4622-01	0.00204657044271886	0.000761060306498532	0	0.0857376317404777	0	0.308338692507672	0.00589218333483717	0.000670084540465937	0.00991187545432115	0	0.0908405199475959	0	0.157070201179261	0	0.0929634563032712	0.190271828310047	0	0	0.0480849046865607	0	0	0.00741099124627408	0.00700000000000001	0.270884331635649	0.974935954782826
TCGA-B8-5158-01	0.0548216676583335	0	0.0104850287666068	0.0944594336594222	0	0.262894838124017	0.00386723028362161	0	0.0272429824156997	0.00895776604927152	0	0.0020621953240334	0.0405886646936623	0.0430233965677807	0.158060955307736	0.0922037319221091	0.135050231789506	0	0.0335663378668438	0	0	0.0327155395713572	0.02	0.234566703113269	0.990469791342157
TCGA-B8-5159-01	0	0	0.00172860673588156	0.44687452261308	0	0.188504042571419	0	0.00578826956295582	0.0108921358158098	0.0113002223437274	0	0	0.0472772240465787	0	0.120117051313245	0.13283466481392	0	0	0.0288611960628157	0	0	0.00582206412056756	0.076	0.141206764449947	1.0695679515814
TCGA-B8-5162-01	0	0	0.0848509541987456	0.297179434228377	0	0.122767983120465	0.0297504565009635	0.0152734030847046	0.0102722714265838	0.0202254346774968	0	0.00302766659419533	0.0879517437066412	0.0567846643365203	0.0683638747251301	0.201035696584723	0	0	0.00251641681545304	0	0	0	0.035	0.191807825932114	1.01123672919832
TCGA-B8-5163-01	0.018990908746316	0	0.00993003371458526	0.212361789112656	0	0.308413231148923	0.0337595949317458	0.020474290003786	0.0375498176098906	0.0192659785965278	0	0	0.025384245815593	0	0.0815176028802754	0.218629318524033	0	0	0.00994972720795241	0	0	0.00377346170771587	0.032	0.205468838401535	1.01718684480428
TCGA-B8-5164-01	0.00685556271629356	0	0.00241285381489308	0.539861390667455	0	0.0696530914533578	0.0150272708051227	0.0266298102563574	0.0146137614498734	0	0	0.0392545319440612	0.0240187429741139	0	0.072636621182008	0.113704524258063	0.0214829312796564	0	0.0522325610987545	0	0.00114372036744108	0.00047262573254881	0	0.438501254512214	0.905815989961343
TCGA-B8-5165-01	0.19697707019066	0	0.0267195407468487	0.0937357648024463	0	0.329194265127476	0.00674334929183109	0	0.00031426266168996	0	0	0.00795071223944061	0.0118041488429723	0.00378148415516652	0.0658405828990121	0.170489089369995	0	0	0.0809481231311306	0	0	0.00550160654133078	0.004	0.298377141617882	0.964069538966795
TCGA-B8-5545-01	0.121509414593702	0	0.0361562709284149	0.112792976032097	0	0.146442425438665	0	0	0.0116999893070617	0.00400421950654802	0	0.0524353750557623	0.0199267904274306	0	0.0898167626919063	0.288327433501181	0	0	0.102794375962632	0	0	0.0140939665546002	0.002	0.340918478682789	0.940939666688818
TCGA-B8-5546-01	0.0016540314390116	0.00732178488996781	0	0.194957752886652	0	0.315696020547168	0	0	0	0	0	0.115016315118286	0.0446090624655268	0.0872747017500282	0	0.0196046269020203	0	0	0.213865704001339	0	0	0	0.633	0.0101674712810432	1.11490865111526
TCGA-B8-5549-01	0.0139880288909972	0	0.0052246533632344	0.432145338588716	0	0.194003754464463	0	0.00137945812768153	0	0.0209541760672235	0	0.0170541939214522	0.0611580954097449	0	0.0749721143115851	0.149156506329382	0	0	0.019556462687284	0	0	0.0104072178382359	0.013	0.250305215079939	1.00783147005514
TCGA-B8-5550-01	0.0228965486902919	0	0.00131028635764974	0.143520564430995	0	0.145126151066777	0.0427163882809006	0	0.0346233094193692	0	0	0	0	0.233139833021693	0.0805734851904826	0.236021883552635	0.000746469816215543	0	0.0473714581786701	0	0	0.0119536219943209	0	0.400031462456696	0.916664013070361
TCGA-B8-5551-01	0.0104974365333654	0	0.022869834915222	0.255423385243822	0	0.19437103052342	0.0469807310973855	0.0327458894906481	0.0201098797421184	0	0	0.0233746000243976	0.00945278287773505	0.0210000188138325	0.0985149496969662	0.197820473518201	0.00620210098513633	0	0.0504276565180906	0	0	0.0102092300196594	0.193	0.0829949810156693	1.06305350597623
TCGA-B8-5552-01	0.0798615446401645	0	0	0.176209534944424	0	0.206552213872869	0.0096010813684153	0.00146121737123279	0.0272798600684809	0	0.00794864011925057	0	0.0182894691873371	0.0891550876167862	0.0552819353713431	0.256457400443089	0.0359995153782236	0	0.00293097206573592	0.0226380846018897	0	0.010333442950759	0.002	0.33815560872651	0.943790030214565
TCGA-B8-5553-01	0.145241637097585	0	0.0198042615100922	0.218939243269008	0	0.270327613763486	0.0211861182164756	0	0.0166152117117094	0	0	0.00449038089865115	0.0277974942493505	0	0.110203272812544	0.133870602189014	0.00158521804246892	0	0.0125078746853772	0	0	0.0174310715542376	0.003	0.31000016189624	0.964348560624248
TCGA-B8-A54D-01	0	0	0.00331926312086139	0.529987570457321	0	0.0694883762351	0.00657131537238221	0.0423474406887183	0.00565651833764107	0.0394860395476442	0	0.0577050669125539	0.0199650917011799	0	0.0394126094894503	0.177882378690073	0	0	0	0.00162424898830825	0	0.00655408045876613	0.001	0.389753219114683	0.941013343020305
TCGA-B8-A54E-01	0.0329484138099888	0	0.0216974188748397	0.120551951220207	0	0.209850456743967	0.0206013853975714	0	0	0	0	0.0709316348317605	0.0376464016819942	0	0.0480705654289238	0.267005756000668	0	0.00344716020184372	0.122187178348188	0	0.0450616774600479	0	0.398	0.0416171255878771	1.05853040807621
TCGA-B8-A54F-01	0.0833401070347371	0	0.0179801211998469	0.0679248996836324	0	0.187208749445516	0.0056253009158698	0	0	0	0.0125855160094751	0.0113679060810959	0.172223326974924	0	0.0266420521830344	0.345430823823946	0.02548369021771	0	0.0441875064302126	0	0	0	0.037	0.189407663100031	1.0020041967607
TCGA-B8-A54G-01	0	0	0.00238575804683864	0.452970633539968	0	0.0611171176804728	0	0.0361160106941736	0.00327333937347186	0.0884880820268706	0	0.0495698060407126	0.0642671778816829	0	0.064745661640608	0.14530961748714	0.0317567955880611	0	0	0	0	0	0	0.493178300933863	0.871349727857069
TCGA-B8-A54H-01	0.00230127656173495	0	0.00742704591426619	0.506179714815229	0	0.147350511239803	0	0.0667638968079584	0	0	0	0.0377013888220837	0.0449479653746791	0	0.0492987270381874	0.103464537335143	0	0	0.0345649360909154	0	0	0	0.015	0.245233049043001	1.02526286955565
TCGA-B8-A54I-01	0.0121144933009358	0.0469291081774473	0.201600954544553	0.0998417843371687	0	0.130053119662387	0.0882345330133184	0	0.0223568966755333	0	0	0.0387470143659956	0.015621579462721	0	0.00457170874893406	0.186486337340506	0.00863973450156228	0.0138952137129604	0.125762790851785	0	0	0.00514473130419256	0.001	0.385722755357974	0.923643362135941
TCGA-B8-A54J-01	0.00661989668432354	0	0.00731425084036946	0.322770893186707	0	0.243495157646461	0.00414649571719619	0.0322250396396532	0.000981446291750801	0	0.0570917136301628	0.0086990169220692	0.0886496445497244	0	0.0888341087372914	0.106131536155075	0	0	0.0330407999992165	0	0	0	0.092	0.125625600390284	1.065546291669
TCGA-B8-A54K-01	0.00279512561248718	0.000238457471708556	0	0.116429500976188	0	0.223003372086775	0	0	0	0	0.0897853409867462	0.0162795219896351	0.0941674088565426	0.106840272121902	0.0355655679442607	0.0242944363448491	0	0.0147943354065832	0.271645519405179	0	0	0.0041611407971429	0.738	-0.0034782684248989	1.09190887226467
TCGA-B8-A7U6-01	0.157625589366774	0	0.0358419147998133	0.136096261330239	0	0.123940252524482	0	0.00306894483067842	0.00112525781179243	0	0.0124755996051279	0.040220249782086	0.0660591134362385	0.106075040659975	0.0711824585400787	0.117113591926775	0	0	0	0.098855625468635	0.02164547101626	0.00867462890104521	0.212	0.0767123042815557	1.05299955007532
TCGA-B8-A8YJ-01	0.159522013993333	0	0.033402741440904	0.0945341434136883	0	0.267013280707269	0.0401032483565058	0	0.00975832819168016	0	0.0701140558657187	0	0.040278476373632	0	0.0214812715289826	0.149832094453902	0	0.0100937454424816	0.0854634935169637	0	0	0.0184031067149392	0.003	0.300996770112031	0.959632171933562
TCGA-BP-4158-01	0.00399785196090977	0	3.82087257817634e-05	0.0808664646680954	0	0.24559730909488	0	0	0.00563817667694585	0.0187998374235539	0	0.0941820153862456	0.019999888373643	0.0236691528042653	0.111707393919562	0.124937729088628	0.0300304526765848	0	0.240535519200904	0	0	0	0.412	0.0406509995844277	1.07728794193999
TCGA-BP-4159-01	0.00856520520273258	0	0	0.0757765518248932	0	0.20268050481821	0.0449840894448505	0	0	0.0264427393114749	0.112045507824435	0.0217611370070873	0.0851700331569823	0.0307901414990668	0.0912752135240312	0.196067074322748	0	0	0.104441802063488	0	0	0	0.004	0.291421462219716	0.964052073664536
TCGA-BP-4160-01	0.0189193632848563	0	0.00495601284113701	0.512388934729169	0	0.0373450728833374	0.0177323059456617	0.0365300409008987	0	0.0784455871648975	0	0.0559557946379968	0	0	0.0776784168570563	0.0971330286443435	0.00670983757542869	0	0.0531995805472437	0	0.00046082398141114	0.00254520000656255	0	0.433653473607732	0.913293153567871
TCGA-BP-4161-01	0.0384141467419169	0	0.00660154008304232	0.307044187666925	0	0.233732664388074	0.0201848316044301	0.00394050234343633	0.0240526258135735	0	0	0.0233207422860206	0.0158363061172621	0.0135184834261302	0.0977646991616816	0.162629257061598	0.00434857575095969	0	0.045426384333283	0	0	0.00318505322166626	0.016	0.242246813374906	1.0003749867282
TCGA-BP-4162-01	0.00380561584232131	0	0.00515692763819323	0.378271717992194	0	0.144035906906109	0	0.0439387825201308	0	0.0741513357816342	0	0.0701402403542649	0.0072890915306614	0	0.0942347773950198	0.148215384979703	0.0111907541902389	0	0.0143727087382433	0	0	0.00519675613128704	0.01	0.264342216184771	1.0081142950023
TCGA-BP-4163-01	0.0412933038927441	0	0.00506477401530294	0.104749459771939	0	0.210838849919348	0	0	0.00729560179366834	0.0102384055898181	0	0.0356465155108227	0.0778793526074614	0	0.134988962772087	0.261706776186702	0.00993163421527113	0	0.100321086357876	0	0	4.52773669595299e-05	0.013	0.250576798772237	0.980982582190847
TCGA-BP-4164-01	0	0.00317030532675124	0.00511446223112545	0.194153956201274	0	0.229104042871895	0	0.0433049640776773	0	0.0367302639315262	0	0.0148593621506224	0.116202198763511	0	0.117081308805214	0.202741141794534	0	0	0.0350595113327081	0	0	0.0024784825131615	0.169	0.0909293331150646	1.05980159048427
TCGA-BP-4165-01	0.0155966129450735	0	0.00876913711144277	0.394115883008604	0	0.0917848260990936	0	0.0190674036237321	0.00783673863700789	0	0.0549000029580991	0.104470264466677	0.0433985368699126	0.0288971051543206	0.092580920860364	0.0333097871051927	0.00671337322301602	0	0.0985594079374644	0	0	0	0.0629999999999999	0.150988683057523	1.06599442540159
TCGA-BP-4166-01	0.094361620146591	0	0.0342661658553074	0.157809201083325	0	0.261972760835782	0.0163788883168399	0.00265374734814864	0	0	0.0193536776512509	0.0102839512093528	0.0106287514489692	0.0433579366144747	0.0853998895214175	0.204766346280613	0	0	0.0587670636879282	0	0	0	0.003	0.306655221392866	0.958048160811014
TCGA-BP-4167-01	0	0	0.0108664993993192	0.317651642648333	0	0.150316868525088	0.0131308768808738	0.0273320457432194	0.0557462084826934	0.0458449367704755	0	0.0313096364594215	0.0341860812839141	0	0.0599621917802963	0.238009512386652	0	0	0.0156434996397135	0	0	0	0.001	0.359270800052061	0.942507536716566
TCGA-BP-4169-01	0.0764472968694878	0	0.010493478923691	0.0458620465062082	0	0.370584020596077	0.0101509573139262	0	2.04457873058648e-06	0.00499728446050838	0	0.00820500659793097	0.0814545750243577	0.0108385473330144	0.163343005188044	0.115044751041654	0.0072392550049099	0	0	0.0533285236424431	0	0.0420092069190172	0.00700000000000001	0.269464508039693	0.980219062004816
TCGA-BP-4170-01	0.0195082992161141	0	0.00568598818549185	0.205027966865657	0	0.314749887919022	0	0.0405482168537556	0	0.025322935297525	0	0.027661553749458	0.0762191034070913	0	0.0964113307693016	0.16417975038885	0	0	0	0.0118455715889818	0	0.0128393957587515	0.0629999999999999	0.150812538934981	1.04426214290088
TCGA-BP-4173-01	0.00301712665453382	0	0.0038115344000105	0.509334588623439	0	0.0995349779926897	0.0291482361390839	0.0459255661600854	0.0186884574690974	0.0477157937777472	0	0.00109051421615563	0.0604115623770879	0	0.0944007492777774	0.0810188706130426	0	0	0	0	0	0.00590202229924934	0	0.451843273734894	0.901263134831268
TCGA-BP-4174-01	0.0074827661765944	0	0.00068105289450636	0.149790609259943	0	0.18964659167765	0.018225269628919	0	0.0183017594882004	0.00895466305869396	0	0.0303280939489719	0.0554308157570568	0.0192354453602749	0.123857453358	0.241260000577	0.00868752701179593	0	0.105931449327102	0	0.00573755700110088	0.0164489454741899	0.004	0.291020573637367	0.964218506241185
TCGA-BP-4176-01	0.0416481297134204	0	0.0157872649568208	0.091571578411313	0	0.278269184177377	0.0183873249800233	0	0	0.00893018835874247	0	0.00010367101881807	0.0694446888415175	0.113830797455552	0.0270848000983831	0.260872783220723	0	0.0184022734222179	0	0.0184951635338327	0.00906394268973231	0.0281082091215271	0.011	0.259714714046925	0.97713692324424
TCGA-BP-4177-01	0.233905959248319	0	0.0176189794243685	0.110821659737363	0	0.250172016974851	0	0	0	0	0	0.0248174308940368	0.0195375506869718	0	0.0741966661032803	0.166589412122721	0.0675205571928358	0	0.0348197676152542	0	0	0	0.157	0.0948083485874365	1.05188183500532
TCGA-BP-4325-01	0.0263215353934309	0	0.00579717523776774	0.439516702617025	0	0.0991911939011769	0.0108601720632641	0.0304640985936495	0.0146851372697714	0	0	0.0678316897846818	0.025236190674108	0	0.0902034133674588	0.149306792945585	0.0161289909972103	0	0.0152030712054613	0	0.00448280420952361	0.0047710317398858	0.002	0.329543121862673	0.965026191324427
TCGA-BP-4326-01	0.0501450830027427	0	0.00663377669211417	0.00941074800418466	0	0.241913144945724	0.04337172172786	0	0.0355532739900732	0	0.0701778248308321	0	0.00626185686059187	0.170871763307973	0.0878331510459684	0.138715269066146	0	0	0.119370237031741	0	0	0.0197421494940489	0.0600000000000001	0.153833339105056	1.01639661420267
TCGA-BP-4327-01	0.0163201139938806	0	0.0204724484942735	0.25415707067665	0	0.187785755316379	0	0.0131927428876803	0.019208651396389	0	0.0652089676094669	0.0494991318269043	0.0219450524492712	0.00181494158589434	0.077096011263824	0.216838230721202	0.00465519114143624	0	0.0518056906367481	0	0	0	0.078	0.13930052193995	1.04387464952481
TCGA-BP-4329-01	0.0142710132053556	0	0.00317976068028401	0.0948262099926424	0	0.306794226874194	0	0	0	0	0	0.0623243163317993	0.0542701641511258	0	0.112846746843158	0.204426732982467	0.0210463130230962	0	0.122506832554771	0	0	0.00350768336110698	0.092	0.125770307080438	1.03559496724353
TCGA-BP-4330-01	0.0790903444752904	0	0.0929507192478802	0.349905915077438	0	0.171323156065239	0.0031916753810697	0.0246567739097522	0.0176483207649248	0	0	0.00798567032368579	0.0368393327636453	0	0.0880596879147646	0.0963926252432894	0.00714496306149618	0	0.0248108157715243	0	0	0	0.004	0.295940974078195	0.976351335655435
TCGA-BP-4331-01	0.0368072673865453	0	0.0062977505742244	0.147007388698628	0	0.25604060363977	0.0129351064262979	0.0155792610683612	0.0144579086816457	0	0.0162668386886126	0	0.17069720314726	0	0.068044957562755	0.213857616109492	0.00799575898400057	0	0.0324069603814702	0	0	0.00160537865093792	0.01	0.263104491499853	0.976268480747644
TCGA-BP-4332-01	0.00685113351110349	0	0.00282072176841587	0.213695381675229	0	0.0716713002918007	0.088606723723544	0	0	0	0.0203558974471929	0.0242000398002221	0.0709420587370345	0.0417623494239716	0.0398098272288925	0.304391771102627	0.00571515753587816	0	0.109177637754089	0	0	0	0.032	0.20408507151061	0.996414911325907
TCGA-BP-4334-01	0	0.0220132067475256	0.00984802780239989	0.0197632539504778	0	0.178456415205921	0	0.0128402651151822	0.045627781807314	0	0	0.0831274449571931	0.0946898683920793	0.0742377625708093	0.0477102590404323	0.214636472906764	0	0	0.184897968409223	0	0	0.0121512730946775	0.458	0.0331795234017445	1.05987856566937
TCGA-BP-4335-01	0.15350597926112	0	0.130885958288313	0.21574560916755	0	0.197779249697854	0.0125750272316535	0.0517571205175072	0.00720623271511982	0	0	0.0129384303744754	0.00825404467822949	0	0.112100051284097	0.087548266961044	0.00497501782650736	0.000315110190470085	0.00441390180605861	0	0	0	0	0.411613777492837	0.916594110445774
TCGA-BP-4337-01	0.0720200935782466	0	0.00993198331105572	0.109823789182452	0	0.203321771917908	0.0767890642532959	0	0.0240658475228347	0.00589232436919345	0	0.0214006416138654	0.0144190171346619	0.0566520369857533	0.102613529853835	0.135962681514279	0	0	0.167107218762619	0	0	0	0.045	0.168087754593289	1.01222027402069
TCGA-BP-4338-01	0.0236035448784389	0	0.00144916348257235	0.0884579465871984	0	0.212210383130153	0.00991707429318262	0	0.0241158410176135	0	0	0.00852271924899502	0.00313023587156063	0	0.039390629457989	0.49796174530544	0	0	0.0858006599922752	0	0	0.00544005673458156	0.201	0.0795063729687393	1.05479243522302
TCGA-BP-4340-01	0.0285852143420778	0	0.0192729391962423	0.0826364581096131	0	0.289981383800061	0	0.0356257817460211	0.00182282479275999	0	0.0534010500065429	0.0546870493627771	0.069051296260868	0	0.148694331609639	0.15171374265366	0.000346939137384141	0.00543959648857216	0.0587413924937819	0	0	0	0.185	0.0864334844814634	1.06266692070304
TCGA-BP-4341-01	0.0262669462856599	0	0	0.0691574411564767	0	0.348619859153787	0	0	0	0	0.08005038672911	0.0355003422035419	0.0979225733116295	0.0104828688013369	0.0580300997485743	0.133735128518321	0	0	0.12973975612975	0	0	0.0104945979618134	0.84	-0.0148290964809961	1.09322222072353
TCGA-BP-4342-01	0.0452598168643342	0	0	0.106770599443194	0	0.365213453882305	0.0216217862931839	0.0125398370550732	0.017910674471005	0	0.0571157483501774	0	0.0784394629912539	0	0.0801755169522497	0.18098043241963	0.0086343668704089	0	0.0253383044071849	0	0	0	0.036	0.189761714480115	1.01515035626514
TCGA-BP-4343-01	0.0341291336448045	0	0.00741305017494826	0.0590613137385725	0	0.278522336586232	0.00161088800452047	0.0218560396355914	0	0.0991562051071749	0	0.0245487815517338	0	0.00932659642103805	0.147927839107833	0.17721904296861	0.0278748994699114	0	0.100505775091063	0	0	0.0108480984979673	0.005	0.285240241091553	0.970992482491213
TCGA-BP-4344-01	0.0422618483648117	0	0	0.0458674988923835	0	0.209689294373476	0	0.00664636386670688	0	0	0.00247793578585093	0.0398679773193215	0.208619892982406	0	0.0898217361560002	0.238311826444142	0.0291785949355561	0	0	0.0853618165938921	0.00189521428545355	0	0.185	0.0864922714162994	1.04655549032059
TCGA-BP-4345-01	0.0098623757986523	0	0.000284907307793268	0.0709010959556907	0	0.279656594288073	0.000371197873665508	0.022650811056378	0.0306841463630086	0	0.00874778165634231	0.00499737518945812	0.0185617745382039	0.285018377835573	0.0617978726638422	0.170833605313157	0	0	0.0356320841601612	0	0	0	0	0.514795221322559	0.858717393740319
TCGA-BP-4346-01	0.0160214938395693	0	0.0069438783222142	0.516661119616751	0	0.105955000855334	0.0168393460196446	0.0394888828950629	0.0550335859547882	0.0224740156823127	0	0.0505764960516196	0.00338592050576909	0	0.0822635212140167	0.0366532074247412	0.00744882548131082	0	0.0385535805169279	0	0	0.00170112561993737	0	0.444451334574709	0.911569242311621
TCGA-BP-4347-01	0.0228982312437791	0	0.00362427863429483	0.200010693345534	0	0.322386304139502	0.0277404655987655	0.022763513747039	0	0	0.0353615364034195	0	0.0317592342071641	0	0.0849355840922078	0.201655084864575	0	0.00134108573801454	0.0455239879857051	0	0	0	0.315	0.0548213397881493	1.08060908739577
TCGA-BP-4349-01	0.0161781424011018	0	0.00312850660014014	0.200881756649254	0	0.310680754297975	0.014366191486474	0	0	0	0.0774248956791581	0	0.0389473925097422	0	0.113634327948411	0.192637101904841	0	0	0.032120930522903	0	0	0	0.206	0.0785051275563518	1.07451004383282
TCGA-BP-4351-01	0.00393393754835908	0	0.00440370933175817	0.162725749547148	0	0.322774662285024	0	0.0208141040799936	0	0	0.109441407740403	0.008824338891261	0.071632507846979	0	0.0609575297219362	0.20535488280402	0	0	0.0291371702031183	0	0	0	0.087	0.130847437215748	1.04852755102481
TCGA-BP-4352-01	0.00358691976451887	0	0.0337290321615188	0.0578738014113909	0	0.279203564460605	0	0.00231627142598986	0.0704149216357116	0	0	0.127009522338898	0.0110156972612021	0.0197799862751909	0.0902211933941126	0.207278810140308	0	0	0.0975702797305529	0	0	0	0.65	0.00701855746639341	1.09192619293609
TCGA-BP-4353-01	0.0559134484384387	0	0	0.0942033526318487	0	0.296699236843928	0.0345409698247071	0	0	0.0189323451823097	0.00952749862016299	0	0.0047922007483324	0	0.0715567971198863	0.340956730518239	0.00151903589852968	0	0.0710091588680585	0	0	0.000349225305559015	0.002	0.326887497130306	0.9484679752999
TCGA-BP-4354-01	0.00658937791108001	0	0.00284125300763706	0.0202384128366286	0	0.109959498783459	0.0314768821568833	0	0.0170909389381563	0.0653432444340982	0	0	0.0693020800249116	0.0145341866418536	0.0725251908238854	0.450032813052738	0	0	0.0320232067555563	0	0	0.108042914633113	0	0.528326470058983	0.852699221918685
TCGA-BP-4355-01	0	0.0636599566173861	0.0242113199229447	0.0560345295308586	0	0.325083118224172	0	0	0.00481460668866317	0	0	0.025963832652357	0.114565027324945	0	0.102149549130384	0.177943212158456	0	0	0.105574847749833	0	0	0	0.08	0.136049589722058	1.02506788780365
TCGA-BP-4756-01	0.0303134314484863	0	0.00234061703830886	0.313845578900402	0	0.0624921651553629	0.0157172966462416	0.0136364686894322	0.037266651493005	0	0	0.0349778855700367	0.0129165027154897	0.0847495931989532	0.138642150868506	0.205432959352928	0.0170819226450374	0	0.0210076189128953	0	0.00957915736491564	0	0.112	0.119589247711538	1.05056251460972
TCGA-BP-4758-01	0.0109520338589121	0	0.00851450931343057	0.489577181936404	0	0.119201103276049	0.0158050544205904	0.0679437189256589	0.0321189051054328	0.0516696283207649	0	0.0293702547778897	0.00175599049256235	0	0.0647494634167112	0.0925379258016594	0.000246306734396536	0.00491216176062652	0.0106457618589114	0	0	0	0.087	0.130062647353077	1.09966809262207
TCGA-BP-4759-01	0.013419975779998	0	0.000455968434443572	0.306299915496087	0	0.223793456559102	0	0	0.000610693708365837	0	0.0449941065331523	0.0522940563791649	0.0382839991490543	0.00306205087244767	0.0660789097352272	0.173234983449079	0	0.00944564573442159	0.0673434344254634	0	0	0.000682803743993285	0.00700000000000001	0.268673556457618	0.988622236429321
TCGA-BP-4760-01	0.0703821575440056	0	0.00384482876477784	0.0181198661844462	0	0.10176301094426	0	0	0	0	0	0.0114013512980718	0	0.561906356661274	0.034074497360613	0.115674505823612	0.00272893053476859	0	0.0801044948841709	0	0	0	0.01	0.260815952032138	1.01414990703861
TCGA-BP-4761-01	0	0	0.0973588106605794	0.351980012591006	0	0.148873397205795	0.0281880254897839	0.0319507834399444	0.0496263345638814	0	0	0.0504943824242772	0.0165566137524249	0.0326518311711594	0.0733035307180278	0.0842311957401259	0	0	0.0347850822429948	0	0	0	0.041	0.173531748098828	1.04064679808035
TCGA-BP-4762-01	0.103027967021965	0	0.0266276125181465	0.135936665351096	0	0.192351203226065	0.0192054995553151	0	0.0128107965940054	0.0204841189930908	0	0.0265543702236554	0.0560448935688621	0	0.0535059440796906	0.216447588833322	0.0291825440125922	0	0.104745803596405	0	0	0.00307499242579002	0.002	0.331585065354758	0.944265615649729
TCGA-BP-4763-01	0.011256291404328	0	0.00170373086272316	0.130840394739528	0	0.207041427321706	0	0.0414563786806909	0.00140124740530661	0.021204064948294	0	0.0646352187658865	0.014078042819667	0.0277427963839078	0.17893291947646	0.110741279894584	0.0148883793123659	0	0.169614304896594	0	0.00446352308795778	0	0.0600000000000001	0.153842052712278	1.03768246031493
TCGA-BP-4765-01	0.00647965945057563	0	0.00743971497159534	0.0300084989781414	0	0.158986978939893	0.0437859140762972	0	0	0	0.166900969589352	0.0387732191376336	0.103970963590424	0	0.0806158496046514	0.221481307810451	0.0147220957471234	0	0.10076416270325	0	0.0260706654006121	0	0.114	0.116073285917009	1.03674925320733
TCGA-BP-4766-01	0.0258650796823411	0	0.00564295176423677	0.0488299355901766	0	0.153321633161872	0	0.0044909341676538	0	0	0.0407751429822835	0.060467417382762	0.272933344782789	0.0896442468871662	0.0199987232313564	0.22044970173014	0	0	0	0.0360311433903777	0	0.0215497452468443	0.072	0.145641972634183	1.02846656987599
TCGA-BP-4768-01	0.0059890594215598	0	0.00080415032622532	0.238948835607894	0	0.211260421534477	0	0.0119570968889123	0.0420721244837001	0	0	0.0418236713413864	0.0545250906845935	0.134068733730907	0.0450825115057904	0.197871056140658	0	0	0	0.0155972483338959	0	0	0.203	0.0792916687589493	1.06833378079076
TCGA-BP-4769-01	0.0428058712796463	0.00814347071685575	0	0.0273585014109055	0	0.371301324909616	0.000143056071609321	0	0	0	0.00424295180717585	0.0154865030894642	0.022441122838872	0.00843328934508992	0.14983857305692	0.155503892607462	0	0.0822450127368646	0.112056430129518	0	0	0	0.303	0.0568126460154032	1.0736353279084
TCGA-BP-4770-01	0.0313357225796009	0	0.00153576149169286	0.145724783421448	0	0.137335371226809	0.0329574019198835	0	0	0	0.000542535679438829	0	0	0.389387446599112	0.0220863922033242	0.20748386880746	0	0	0.0316107160712304	0	0	0	0	0.704233065009062	0.740896904328754
TCGA-BP-4771-01	5.94163267458675e-05	0	0.00423851131929402	0.579108974724433	0	0.0419750667526849	0	0.0360586153675799	0.0406552666096554	0.0359522749425013	0	0.0875167598114951	0.0285896260093824	0	0.0650179472131069	0.0599291299229831	0.00666211876265207	0	0.0142362922374857	0	0	0	0	0.591181274191973	0.80776575163232
TCGA-BP-4774-01	0.0441249792454463	0	0.0041383498742713	0.161807821788229	0	0.263656417649589	0	0.0187709854690365	0	0	0	0.0969273036961451	0.0504548697706648	0	0.0855153969706752	0.122555708644613	0	0	0	0.15204816689133	0	0	0.224	0.075265071976544	1.07899990857274
TCGA-BP-4775-01	0.0506466529465347	0	0.00280632207391001	0.0917378695019761	0	0.357732433638474	0.011716327245029	0.00946246737971541	0	0.027192699005905	0	0.0266787662643019	0.0906043399398706	0	0.105831216030833	0.152421679557302	0.0287817944432222	0	0	0.0258343332296358	0	0.018553098743291	0.143	0.100241895175936	1.05258123739898
TCGA-BP-4776-01	0.0513497427340441	0	0.106360838911301	0.212655655851342	0	0.226463815195831	0	0.0615953242817043	0.000206761928881847	0	0	0.0854356939916486	0.0115635722466141	0	0.0830877297836938	0.0936575086422169	0	0.00127188675804016	0	0.0663514696746819	0	0	0.041	0.177363791218509	1.0348221956618
TCGA-BP-4777-01	0.0493431181147604	0	0.0135364850487153	0.444030939876598	0	0.115657097412457	0.0418589167701025	0.0460796936702577	0.00935121993564294	0.0136561488815306	0	0.0178518220139759	0.0181733449290511	0	0.0528115522247937	0.174884777924136	0	0	0	0.000842539587372738	0	0.00192234361060643	0	0.479518374111272	0.878100873495207
TCGA-BP-4781-01	0.0122194831920557	0	0.00198510912838807	0.0370223084238317	0	0.156203225118672	0	0.0307275925410678	0.000715066071236938	0.0317481682595155	0	0.0539039870391086	0.0441995714417572	0.126160084742663	0.064182569904556	0.305012321095106	0	0	0	0.10920267377348	0.0128321036253327	0.0138857356432284	0.003	0.319504506151217	0.953948821709759
TCGA-BP-4782-01	0.00734480934741079	0	0.00352131899543758	0.286558965251902	0	0.160861003073519	0.0147223107824395	0	0.00544166587232196	0.0205817437537385	0	0.047871787088784	0.00127938646359562	0.0322778605575741	0.11068227019019	0.20418089966019	0.00730177574824481	0	0.0970624978768396	0	0.000311705337811674	0	0.001	0.357064248777139	0.939429997838134
TCGA-BP-4784-01	0.102467404403914	0	0.00997963755193458	0.0746714081613051	0	0.187254485914735	0	0	0.00589266093041487	0	0	0.0700247149162672	0	0.0957035864688042	0.0266331438968395	0.287828606507328	0	0.0496756752979997	0.0896050236115264	0	0	0.000263652338931919	0.042	0.172133792258834	1.00944620547834
TCGA-BP-4787-01	0.015726834259924	0	0	0.10390947847111	0	0.169590315625149	0	0.0283370970434331	0.00797995821437851	0.00188654091202044	0	0.0252204466893052	0.104624837670517	0.0711758088324715	0.0622683597550215	0.325071140454969	0	0	0.0241957035492243	0	0	0.0600134785224772	0.003	0.309547502453824	0.956330112165572
TCGA-BP-4789-01	0.024670632312142	0	0	0.135362319321294	0	0.282788410309143	0.0146961806710952	0	0	0	0.0695449541628958	0.0253051375287974	0.0222584906184436	0	0.0907505047372322	0.178099569095291	0.0119772278475056	0	0.137538829936678	0	0	0.00700774345948306	0.146	0.0993762230349861	1.04941830659566
TCGA-BP-4790-01	0.02510197453585	0	0.00484849565863229	0.249788902128506	0	0.281896640830168	0.0223302657973194	0.00682441321516858	0.00853066229490971	0	0	0.0407954483093907	0.019492097696605	0.0785304874103644	0.0951661624739935	0.0883761393044845	0.0213898874975638	0	0.056928422847044	0	0	0	0.029	0.211488586981341	1.01312279382637
TCGA-BP-4795-01	0.0734642656943572	0	0.0113532058673721	0.0910039098363041	0	0.267222930787856	0.0538062698190376	0	0.0150073430734652	0	0	0.0486209203122298	0.0496283396637916	0	0.0285765499700713	0.151430994794364	0.0637302915405977	0.000732972680731506	0.143954166873987	0	0	0.00146783908583427	0.019	0.236002083137993	0.983282247347405
TCGA-BP-4797-01	0.0229494392305892	0	0.00470193617009266	0.220826848794338	0	0.2343312277149	0.00843764248686484	0.00561219055273786	0.00855135952115234	0	0	0.0497319186519788	0.0820841632548461	0.0186616638595646	0.0776120667047155	0.19964706145813	0.00340159140747222	0	0.0383873769189616	0	0	0.0250635132736563	0.002	0.331689914484652	0.949195940322346
TCGA-BP-4798-01	0	0	0.0496351909673497	0.549079673670262	0	0	0.0255532182025085	0.0162162943912422	0.0285671995611888	0.010330229583308	0	0.0107794432200801	0.0758614598100204	0	0.0985578517513618	0.127602863590915	0	0	0.00769300057904404	0	0	0.000123574672718876	0.04	0.183168332180028	1.04326369902277
TCGA-BP-4799-01	0.0306863833614784	0	0.0476914243612648	0.34152823558099	0	0.134599609428536	0.0665207019088873	0.0291016555769386	0	0.0674238067904343	0	0	0	0.0731859382808026	0.0653845553397956	0.1013837367575	0	0	0	0.0325924547924126	0.00990149782096015	0	0.074	0.143218615498453	1.04824073743846
TCGA-BP-4801-01	0.0171179354415571	0	0	0.119299437758317	0	0.210238974511301	0	0.0102057241838894	0.0116334580711695	0	0.00133665455442943	0.0203734678464506	0.0257341577952587	0.036084813017493	0.0794962836432226	0.409500696494826	0.0156963170388608	0	0.0395358352840592	0	0	0.00374624435916534	0.001	0.359129370639495	0.935064931175277
TCGA-BP-4803-01	0.0397803517356531	0	0.0055476165787406	0.139747024500988	0	0.272086756083884	0.0437760115781953	0	0.00623786641390914	0	0.0998805503306281	0	0.0183476558305461	0.0911144010172764	0.0772408766955533	0.184995871590768	0	0	0.021245017643858	0	0	0	0.031	0.207924435852403	1.00527885835992
TCGA-BP-4804-01	0.0260383526590797	0	0.00108081817728618	0.309838177447789	0	0.158548259565255	0.0129814221595909	0.0281452271010737	0.0276674916747013	0.024615826627258	0	0.0289840351315616	0	0.110911519783653	0.089348571752194	0.155739174640734	0.000278336245452037	0	0.0258227870343714	0	0	0	0	0.442691036887926	0.896889739118448
TCGA-BP-4807-01	0.0145682764953117	0	0	0.0481555462257329	0	0.177154028707886	0	0.00151002795528768	0	0.00702709645099749	0	0.0267841373229152	0.066988015993372	0	0.0492032881064544	0.482913525090893	0	0.0491041592358214	0	0.0462764041124412	0.000841088898668361	0.029474405404219	0.00900000000000001	0.265558951891079	0.978164320080685
TCGA-BP-4959-01	0.0565533413458303	0	0.00430816544360845	0.10745825013415	0	0.275271959550857	0.0150562972620648	0	0	0	0.0116349237675082	0	0.0610393720460194	0.0942831973218685	0.0206625410784841	0.287349855055739	0	0.0296789012707689	0.0362745190152434	0	0	0.000428676707858199	0.02	0.232809172213391	0.987871308623163
TCGA-BP-4960-01	0.00758793751806882	0.00576028181383683	0.00298922664695839	0.153743855086263	0	0.247261785014459	0	0.0282019805936391	0.030733310524711	0	0.0328856545556642	0	0.0879916511165037	0.142446584720372	0.0595394390633115	0.168727564098844	0	0	0	0.0313382117339104	0	0.000792517513457983	0.253	0.066343018943947	1.06435265229396
TCGA-BP-4961-01	0.0151792493985868	0	0	0.109328935772118	0	0.260568079502947	0.0639004424986279	0	0	0	0.100148066942386	0	0.0391674312944758	0.00153194942154801	0.0447560008794217	0.313601111760657	0	0	0.0480992503116142	0	0	0.00371948221761679	0.093	0.125416287566305	1.03468127592668
TCGA-BP-4962-01	0.0212225698642674	0	0.0102010758758852	0.339230781632357	0	0.205010066638022	0.0104501039828958	0.00860337420015421	0.00675226043448136	0.0414975966295652	0	0.0135309822389463	0.0512060967675158	0	0.0601989504458118	0.184268214940463	0.0284908592817481	0	0.0193370670678859	0	0	0	0.003	0.304019262616571	0.970218395874775
TCGA-BP-4963-01	0.0392638295229332	0	0.0032475316487911	0.11248600121442	0	0.291623349237042	0.00453984493704469	0.00602304703976248	0.0223687086404275	0	0.0409411775829493	0	0.11880325331076	0.00587756020421865	0.0889618944513524	0.228473850943051	0.0164100527184217	0	0.0155502738112849	0	0	0.00542962473754161	0.005	0.284781969226256	0.96798592334043
TCGA-BP-4964-01	0.0264432353977522	0	0.00959042247306089	0.116492372043718	0	0.370428142644248	0.0058568940336367	0.0246491278541818	0.0106212286882129	0.00894111227428907	0	0.0342875484193404	0.0132794784679542	0.0564372972690051	0.137314218136968	0.0638382407469007	0.0431416977101552	0	0.0786789838405764	0	0	0	0.012	0.253704676466244	0.99136416044753
TCGA-BP-4965-01	0.00409305068068502	0	0	0.0637811741178843	0	0.242828997872775	0	0	0.00827052326064261	0	0	0.0485115612295341	0.034111620236943	0	0.128641387252991	0.2617917191139	0.0303695728002683	0	0.177600393434377	0	0	0	0.033	0.199757036289031	1.00290932317062
TCGA-BP-4967-01	0.0190902391757301	0	0.00412684862105495	0.16794127141913	0	0.278002377411137	0	0	0.00304807629900858	0	0.0164286521402721	0.0211157582684086	0.029382545568762	0.00611784578510361	0.0890472002811417	0.280793566471696	0	0	0.0823571494321554	0	0	0.00254846912640093	0.198	0.0804479584837978	1.05644128920413
TCGA-BP-4968-01	0.0309489501464542	0	0.0139923110176999	0.377421790623488	0	0.157844944659825	0.00674860347501076	0.048599529341533	0.0172578668287395	0.0381567535292375	0	0.0845400706200311	0.00621378238270245	0.0348103020618666	0.0788978891405367	0.0511355997482388	0.00673315495547973	0	0.0466984514691575	0	0	0	0	0.399304470346393	0.930364650160047
TCGA-BP-4969-01	0.0990787161672696	0	0.0371051054889733	0.0904205148243951	0	0.298496743272177	0	0	0	0	0	0.088395431550208	0.0102923152976009	0	0.097220366265174	0.165651983927743	0.00569237136389027	0	0.107646451842569	0	0	0	0.217	0.0759532897657236	1.05870831929967
TCGA-BP-4970-01	0.0225525097228224	0	0.004319035554995	0.33035880003565	0	0.2740439784865	0.0146582075952419	0	0.00252399523216995	0	0	0	0.0186085448594425	0	0.112590784520361	0.137916834646854	0.0236766463138391	0	0.058750663032123	0	0	0	0.004	0.298482761132979	0.975653485416716
TCGA-BP-4971-01	0.013894490797085	0.00929525358289288	0.00155843919000098	0.081266754544372	0	0.280399759319333	0	0.0140251653675852	0.0564224077802334	0	0	0.0638628927998242	0.018693934120005	0.167401259996195	0.113454362040328	0.109675753959638	0.0138599689924054	0	0.0561895575101012	0	0	0	0	0.529599946190346	0.851210702360203
TCGA-BP-4972-01	0.0109918430398046	0	0.000783808176007277	0.103217673225709	0	0.125535963028979	0.00876328179039724	0	0.00487089160230262	0	0	0.0350890882002398	0.0307865192532509	0.0207779259807165	0.0823738294874383	0.500153590214339	0.00280964375572029	0	0.0655451446603484	0	0	0.00830079758474686	0	0.395297590356448	0.918811915812934
TCGA-BP-4973-01	0.0163483060013166	0	0	0.215314484198471	0	0.374992904166193	0.00661780032865637	0.0347056025480054	0	0	0.0040941533722885	0	0.0841387224429653	0	0.1286157991042	0.109836673026805	0	0.00629039854282517	0.0135321218467708	0	0	0.0055130344215024	0.012	0.253096904871504	1.00211314198622
TCGA-BP-4974-01	0.067790424034402	0	0.0123513032016092	0.158484058278888	0	0.376349374980517	0.00564115214716374	0.0232304549832481	0	0	0.0222442890953894	0.0252746616244605	0.0245730524448397	0	0.0906039372824743	0.173077267593695	0	0.00453772410863056	0	0.0147357892458406	0.0011065109788407	0	0.098	0.123087931208604	1.05577172988678
TCGA-BP-4975-01	0.117801580982296	0	0.0222116406064312	0.0858077439991878	0	0.200500631841425	0	0	0.00209126991903038	0	0	0.0438852261286419	0.056088164130919	0	0.0444127903207094	0.27132655658224	0	0.00287935971641879	0.140113768170549	0	0.000875827279720458	0.0120054403224309	0.029	0.213969328088682	0.990598305373096
TCGA-BP-4976-01	0.00269919323563679	0	0.0034422439651931	0.043848675690676	0	0.307916608179971	0.0216046956632755	0	0.000138699961502332	0	0.0465515605981064	0.016872804837553	0.11970750457471	0.010603616969141	0.0893550154563341	0.206500393373159	0.0195402040349707	0	0.0976843291254711	0	0	0.0135344543343005	0.29	0.0590684312951937	1.05386335501779
TCGA-BP-4977-01	0.00931772573517252	0	0.00167680230684964	0.122842417279551	0	0.322583106843423	0.00977501741897894	0.0104276412781588	0.0055952755444693	0.0102356651437399	0	0.0159548527294369	0.0166235455769719	0.0370681279167023	0.113087251712291	0.235107766657503	0.00748258587494941	0	0.079860536637638	0	0	0.00236168134416466	0.033	0.1966597574471	1.00981802735244
TCGA-BP-4981-01	0	0.00660890572406879	0.00450870295877864	0.270784813558038	0	0.223401183858012	0.0355193594078827	0.0232910898291493	0.0236386977771147	0	0.043600268224089	0.0228997915643817	0.069650695097288	0	0.0815766412837085	0.159921766919425	0	0	0.0345980837980637	0	0	0	0.014	0.247416827473315	0.996816971127699
TCGA-BP-4982-01	0.0979952559318177	0	0.0163134413906874	0.136665203576353	0	0.258269131787696	0.00762380357505749	0.0101782076891904	0.00488956589504088	0	0.0181391251718651	0.00650165515182781	0.0613492874367684	0	0.0713822769099047	0.264904579630064	0	0	0.0433624051415029	0	0	0.00242606071222399	0.012	0.252849362495009	0.979851036124045
TCGA-BP-4983-01	0.00361130295081216	0	0.00828965432901031	0.454130050735944	0	0.0889573624156867	0.041589564358944	0.0217216359292751	0.00433964302219113	0.062464166914139	0	0.00909422873203834	0	0.12723869100309	0.0677801546064669	0.0912417110071659	0.0154261406028924	0	0	0.00177088286747987	0	0.00234481052486407	0.098	0.123372789624232	1.0749965408905
TCGA-BP-4985-01	0.0889066684699201	0	0.00592494450296788	0	0	0.298938364044358	0	0.0270166021711101	0.0156829957282416	0.0199142206601376	0	0.0523645256186331	0.0115156059468615	0.154405210197556	0.0528871149139181	0.144915708730465	0	0.0573861200116871	0	0.0573453917567766	0	0.012796527247367	0.087	0.131220618123118	1.03200618001335
TCGA-BP-4986-01	0.0325010871419883	0	0.0126428819159831	0.0881873780490372	0	0.30352571697135	0	0	0.0127872754592916	0	0	0.0304555222616123	0.0909883122983717	0	0.0751469679839209	0.347065743451991	0	0	0	0	0	0.00669911446645302	0.087	0.131092377742778	1.03444215774888
TCGA-BP-4987-01	0.0330844560242737	0	0.00478874727896509	0.338731634226839	0	0.154376714155887	0.0101588287669095	0	0.023660141471588	0	0.043697428761687	0.0121050492138645	0.0425640741948303	0	0.0837593071012595	0.167810486989145	0.00946771450469039	0	0.0690585771220663	0	0	0.00673684018799486	0.027	0.219744211963561	1.00695367098029
TCGA-BP-4989-01	0.0435411837363727	0	0.0168204125078038	0.509667384309488	0	0	0.041637812928146	0.0444131414512161	0.0300927644404149	0.096539439320318	0	0.0539214310297109	0.0225983711460147	0.00453281296097151	0.042571233801849	0.0936229414133663	0	0	0	0	4.1070954327941e-05	0	0	0.565697405343611	0.824616229792726
TCGA-BP-4991-01	0.0106031173918705	0	0	0.0503755998352925	0	0.223860580115821	0.0149760440658085	0.00833554515941319	0	0	0.129709616744054	0	0.0590512108305255	0.00852530741224127	0.0932851727811207	0.338715782153726	0	0	0.0534276282306062	0	0	0.00913439527952157	0.041	0.174344312447094	1.01355216320418
TCGA-BP-4992-01	0.0729734013906707	0	0.0191603397568941	0.28956158532232	0	0.27297718576624	0.0210744493915707	0.0805877992405049	0.00142102336762391	0	0	0.0407191850046806	0.0137264862944863	0.00868747132374334	0.081457151467288	0.0469189833818573	0.00334252812916649	0	0.0470279752723891	0	0	0.000364434890564207	0	0.394325932747672	0.92907458425944
TCGA-BP-4993-01	0.0461146591644459	0	0.00711059366239935	0.344493136040072	0	0.187450013235816	0.0671318888877161	0	0	0.00832598665835114	0	0.0228511572021446	0.0322615288642718	0	0.0776439065426191	0.138714225589501	0.0088088069847898	0	0.0590940971678727	0	0	0	0.00600000000000001	0.272853340484012	0.983596215851534
TCGA-BP-4994-01	0.102317752089958	0	0.0101277473612166	0.22811791482291	0	0.192433056447187	0	0.0270748657108687	0.00576534551288151	0.0037258104057728	0	0.0764232316349719	0.0497519214179412	0.0346024700624098	0.0921910681800608	0.138265505800859	0	0	0	0.0198879900396681	0	0.0193153205132941	0.0580000000000001	0.156227110370177	1.03457947855618
TCGA-BP-4995-01	0.0860729404570564	0	0.0119647333863116	0.326301738009145	0	0.147573964324178	0	0.0119919931128112	0.00570399730872392	0	0	0.0563454321389979	0.0815272193168525	0.0349225880607555	0.0909231364291899	0.10474454308526	0	0	0.0373909098276678	0	0.00147810057387757	0.00305870396917271	0.041	0.177403281261543	1.02690496163522
TCGA-BP-4998-01	0.0276038637949298	0	0.00587477635998469	0.220331502732879	0	0.275052614013494	0.00489134731979873	0	0.000642668306512671	0	0	0.0158434270897462	0.0170285764874343	0	0.10983419809136	0.19557378972453	0.0247216102242799	0	0.0949185414348631	0	0	0.00768308442018832	0.019	0.235130659256903	0.994278632042375
TCGA-BP-4999-01	0.0415821355595482	0	0.00106008106935824	0.065746882180006	0	0.303919298834753	0.00194004112172211	0	0	0	0.0426044286548199	0.0123127882139341	0.123774042759304	0	0.0697321657657262	0.249673093390841	0	0.0035854596168078	0.0744555029509196	0	0	0.00961407988225957	0.087	0.131277455428582	1.02648187705228
TCGA-BP-5000-01	0.00926544386745566	0	0.00950996440328373	0.2984316393292	0	0.216221772923418	0	0.0382652645247194	0.0374010005715446	0.0383700121794463	0	0.0822583610629199	0.00713592231588631	0.0187400341143695	0.125264833738645	0.0416381629677961	0.0197669007341052	0	0.0551732519747065	0	0	0.00255743529250393	0.001	0.354652144971827	0.955909100171694
TCGA-BP-5001-01	0	0.0165915058818704	0.0114486979450789	0.311017253760481	0	0.185229620402898	0.0402949204555084	0.0876511664863745	0.0222428916188199	0.0130229028259938	0	0.0750853779048655	0.00929770424016102	0	0.0958673680986434	0.0881267320003371	0.00348176639279546	0	0.0406420919861723	0	0	0	0.25	0.0668878495885294	1.10507280223321
TCGA-BP-5004-01	0.0093320783764366	0	0.000115121215099304	0.0195013113720745	0	0.219620032304673	0.0160178478288764	0	0.00989744021176242	0	0.0238657442835352	0	0	0.388617390480746	0.0664366048201635	0.178475413874485	0	0	0.0661167312735709	0	0	0.0020042839585772	0	0.466268588662178	0.884935119278709
TCGA-BP-5006-01	0.0169333628293706	0.00324206713467144	0	0.0976199275347364	0	0.218826295388094	0.0224376736097224	0	0	0	0.0762549769383987	0.0134185017388251	0.120411709500934	0	0.0577142780398094	0.264931981386601	0.0655907468803314	0	0	0.0234822351799362	0.0113805470131511	0.00775569682541805	0.169	0.0906984883207861	1.04291506139114
TCGA-BP-5007-01	0.0081814159075054	0	0.00958585873106214	0.332008411175449	0	0.222698124549912	0.00921877507697462	0.00809312692435715	0.00183951951055007	0.0322635838777827	0	0.00275158096636627	0.0545140194996362	0	0.121854824710038	0.168235855418619	0	0.00188327704902334	0.0268716266027241	0	0	0	0.004	0.296559085148251	0.976928300949125
TCGA-BP-5008-01	0.0540307687463956	0	0.00852717875337722	0.193438909921366	0	0.36175055636356	0.0146830653604525	0	0	0.0117372288299059	0	0.0319588808647275	0.028265105126186	0.0111960995720298	0.140003403365127	0.0944677796746776	0.0148477199717356	0	0.0334779207422337	0	0.00161538270822555	0	0.0629999999999999	0.150979626714662	1.04916726895926
TCGA-BP-5009-01	0.063925784999397	0	0.0251778041209104	0.296422632885766	0	0.14402938375403	0.00611933310392597	0.0329833763015137	0.0651929194842987	0	0	0.0245403351808225	0.0758186597015981	0	0.0708740079276999	0.188599360298079	0.00109106903951326	0	0.00489236503166607	0.000332968170780121	0	0	0.003	0.299763653784061	0.96787713163412
TCGA-BP-5010-01	0.0474639864489172	0	0.0138657806494418	0.198524380928794	0	0.208182599719892	0.00107905689382027	0.0544019984659793	0.0288511706001217	0.0338306299384334	0	0.0360546295459554	0	0.192293379160317	0.0764147946658585	0.0921272634159391	0.00108468166866293	0	0.0158256478978672	0	0	0	0.016	0.241303680150452	0.997125219983797
TCGA-BP-5168-01	0.0432597414612548	0	0.00101235545760988	0.224605110183679	0	0.317640525666483	0.0136849399273087	0.00472501545702824	0.022686037043672	0.00228490019236565	0	0.01552951673781	0.00785595461747145	0	0.1459487147863	0.154241197726954	0.0191507598470431	0.003728418574538	0.0236468123204812	0	0	0	0.045	0.166071647075988	1.0422483995425
TCGA-BP-5169-01	0.0900487870346732	0	0.291243946253305	0.134207951454945	0	0.183946587213018	0.00591176973376806	0.0377258413162581	0.0299921724565427	0	0	0.0413925297985787	0	0.0677980428012158	0.0304692314697229	0.0510608153044136	0	0	0.0305424547265296	0	0	0.00565987043702902	0	0.425647064470023	0.916576720288112
TCGA-BP-5170-01	0.0847691444186102	0	0.0103722477087334	0.0994542625120153	0	0.273521219848949	0.017014014822165	0.00637113294720167	0.0070642207622979	0.0115354296188793	0	0.0256046441686272	0	0	0.0295180341937395	0.363209916564878	0	0.0047897202492132	0.0463727560212583	0.00328454061121584	0	0.017118715552216	0.029	0.211430388298617	0.99770374791836
TCGA-BP-5173-01	0.0122480485755308	0	0.00219490231597737	0.541633727619242	0	0.0568191646336315	0.0124049583336491	0.045776192281034	0.00189134924828891	0.0416583913649041	0	0.0188557215622259	0.00363189757506981	0	0.10039000381152	0.11060005981307	0.00854428796381759	0.00432880429759717	0.0390224906044419	0	0	0	0.001	0.372422691382632	0.95026892825644
TCGA-BP-5174-01	0	0.00091427074626842	0.00471239312158457	0.263078374880271	0	0.170353861235303	0	0.0500953698453007	0.0162675018778422	0	0	0.0163110546294461	0.131830361000167	0.0605080367926264	0.0984156202743701	0.126698478926544	0.00176159632879568	0	0.0590530803414813	0	0	0	0.199	0.0803644060987542	1.06181742672537
TCGA-BP-5175-01	0	0	0.000765185940404687	0.29008444077528	0	0.120846772382389	0	0.032691099773783	0.0774308004938666	0.023648305515924	0	0.0399372047835858	0.0124298540567568	0.115184542807571	0.0524389761275067	0.169972888347776	0	0	0.0483005673729301	0	0	0.0162693616222274	0.041	0.17767673713975	1.02690057127009
TCGA-BP-5176-01	0.0149729465585024	0.00372877944206662	0	0.152049571403792	0	0.307865520283538	0.0420397296510945	0	0.0258514400698118	0	0.0777347873860044	0.00768227029424441	0.0307034746190605	0.00227183834098494	0.102929870954322	0.179695056493518	0	0.00314825157581496	0.0493264629272449	0	0	0	0.08	0.136158237151966	1.04356136297934
TCGA-BP-5177-01	0.0287080107937648	0	0.00732540798657391	0.258405576694846	0	0.188136704550739	0	0.0066764141565334	0.012724583324001	0	0	0.0955811397789577	0.0369855912570741	0.13069556122916	0.142028342503186	0.002277373305815	0.00684446745371595	0	0.0836108269656323	0	0	0	0.027	0.22053460767898	1.01406619304484
TCGA-BP-5178-01	0.129102304135489	0	0.01589749338857	0.099356271228921	0	0.195358195905273	0.0334441776993156	0.00103779640514963	0.0518775482111847	0	0.0365244190559426	0	0	0.14255828964756	0.0309637711216076	0.232428527321616	0	0	0.0247714432798915	0	0	0.00667976259947944	0.005	0.286521370624569	0.965692852111417
TCGA-BP-5180-01	0.0122788300680741	0	0.00138901545810457	0.177615988270443	0	0.291916674876269	0.00816910066673913	0.0279217231003256	0.0306799134395881	0	0	0	0.103719124847897	0.0516251192233964	0.0877012094390154	0.200114122148153	0	0.000473577405667312	0	0.00639560105632724	0	0	0.04	0.184462528116053	1.01934814154237
TCGA-BP-5181-01	0.0113217377528962	0	0	0.159588387124286	0	0.336043951199662	0.0228664547593213	0	0	0	0.00709675881398457	0.0113197678485605	0.0681533116716893	0	0.114773122907917	0.170132730893902	0.00151381031351144	0.00511395285525295	0.0905011199369401	0	0	0.00157489392207686	0.033	0.198904768722289	1.01124134485175
TCGA-BP-5182-01	0.0140945638287454	0	0.00283960684980483	0.194755189063313	0	0.226227369928756	0.0152480562837696	0	0.0152354587507041	0	0	0.0264748527870735	0.0125156092252269	0.0942908282331942	0.0851651608340079	0.258094032456485	0.0247837049977261	0	0.0261261318443291	0	0	0.00414943491686408	0.003	0.318609719420321	0.954748576808517
TCGA-BP-5183-01	0.0122112134541026	0	0.00555012330080397	0.371388940259291	0	0.16772122532786	0.00338262453392006	0.0598122737149142	0.0365659186230653	0	0	0.023815475267145	0.0652484576525356	0	0.090881009364267	0.132136073763309	0.00545086095326241	0	0.0258358037855237	0	0	0	0.004	0.291475590855583	0.982564854201164
TCGA-BP-5184-01	0.0363698938147668	0	0	0.233313955979566	0	0.271093904246259	0.0229770287513584	0	0	0	0.0132137651907049	0	0.0102616459453892	0	0.092004441728158	0.291384157528468	0.00511863261790331	0	0.0242625741974267	0	0	0	0.079	0.137564629459998	1.04104226580289
TCGA-BP-5185-01	0.0349981694258854	0	0.00829459287101204	0.331184564995313	0	0.201118450196623	0.0369453340110237	0.0152955764019315	0.0638727381335634	0	0	0.0452986017343563	0.0151105393548327	0.0149794998553054	0.0637412474255091	0.124320570048088	0	0	0.0448401155465571	0	0	0	0.246	0.068311836380707	1.09234420628769
TCGA-BP-5186-01	0.136406058487138	0	0.0626809247788866	0.203991508786292	0	0.124608967102301	0	0	0.0128799525737948	0.0028026214049026	0	0.0814708018961975	0.0113807330237987	0.00684138601196516	0.0892794613792808	0.0757252267101164	0.0305235264478796	0	0.161408831397446	0	0	0	0.004	0.299219209581832	0.964428677686001
TCGA-BP-5187-01	0.0716868932527662	0	0.0165076592141801	0.244403854701918	0	0.35179219144471	0.0473763603048657	0	9.50469188471209e-05	0.0234913536915478	0	0.000304238946648523	0.00493952024348096	0	0.127889295305448	0.0868542692580477	0.0057415942709427	0	0.0189177224465968	0	0	0	0.024	0.223211887226765	1.02021609969368
TCGA-BP-5189-01	0.0199971368885787	0	0.00869255679235566	0.0828222804733685	0	0.310733964283652	0.0443147410399434	0	0	0.00573246016943072	0	0	0.148631549824189	0	0.0939195891124518	0.169816157804347	0.00412235964871806	0.00503174403985869	0.0836245122547863	0	0	0.0225609476683208	0.023	0.227196564088589	0.989338211154136
TCGA-BP-5190-01	0.0030594051028441	0.00430380379356592	0.00537098120435541	0.172972616016899	0	0.31641586425911	0.00955247865215033	0.00879656332157013	0	0.00856567691698388	0.00439653269454849	0.0344995988855152	0.0693899446346424	0	0.0924035207256399	0.207744689065073	0	0.00590057270497625	0.056627752022126	0	0	0	0.112	0.119496926331246	1.04701123900372
TCGA-BP-5191-01	0.0139153039036114	0.00983790105236882	0.0254141089368878	0.134207203271212	0	0.364871870916706	0.0248346778965101	0.0307081018421482	0.0677798068673389	0.030024588693779	0	0.0262671012250613	0.0117077746869452	0.0473602029924108	0.100433809607635	0.074007459363228	0.00889451107389588	0	0.0297355776702618	0	0	0	0.151	0.0959163127381449	1.07548724308847
TCGA-BP-5192-01	0.0292582661875504	0	0.0130169433544125	0.181561767266453	0	0.313756258623677	0	0	0.00396137431705885	0	0.0250190118060911	0.0194690877307351	0.018314292990442	0	0.103834809481708	0.158117663921572	0.0133181762514859	0.0214455613850173	0.0989267866837964	0	0	0	0.626	0.0110229257250223	1.09330111452096
TCGA-BP-5194-01	0.114709410688118	0	0.031335111093795	0.115657643986824	0	0.215531358721692	0.0278655736858749	0	0.00260076485512246	0.0109860654379744	0.0267529692745117	0.00918971519899278	0	0.0428897225894739	0.0692133970716106	0.226365833165593	0.0179920901895356	0	0.0858922061001626	0	0	0.00301813794071893	0.029	0.214086853174733	0.992604177015856
TCGA-BP-5195-01	0.0135143163486544	0	0.00528742921053917	0.137499954591006	0	0.26680775598503	0.0331832678188845	0.0149393574803165	0.000577627540202412	0	0.0270128181733355	0	0.0893168887056326	0	0.0810146646775685	0.258250577463191	0.00684821041566662	0	0.0551797939775685	0	0	0.0105673376124045	0.029	0.214247205590182	0.996440858406295
TCGA-BP-5196-01	0.0149338504288825	0	0.00559922681396085	0.42821651762745	0	0.0961220526816141	0.00687650474764795	0.06130247776383	0.0142890709646658	0.0174420448404501	0	0.0339248599517125	0	0.080415911050966	0.0849084699987246	0.115835899528688	0	0	0	0.0390593108820182	0	0.0010738027193898	0.003	0.303884535118082	0.978853392315236
TCGA-BP-5198-01	0.171389157483604	0	0.0375275098471385	0.094956684984308	0	0.169195296268142	0.026846537950213	0	0.00598385467798315	0	0.0339834460521827	0	0	0.264235425462787	0.0252681622242401	0.157433448885325	0	0	0.00907104183949222	0	0	0.0041094343245841	0.003	0.316789888510411	0.956048714779152
TCGA-BP-5199-01	0.0184987837618474	0	0.0139069032823122	0.489425941382166	0	0.0435817486594234	0.0322852059247279	0.0629205191142868	0.0282871028119874	0.0224155576092648	0	0.060931260178981	0.00682934864066057	0.0320726700139353	0.0732202537923011	0.0612051561758007	0.00608513007265869	0	0.0483344185796466	0	0	0	0	0.513486462657608	0.859075854723803
TCGA-BP-5200-01	0.053846646316346	0	0.0120737695896776	0.296400633667337	0	0.188634766346121	0	0.0246455299118189	0.0168621717001091	0.00818444949873875	0	0.0612312583459572	0.0296222785351522	0.0100391193836419	0.0770500702015516	0.167534237392348	0.00320585139001801	0	0	0.0305458841607279	0	0.0201233335604541	0.043	0.170715836166593	1.03395350092283
TCGA-BP-5201-01	0.0283270881238268	0	0.00781480994073767	0.420354766621009	0	0.14196366701518	0.0257472918667419	0.0567313163674806	0.0194738215771353	0.0842221792685209	0	0.018939000177669	0.0163209650875451	0	0.0939638618674862	0.0778586698397719	0	0	0.00828256224689546	0	0	0	0.004	0.295502411956365	0.997518721534627
TCGA-BP-5202-01	0.0022827218089005	0	0.00252200691998098	0.120037133735123	0	0.249373168524228	0.00738017827017346	0	0	0	0.0315302165862124	0.0223454815988557	0.130520820316506	0.00403026895247733	0.123795799195081	0.263543996519636	0	0	0.0426382075728257	0	0	0	0.084	0.134815136987769	1.03340229267589
TCGA-CJ-4634-01	0.0233413308441695	0	0.00718006546880191	0.123822324862919	0	0.201704796983901	0.00620932263760976	0	0	0	0.011074094375519	0.0214587524169613	0.064647587754288	0.028480083739013	0.0596260691855055	0.313234820685165	0.0077880855488314	0	0.131432665497315	0	0	0	0.0610000000000001	0.153447349877515	1.01595679448837
TCGA-CJ-4635-01	0	0	0.00346367109749914	0.407453880706308	0	0.154821402224898	0.0115446960514458	0.0385866784573052	0.0491409362651597	0	0	0	0.0292034328328347	0.0929958750173625	0.0538414978117939	0.149901450035924	0	0	0.00904647949946931	0	0	0	0.001	0.365281688816947	0.942974092820983
TCGA-CJ-4636-01	0.0463718498920838	0	0.00531697056529307	0.339547882904031	0	0.160125106708019	0.0163004374439735	0.025920300414447	0	0.00748561128527962	0	0	0.039748776532586	0	0.07493074901595	0.267852449703024	0	0	0.0163985801474994	0	0	1.28538781475365e-06	0	0.416184120562669	0.909867499435191
TCGA-CJ-4637-01	0	0	0.032193411811837	0.478906346244972	0	0.0562801141142017	0.0298897146007782	0.05138868091823	0.0350343248635511	0.0765844679075141	0	0.00146153611350472	0.0421785875774799	0	0.114712452160272	0.0810445995496261	0	0.0001053008399923	0.000220463298041553	0	0	0	0.023	0.226080793775358	1.03438141236346
TCGA-CJ-4638-01	0.00195484738200323	0	0.0417203707305558	0.277580874728104	0	0.175761543222955	0	0.0588428629700895	0.121267676152158	0	0	0.0653985148919969	0.0254323062055823	0.0327380150410189	0.0535297171127459	0.103411082542036	0	0	0.042362189020754	0	0	0	0.092	0.126141286065398	1.06545206527442
TCGA-CJ-4639-01	0.0120072216066404	0	0.00761189973741319	0.418229377465387	0	0.240306559760377	0.00618734635914428	0.0449048519078393	0	0.0281330748124065	0	0.0128720499501755	0.0089119734075081	0	0.0978225770883566	0.0803242094023437	0.0114455400989616	0	0.0312433184034468	0	0	0	0	0.405824358247044	0.929489714418434
TCGA-CJ-4640-01	0.00744361759108513	0	0.00093418121661993	0.338036187895381	0	0.192753655069155	0.0180174626494532	0.00353138481079208	0.0109541911429471	0.0295046973709461	0	0.00507975004008449	0.068735054271716	0	0.113014788126552	0.165265630810721	0.00745606233959709	0	0.039273336664949	0	0	0	0.001	0.378196578368378	0.932012082627983
TCGA-CJ-4641-01	0.0494684936958625	0	0.0148300861432662	0.294304008371935	0	0.214726426311085	0.0072815252926046	0.0634958549061862	0.0250202137497972	0.00414698944051436	0	0.00457401221837979	0.0128111878683503	0.00457000250540077	0.0953646590319871	0.123242784114467	0.0655084332459946	0	0.0206553231041702	0	0	0	0	0.43625448736102	0.900542434377505
TCGA-CJ-4642-01	0.140518493208347	0	0	0.130242333483474	0	0.144483526916694	0	0.0259948973716101	0	0	0.029154686156353	0.0310333527217404	0.0418020335636615	0.072599670377583	0.0578422199535	0.219830510904329	0	0	0.106498275342707	0	0	0	0.00600000000000001	0.273539802096635	0.968342949414433
TCGA-CJ-4643-01	0.0196830548441552	0	0.00674875155233965	0.142839647600994	0	0.303700224966944	0.0044471144777952	0.0207004033197285	0	0	0.0236145389973155	0	0.123264246167087	0	0.135697926886675	0.179858558172248	0.00106045334743203	0	0.0383850796672863	0	0	0	0.013	0.248160770342589	0.988860994766004
TCGA-CJ-4644-01	0	0	0.0050414074904943	0.375515995047358	0	0.137204253098201	0.0376358579948194	0.0010889488434129	0.00185092475659606	0.0598066318231379	0	0	0.0941698673885668	0	0.0878241523501166	0.179285709354638	0	0	0.0205762518526592	0	0	0	0.002	0.330567137985875	0.957129816592236
TCGA-CJ-4868-01	0.0571975929221533	0	0.00811343972724782	0.233600715241641	0	0.240510967411823	0.0160422491165537	0	0.021884110368727	0	0	0.0178988606737923	0.0188120862845987	0.0885692873103633	0.0916717667687888	0.134199369639801	0.00271145392760611	0	0.067703385158255	0	0	0.00108471544864872	0	0.410776574204586	0.911649591142611
TCGA-CJ-4869-01	0.0112254818911919	0	0.00280237698232247	0.567977860212208	0	0.107644701224689	0.00457827299072668	0.062269921058926	0.0546888094672941	0	0	0.0520380957091968	0.0130520219728945	0	0.036644123071135	0.0608879442897885	0.0103598329866585	0	0.012035157805291	0	0	0.00379540033767741	0	0.474863977500707	0.894919512316144
TCGA-CJ-4870-01	0.0799356470385731	0	0.00691871956639706	0.0544477359846545	0	0.239404981660264	0	0	0.00165836323093874	0	0.0583614097005511	0	0.107339187048415	0.13449472164919	0.0554884010851548	0.175500250788965	0	0	0.0690263358648119	0	0	0.0174242463820847	0.161	0.0933327266600693	1.03747017301136
TCGA-CJ-4871-01	0.0144033516714446	0	0	0.186903148018236	0	0.229501228153338	0.0310556387331861	0.00751219049060415	0.0125994346035537	0	0.00975650896556972	0	0.0549781504403493	0.0679489634029235	0.141793255080788	0.187736620190647	0	0	0.0390085915417627	0	0	0.0168029187075976	0.035	0.192148869137408	1.01356770574577
TCGA-CJ-4872-01	0.14630444021235	0	0.0297157563448421	0.14374461892754	0	0.33349786255688	0.0331569907257635	0	0.0016104982612764	0	0	0.023857416646294	0.0331278910031936	0.0330136863654354	0.0756419352585493	0.091576265720538	0.00128203950503597	0	0.0534705984723022	0	0	0	0.001	0.367121032404602	0.93346993390447
TCGA-CJ-4873-01	0.0588201298684179	0	0.00945011605855285	0.212163007445939	0	0.203940783808789	0	0.0212050432527584	0.0459257240994305	0	0	0.0463964575934139	0.0154663528535243	0.028782755477117	0.0783642088111531	0.190779392902777	0.0256082650816193	0	0.0611480376804051	0	0	0.00194972506610268	0.022	0.228560263946723	0.995553161517467
TCGA-CJ-4874-01	0.00761306228449289	0	0	0.442904929519946	0	0.0800840649464393	0.0106780481651257	0.0100067658493453	0.016769354721976	0.0674994758202158	0	0.0384581102339737	0.0102083795747745	0	0.132438613127846	0.136393505290193	0.00050390819010059	0.000652273652076466	0.0457895086234949	0	0	0	0.002	0.334540639177869	0.967735240002677
TCGA-CJ-4875-01	0	0	0.00561904117451181	0.667214177757967	0	0	0	0.0465046518732032	0.0207247206069914	0	0	0.0925644174581788	0.028565625115098	0.0149111739253874	0.0210072052136004	0.0638733303692096	0.00114183415757413	0	0.0378738223482784	0	0	0	0	0.458039823334871	0.90900921078007
TCGA-CJ-4876-01	0	0	0.0229539685840916	0.583123866276516	0	0.122493571167994	0.0781693043215019	0.0223377938381645	0.0361028471332321	0	0	0.0149313601820173	0.00833269505610519	0	0.0771924255577542	0.033619120318397	0	0.000277279838589782	0	0.000465767725636184	0	0	0.022	0.229859290519858	1.05360837752261
TCGA-CJ-4878-01	0.011520587578527	0.000881210260988947	0.0115053880679674	0.0269130961763727	0	0.222502281332638	0.00951600617202092	0	0	0	0.0536091402483556	0.0107686125707112	0.122435680295728	0	0.144839120511241	0.192451124365792	0.000401111332952007	0	0.132924305360401	0	0.052140929973253	0.00759140575305084	0.298	0.057582871807871	1.05601717840995
TCGA-CJ-4881-01	0.00536421474370815	0	0.0361262019855369	0.169546944741665	0	0.247851743314398	0.00164790445786955	0.0265106664198975	0.032399396294031	0	0	0.0462885599059759	0.074220146615317	0.0358904897640524	0.0576468118445196	0.19898495570258	0.00130883448775062	0	0.0382967010081926	0	0	0.0279164287145056	0.092	0.125928278510124	1.03712753414385
TCGA-CJ-4882-01	0.140456023904048	0	0.0497639852847692	0.169376148155657	0	0.375915028183889	0.0281168821077459	0	0.0392590062999934	0	0	0	0.00546134412319333	0.0285146111613304	0.0657379403656852	0.0548459936228207	0.00764252810640761	0	0.0313645266485832	0	0	0.00354598203587688	0.003	0.304558899735336	0.97201490776515
TCGA-CJ-4884-01	0.019170051726657	0	0.00621909937589899	0.183471529078957	0	0.313998029280139	0.00296673673589714	0.0304912555286535	0.0152574459936403	0.00730809286936774	0	0.0521857484754803	0.0111566578925923	0.0272225242933182	0.0667080236875878	0.180493186338087	0.00036858460185303	0.00329297394483837	0.0784774208917888	0	0	0.00121263928524358	0.033	0.199843246827117	1.01548005678865
TCGA-CJ-4885-01	0.0398250576329699	0	0	0.22195582014235	0	0.240172404573551	0.0169694240889075	0.00683313916308524	0	0	0.0160752212688232	0.00194939130669862	0.137635465644288	0	0.0595081739120672	0.205449331889915	0	0.000707300802900605	0.0529192695744434	0	0	0	0.247	0.0680522846755196	1.06042196441651
TCGA-CJ-4886-01	0.0155586686051891	0	0.00360561622046272	0.277209912216202	0	0.301115206237894	0.00170987996126335	0.00508745131667494	0	0.0128662688400821	0	0.0472946710986188	0.0280477876568845	0	0.103092492264184	0.168607596756146	0.00310742501741363	0	0.0326970238089849	0	0	0	0.003	0.320448310328378	0.965646135313649
TCGA-CJ-4887-01	0.00968034449526854	0	0.00279598048605082	0.447783835764316	0	0.0740613033754179	0.013475939239627	0.0492234129444223	0.0384561334572178	0.00952578139688659	0	0.0355695919865988	0.0488576410193811	0	0.0856962626293642	0.167803679181241	0.00151046702630195	0	0.0155596269979057	0	0	0	0	0.438729942132191	0.902425607647539
TCGA-CJ-4888-01	0	0	0.0236291268496582	0.482464361638011	0	0.109908767031912	0.0655790191441679	0.0196144297398164	0.0425217942472926	0	0	0	0.0581512803659499	0.00375928865487746	0.0715690487148468	0.0895317054809928	0.0188354725637625	0	0.00663845730833112	0	0	0.007797248260381	0.137	0.102154521780486	1.08602091959584
TCGA-CJ-4889-01	0.0400896072249188	0.092692476727639	0.0899236111197925	0.167815906052168	0	0.215989846890384	0	0.00491128771525071	0.0125772846895594	0.00661605222937718	0	0.0488949027295067	0.00879740962613512	0	0.0958741073890211	0.13952420157245	0.00650007219905671	0	0.0681102822908897	0	0	0.00168295154385156	0.003	0.310971131690934	0.959754253748658
TCGA-CJ-4890-01	0.109436681482308	0	0.06366203529763	0.261442212299285	0	0.158331491864913	0.0525254923723008	0	0.017015233912141	0	0	0.00811770459914555	0.00809818748921893	0.0310855764380763	0.0531512067856574	0.179296434880124	0.0024503664618851	0	0.0465228450637428	0	0	0.00886453105357117	0.003	0.301996858876674	0.961580864314504
TCGA-CJ-4891-01	0.0433932304354096	0	0.00759369642288616	0.118267140706882	0	0.0579349187150925	0.0627624797245686	0	0.0250731088481811	0.00899380108324948	0	0.00602250948409699	0.193811872221294	0.0965887894825374	0.0770045533153698	0.221272895777194	0	0.0212647702854993	0.0346084375215295	0	0.000802987564288221	0.024604808411921	0.044	0.169102273306141	1.01043901976361
TCGA-CJ-4892-01	0	0	0.00698576794012315	0.650531907550567	0	0.0149186413514482	0.013359057403428	0.0615303724323772	0.0130845561937608	0.0361745752640847	0	0.0578771594369723	0.014505048305884	0	0.0444508427945973	0.0573136030357993	0.000914424222695947	6.58353732260225e-05	0.0282882086950366	0	0	0	0	0.514869583232404	0.868529584306099
TCGA-CJ-4893-01	0.0158091248607677	0	0.0047058512051749	0.394971571700493	0	0.235393006163219	0.0280277601189994	0.0174435259458581	0	0	0	0	0.0525095997431807	0	0.0901852724010893	0.121344661228982	0.0052965402904231	0	0.034313086341813	0	0	0	0.01	0.263587803909608	0.99906853064725
TCGA-CJ-4894-01	0.0403434279035111	0	0.0320442645854554	0.522330835434894	0	0.0271104197102491	0	0.0586827612153751	0.0138305489004665	0.0305365100555855	0	0.0295434364921484	0.0592702609985185	0	0.0691776218444526	0.105109932750354	0.00736020263797231	0	0.00465977747101809	0	0	0	0.00700000000000001	0.27031134321633	1.00302436950942
TCGA-CJ-4895-01	0.0498607646063677	0	0.00574419695292745	0.180665136570996	0	0.232048500756184	0.00727092877419929	0.0348521969482395	0	0	0.00896942527671373	0.00447312154407304	0.0981302933285779	0.014434181555055	0.10217254717457	0.25410499567925	0	0	0.00727371083284598	0	0	0	0.003	0.3005310903689	0.962570986114126
TCGA-CJ-4897-01	0.0955778936071811	0	0.0135238669647006	0.220032131992055	0	0.207595994026616	0	0	0.0114153248072821	0	0	0.0381784870491876	0.0276547187343247	0.0285158372274362	0.126801839700167	0.124597864809286	0.00810344173497882	0	0.0980025993467853	0	0	0	0.022	0.230428850964982	0.996236189883451
TCGA-CJ-4899-01	0.0528011194894285	0	0.00599205902488237	0.125518954706275	0	0.235320019753167	0.0269347008315388	0	0	0	0.0431915911902274	0	0.0222023273140341	0	0.0670812540617726	0.358429610260402	0	0	0.062528363368271	0	0	0	0.031	0.206908017589951	0.998171275798733
TCGA-CJ-4900-01	0.0393205576478072	0	0.129510980095225	0.340882841839076	0	0.094198455094535	0.0475333875220067	0.0357767767475658	0.0452532853392351	0	0	0	0.0326966058637826	0.000595096923302108	0.0852482880631881	0.117496854865099	0.00523742025148423	0	0.0165706041249586	0	0	0.00967884562273442	0.005	0.281486245648697	0.97994997324799
TCGA-CJ-4901-01	0.0104574378990373	0	0.0175393270294135	0.296404866078925	0	0.232767221600889	0.0300998359592385	0.0524876529469705	0.0219009148045315	0.0670076358497542	0	0.0113968573686236	0	0.0320894948553869	0.10032479712069	0.0671005317992859	0.0113910850784588	0	0.0465902987230331	0	0	0.00244204288576184	0.034	0.19492929566568	1.03674403889576
TCGA-CJ-4902-01	0.0318910652570857	0	0.0044026761683896	0.157536678625476	0	0.264879831132329	0	0	0.016360023003866	0	0.00067177487536822	0.0460969368248979	0.0218717170896071	0.0598862143785162	0.0994962491929146	0.18000953427071	0.00455929037428705	0	0.110958125093725	0	0	0.00137988371282778	0.016	0.242556162664231	0.98749357096385
TCGA-CJ-4903-01	0.0376184039783537	0	0.0106421540606786	0.313479529950329	0	0.280958198126153	0.0188123949315845	0	0.0102716242971238	0	0	0.0119183114658327	0.0268351595183162	0	0.0695957380320151	0.148708787836928	0	0.00966637773245156	0	0.0571141444760633	0.0025328043389975	0.00184637125517335	0.078	0.138859857748359	1.05371169054303
TCGA-CJ-4904-01	0.0158142787045545	0	0.000686105949042532	0.195684669887851	0	0.183963376804748	0	0	0.00950670569166736	0	0	0.0567954223126109	0.0383575018090424	0.0212556406801903	0.207567970740288	0.106254880606973	0.00170932886168287	0	0.160584498972583	0	0.00181961897876668	0	0.001	0.383042926020626	0.929725505653924
TCGA-CJ-4905-01	0.0250666903893645	0	0.000312360572677989	0.158194704132492	0	0.221665871541008	0.036612547970329	0	0	0	0.137809246676411	0	0.0741332748432608	0.0252832874912966	0.0765413177371434	0.142250199713627	0.00657065581735855	0	0.0950964000112479	0	0	0.000463443103784254	0.04	0.182107558387675	1.01467821472912
TCGA-CJ-4907-01	0.0439700644718904	0	0.00447556998198999	0.113487521071362	0	0.228374115682835	0.0212372522988312	0	0	0	0.028312574500493	0.0299296629902698	0.11837026147071	0	0.0903458182812281	0.244060218813727	0.00458686630730161	0	0.0728500741293617	0	0	0	0.047	0.161850443057709	1.0145580339356
TCGA-CJ-4908-01	0.0475652715192857	0	0.0120260093402602	0.312361707464727	0	0.147448023009728	0	0	0.00629412850333846	0.00109919027680024	0	0.0437340978306359	0.034342458426095	0.0399930049056247	0.0759560774731209	0.170673248673483	0	0	0.108506782576901	0	0	0	0.029	0.212284046214686	1.00382494135787
TCGA-CJ-4912-01	0.0489586700613625	0	0.0798581659578643	0.138551112618194	0	0.273224453291372	0	0.0227260634796322	0.019465965874356	0	0.0441216107990854	0.0195563458033425	0.0355866937050622	0.105070911809739	0.0306578528529827	0.177280469741444	0	0	0.00494168400556369	0	0	0	0.037	0.18910670054934	1.012683071915
TCGA-CJ-4916-01	0	0	0.0083827257477689	0.49254640604545	0	0.113123697533145	0.00512630863890305	0.0397573810084	0.016839956026134	0.0534459787946192	0	0.0441983203953144	0.0222237052635107	0	0.114557052198897	0.0875666085393968	0.000934284004490471	0	0.00129757580397047	0	0	0	0	0.449865588693387	0.906385181242095
TCGA-CJ-4918-01	0.152986634694679	0	0.0187956778727502	0.144365622968483	0	0.143515599391953	0.00286944114026518	0.00131726387504779	0.0342033018424115	0	0	0.0397179152154869	0.0158199052203834	0.152941100476243	0.0654531784361723	0.182183712090774	0	0	0.045830646775352	0	0	0	0.001	0.375552737248097	0.926821444928767
TCGA-CJ-4920-01	0.013378700330892	0	0	0.0918575041722663	0	0.295246747315461	0.00860372726424498	0.0521090690650226	0.0097834408892254	0	0.0404877031767665	0.0110766409763548	0.0911070474325565	0.0700904641892801	0.0647510299266605	0.240567210825586	0	0	0.0100004662552427	0	0	0.000940248180440764	0.04	0.181778399227892	1.01443615803621
TCGA-CJ-5671-01	0.0594907686733841	0	0.00560314301887007	0.122578368969547	0	0.255540168705664	0.0389173693597086	0	0.0219915614921882	0	0	0.0181236318038298	0	0.127679495351283	0.0721168129100135	0.212985591770296	0.00404932823109489	0	0.0595054270174283	0	0	0.00141833269669246	0.016	0.242297779213003	0.985016191861176
TCGA-CJ-5672-01	0.0260616935999082	0	0.00510564739669649	0.461512825435171	0	0.0762547420669556	0.0128524682797176	0.0379465669892026	0.0348844558406376	0	0	0.0650728585790845	0.025433561272788	0	0.0789014473985361	0.0853202470273158	0.0187160817710359	0	0.0667235195113784	0	0.00131827963032968	0.00389560520124222	0.001	0.360745494166721	0.949162378067872
TCGA-CJ-5675-01	0.00104007985310209	0	0.00195530260055125	0.664584599069262	0	0	0.011484168868425	0.0361961975827157	0.0367943256068045	0.0712273818609938	0	0.0181911634345354	0.0287339488812515	0	0.0520348995999276	0.0729869270155354	0.00477100562689566	0	0	0	0	0	0	0.531689014263638	0.855754313205651
TCGA-CJ-5676-01	0.0493108978792295	0	0.0519032310862264	0.21152602598518	0	0.28715264545279	0.012921828119307	0.0111214874570102	0.0252354304390827	0.00949754538647087	0	0.0137582837431191	0.00799342354746458	0.00118286562518109	0.0493597574259818	0.234637037508545	0	0	0.0234931762722582	0	0	0.0109063640721529	0.02	0.232165128292957	0.998106457271995
TCGA-CJ-5677-01	0.0683150699053558	0	0.00728027730887501	0.0747244982849088	0	0.050085189436654	0	0.0110486190017863	0.0367667974901247	0	0	0.0345575363669257	0.01079307921466	0.346996997619422	0.0308732654218082	0.282604022329951	0	0	0.0459546476195287	0	0	0	0.003	0.315805054186732	0.962849041714198
TCGA-CJ-5678-01	0.0265730146356983	0	0.0887105568776929	0.3315180118912	0	0.232328342753102	0.0304921970025012	0.0199468933159225	0.0153629367346559	0.00624940557111268	0	0.0256442330232858	0.0171232262335816	0	0.0837528407325837	0.0990926934391113	0.0163046031890678	3.68639643529571e-06	0.0068973582040494	0	0	0	0.01	0.263626444445774	0.996910487449881
TCGA-CJ-5679-01	0	0.00275831278777664	0.00254421127593924	0.143566644874914	0	0.207069837635644	0.0115338776289085	0	0.0197209656340058	0.0130999653426874	0.0211430761108143	0.00698883643770983	0	0.398009993089063	0.0175476272796359	0.0866754314612936	0	0.0440574334601285	0.0252837869814794	0	0	0	0.035	0.192485330402326	1.02748483535573
TCGA-CJ-5680-01	0	0.0109901769579741	0	0.12175430490936	0	0.187347777375987	0	0	0.00270209798494994	0	0	0.0470261502466758	0.18436996626862	0.0104606119313749	0.0525927713686965	0.252803979579737	0	0	0.112981338735282	0	0	0.0169708246413429	0.122	0.111340694133376	1.03366293233986
TCGA-CJ-5681-01	0	2.5144504181694e-05	0	0	0	0.163961511466625	0	0.00481287087204054	0.0420244020128943	0	0	0.100275164213235	0.0349178279097211	0.0709690971381281	0	0.0925285346099667	0.340614547432746	0.0121624709006572	0.135619014668627	0	0	0.00208941427117732	0.195	0.0824438168273635	1.04655740559765
TCGA-CJ-5682-01	0.141323445518371	0	0.0250712516129936	0.213863993141442	0	0.293189554747953	0	0	0.013395068456344	0	0	0.0932274204764882	0.0237211721658194	0.0239850240750985	0.115754013062934	0.0253932509611441	0.008966999551226	0	0.0207547978546145	0	0.00135400837557152	0	0.005	0.286887431947627	0.986632258486824
TCGA-CJ-5683-01	0.0143451386099899	0	0	0.276496832213623	0	0.197445501903803	0.0412222429667518	0	0	0	0.0215738437001828	0.0234009619450269	0.0953756604642003	0	0.0535913292036107	0.226379095484521	0	0.0113316687706616	0.0338136938544753	0	0.00502403088315374	0	0.724	-0.00202324131806429	1.09600337351011
TCGA-CJ-5684-01	0.062604035136117	0	0.0131524485170979	0.382574000880165	0	0.148970553603225	0.0206928114814335	0.0239056864032012	0.0316152737886809	0	0	0.0635564257700462	0.0136996376380341	0	0.0904113001788584	0.0848339082722455	0.00621272451992479	0	0.0577711938109702	0	0	0	0.001	0.390066714591998	0.930383040579544
TCGA-CJ-5686-01	0.0118864203269551	0	0.00416754889614169	0.193431904635107	0	0.321938683298527	0.0391648678177574	0.00638124630518625	0	0	0.0339941944047647	0	0.0728141512977104	0	0.0852602333097929	0.20892927975236	8.60840167799436e-05	0	0.0103538333083625	0	0	0.0115915526305545	0.076	0.140987364825081	1.04093978775193
TCGA-CJ-6027-01	0	0	0.0117765011645063	0.376543009845947	0	0.0383462516022584	0.0683476934204703	0.0372957407584917	0.00825938424446889	0.135589828410523	0	0.0033716555100026	0	0.081345071174027	0.118819554057003	0.105369103699983	0	0	0.0149362061123196	0	0	0	0	0.521049093836772	0.852843755148641
TCGA-CJ-6028-01	0.0208849507039092	0	0.0355859051976014	0.318632723582715	0	0.259564730705518	0.0469149195707596	0.0213233182343539	0	0.0235076181046869	0	0	0	0.0262686491005086	0.0802108676695574	0.153070313694445	0	0	0.00759494102257625	0	0	0.00644106241336896	0.095	0.124703722108558	1.06332514219461
TCGA-CJ-6030-01	0.0799815273329739	0	0.0091909939515087	0.150044102196284	0	0.264015082273195	0.00285945856684747	0.03925791883553	0	0.024960623465153	0	0.0084821313104888	0.0568765832071619	0	0.067797976556146	0.255154575513902	0	0	0.0352388171689717	0	0	0.00614020962183707	0.00700000000000001	0.270435938917088	0.974859163466047
TCGA-CJ-6031-01	0.0691576165959475	0	0.0192803714521422	0.276581548840657	0	0.146014770968753	0.0059240165317254	0	0.0231488360529784	0.00790883714276075	0	0.0348006727283442	0.00297018213129776	0.060769271358049	0.0672473468594612	0.203955599026404	0.00775996054516047	0	0.0636517443625323	0	0	0.0108292254037871	0.003	0.303798294989159	0.960948704023105
TCGA-CJ-6032-01	0.0104438382760993	0	0	0.377232345464843	0	0.155885669743364	0.000694900068559026	0.0300593960053638	0	0.0160196957046889	0	0.0114210683723413	0.0537697698128246	0	0.121350388690536	0.211826583310476	0	0	0.0112963445509031	0	0	0	0.149	0.0978095497098137	1.07571119628645
TCGA-CJ-6033-01	0.00817825613795821	0	0.00252896509357252	0.162315918715029	0	0.123209213795835	0	0.0167934541817847	0.0652464908547542	0	0.00295927740700489	0.0202264599421118	0.0624100944006452	0.247971225614308	0.0714931504546714	0.174399391784675	0	0	0.0422681016176502	0	0	0	0.113	0.11633383725496	1.04388471770443
TCGA-CW-5580-01	0.00171122836767306	0	0	0.0260553696144411	0	0.199931086105722	0.00583172764349809	0	0	0	0.0371845614052058	0.0188212097442359	0.233524807522783	0	0.0908978177995896	0.284426364893809	0.00858034521022774	0.0768635861145049	0	0.0104379740135544	0	0.0057339215647557	0.034	0.194789831162487	1.00756739278809
TCGA-CW-5581-01	0.0197983020750451	0	0	0.166165341386255	0	0.453074346416062	0.0278972682628728	0.00624910463288648	0	0	0.00266535881310005	0	0.0146338538335464	0	0.118331451175838	0.121099659292498	0.0255058428465669	0.0080188461926345	0.0352497827188378	0	0	0.00131084235385735	0.044	0.170263564635648	1.04269540099952
TCGA-CW-5583-01	0.0241053241073444	0	0.00269326380056398	0.167812350327098	0	0.2214944291499	0.00330299991284215	0.0159705530573735	0.00635283976840275	0	0.0607592043527306	0.0293603982671142	0.03997242893478	0	0.130269981958556	0.166654576870545	0	0	0.0987088283936547	0	0	0.0325428210990948	0.089	0.12789145848224	1.04129710820517
TCGA-CW-5584-01	0.0285537713044688	0	0.00472513817975297	0.0423622354244072	0	0.273279089297566	0	0	0.00224957600769803	0	0	0.0199437101455709	0.233747370077504	0	0.127166031162147	0.20286240738633	0.00144297873197811	0	0.063667692282577	0	0	0	0.023	0.225314468654277	0.992593753404443
TCGA-CW-5585-01	0.0060792390550186	0	0	0.0973116090909684	0	0.227891829904356	0.0168999660623005	0	0.000812345877204338	0	0.132242123492004	0.033277195798934	0.132837281456501	0.012000877972697	0.0822767380215017	0.166598380052083	0	0	0.0917724132164315	0	0	0	0.718	-0.000940376346254901	1.08920832725917
TCGA-CW-5587-01	0.000325331413206954	0	0.00255662363031586	0.416275425644442	0	0.0503859536779878	0.00914786226065896	0.0314730171937593	0.0351735009987563	0.064168883553081	0	0.0183819532166965	0.0637877241739893	0	0.105862570506518	0.170395620797249	0.00423390290045053	0	0.0278316300328882	0	0	0	0	0.445999248589921	0.897061252452561
TCGA-CW-5588-01	0.016143029556773	0	0	0.128515104493769	0	0.162901440932574	0.0237716544562399	0	0.0154960721281276	0.00715561637727066	0	0.00390561117013889	0.00510836274101373	0.160744939701876	0.0760409804917773	0.301155778591335	0.00475768084941043	0	0.0828723455537968	0	0	0.0114313829558977	0.026	0.222095391660898	0.994277829800498
TCGA-CW-5589-01	0.0917504822121579	0	0.0192833735704159	0.121620651267294	0	0.228272744346732	0	0	0.00280589853729163	0	0.0509508079192622	0.014629346818463	0.036862206296884	0.0177517560155685	0.0340123313005643	0.294373314086391	0.0376291007570056	0	0.0500579868719708	0	0	0	0.01	0.26363173200963	0.973296591791852
TCGA-CW-5590-01	0.00687836187627484	0	0	0.168805794908663	0	0.305983842761855	0	0.0270132582866984	0.000841279099768865	0	0.00913467896793548	0.0529752499231828	0.0138202215274339	0.0404473556572613	0.172761959071572	0.181453924125968	0	0	0.0198840737933862	0	0	0	0	0.404111974151403	0.919766924975779
TCGA-CW-5591-01	0.0574415118565384	0	0	0.0818978357847917	0	0.181163984460274	0	0	0.0124382159206316	0	0	0.0731006442913375	0.111906644292416	0	0.0392072991632379	0.291521431827504	0.0197082703211241	0	0.114745477099228	0	0	0.0168686849829174	0.675	0.00350283190925923	1.0700110557888
TCGA-CW-6087-01	0.0455935150038478	0	0.0115622923618767	0.436183324850692	0	0.0202102697675837	0.0653225847447533	0.0342948647989339	0.024028449896341	0.0361197921174496	0	0.0245999120556663	0.0387530830608811	0	0.10827485745831	0.126246314157711	0	0	0.0235716673354465	0	0	0.00523907239050767	0	0.485096260884234	0.874150809644751
TCGA-CW-6088-01	0.0310722114995678	0	0.00874768602148523	0.124170269601975	0	0.181825402590443	0.00587709374072494	0	0.00282714524714473	0	0.0439422870280295	0	0.0829877318650431	0	0.043665324490202	0.267357643637649	0.0189191753235639	3.81488862527774e-05	0.175203317105178	0	0	0.0133665629627417	0.197	0.0815230475539976	1.04034707765225
TCGA-CW-6090-01	0.0824496292488211	0	0.00876240483325664	0.125661346921173	0	0.171684640333298	0.00105283544651214	0.00111369739269401	0.0272725226205895	0	0	0.0272601018039183	0.0291389264819108	0.118917110361039	0.0316392882021005	0.308015668778931	0	0	0.0598938871603992	0	0	0.00713794041535733	0.001	0.346131760398645	0.939436712229715
TCGA-CW-6093-01	0.0226558751938276	0	0.00214343352915046	0.0627461226954098	0	0.188976719209682	0	0	0	0.0971400384370593	0.0366813565989988	0.0364232511913446	0.207570331085558	0	0.0582297347051084	0.177567049192671	0	0.0126540624681096	0.09721202569308	0	0	0	0.127	0.108362051426006	1.03935912487256
TCGA-CW-6097-01	0.101450558592048	0	0.0351587084862632	0.177032915097134	0	0.354835149347151	0.0177662242575179	0	0.0140067896016755	0	0	0.000754589445010112	0.0215566986316097	0.0397745334838889	0.0991844280651978	0.101168957317013	0.0124300436869887	0	0.0210312952421583	0	0	0.00384910874634359	0.001	0.358549258239146	0.939925500015697
TCGA-CZ-4853-01	0.0292913337344686	0	0.00998259641537445	0.108099171931006	0	0.352303249979969	0.0105287941762379	0	0.00823869934623389	0.0365686962335821	0	0.019046965579606	0.0343758483165296	0	0.148493296842226	0.157176966781628	0.00242359655318247	0.00380461998771675	0.0796661641222391	0	0	0	0.103	0.121634073520946	1.05011159925383
TCGA-CZ-4854-01	0.0335118130362851	0	0.0049594359118762	0.143552992947818	0	0.210455868265218	0	0.0210985767362978	0.0333938884743023	0.0190465531721446	0	0.0375403822423602	0	0.228239986867487	0.0906642501543509	0.145059308086928	0	0	0.0324769441049318	0	0	0	0.161	0.0931022975675466	1.05829056534978
TCGA-CZ-4856-01	0.0532332550462892	0	0.00952849694875648	0.295076042166075	0	0.163108207085859	0.00456579716741786	0.00207109801946461	0.0259604631327433	0.0145120934090517	0	0.0343206366510413	0.0119893583767574	0	0.117394782624707	0.123948047672432	0.0306021534255038	0	0.113689568273901	0	0	0	0.028	0.218618650018114	1.00616618456484
TCGA-CZ-4857-01	0.00446246241898621	0	0.00123324257817526	0.120681961224231	0	0.271716657281178	0.0198810486061371	0.0290958214487235	0.0178906261306992	0	0	0.0285109574693907	0.111620296036203	0.0345788551120702	0.0836520767338117	0.216796273996779	0	0	0.0453185845575101	0	0	0.0145611364061052	0.042	0.172811171353067	1.015871619068
TCGA-CZ-4858-01	0.0921789127003906	0	0.0159772600960105	0.405148037891906	0	0.0593084791311167	0.104602751079891	0.0354308028267412	0.040771976373752	0	0	0	0.0166611457505991	0.0373533464522863	0.070192574705227	0.0825820004124611	0.00434759557680833	0	0.0307496977527495	0	0	0.0046954192500608	0.001	0.363879239097173	0.93910682039964
TCGA-CZ-4859-01	0.0643017739641969	0	0.00780135921818255	0.163498579547601	0	0.203503744673789	0.0471935016724009	0	0.000521495076708344	0	0.0305042906660787	0.0285431923862252	0.113175506548549	0	0.116627657375208	0.124213237396747	0.0107258004775865	0	0.0810970382852675	0	0	0.00829282271145885	0.211	0.0774726865604873	1.05314884114707
TCGA-CZ-4860-01	0.0113028753399692	0	0.00766056963940903	0.107495892324167	0	0.299102896635783	0	0	0.0347836909172647	0	0	0.0500616374708535	0.00136567084938079	0.137524142716051	0.139598066543563	0.157935918726735	0.0107764583985975	0	0.0391203058914083	0	0.00122241189271973	0.00204946265409877	0.04	0.179139679831966	1.02316842801214
TCGA-CZ-4861-01	0.00343514303529601	0	0.00438748910110239	0.105070819071457	0	0.260396261279273	0.0243407353114214	0.0202409316690815	0.000440626883213135	0	0	0	0.0797546420966168	0.0412335061251027	0.133975879424558	0.186401294739547	0.0778139589091794	0	0.00959731724816105	0	0.0144532098460673	0.0384581852599233	0.001	0.364662901906887	0.932299206823578
TCGA-CZ-4862-01	0.0176176732416494	0	0	0.403269134047713	0	0.218815201538232	0.0089418248645321	0.00880591167881957	0.00701485076920667	0.0504804999465532	0	0.00288869936813753	0.040211859927868	0	0.112436249365155	0.104546249597152	0	0	0.0249718456549814	0	0	0	0.001	0.349386400253113	0.959046904230491
TCGA-CZ-4863-01	0.00783759694387589	0	0.00448622695447838	0.575985251297397	0	0.0209115346278775	0	0.0353717847778818	0.0143173034831548	0.0773748914471469	0	0.0366111964690754	0	0	0.0888710903373603	0.0721571330290371	0.0088782514531858	0	0.0571977391795289	0	0	0	0	0.432464369241334	0.919179780766702
TCGA-CZ-4864-01	0	0	0.00464923374494472	0.398799999347155	0	0.140477968641824	0.00510721806181427	0.0473009680475069	0.00674200518019711	0	0	0	0.0747591437335869	0	0.13566541924875	0.162747010582292	0	0	0.0237510334119286	0	0	0	0.001	0.3923976167814	0.927084356329072
TCGA-CZ-4865-01	0.131393139373394	0	0.038933329125018	0.246298452744517	0	0.19545782571995	0.00129739522337064	0	0.0221164734591162	0	0	0.0452130547480123	0.0217056144595115	0	0.107608507605835	0.0935298010536993	0.0253087648335034	0	0.0676239992574001	0	0	0.00351364239667334	0.003	0.321163256997206	0.957288297285817
TCGA-CZ-4866-01	0.052447806668076	0	0.000268600487979109	0.0369225344768331	0	0.225205396256631	0.0156776346442743	0	0.00646976003404358	0	0.0307429337081444	0	0.0331240673128926	0.035693450326322	0.046405896420253	0.428140751307233	0	0	0.0756289023955043	0	0.0122824430309838	0.000989822930829763	0.044	0.169046977248096	1.01263368600343
TCGA-CZ-5451-01	0.0675932977646749	0	0.00967391248138768	0.187739493731964	0	0.204061249237533	0	0	0.0252804442525356	0.0117865340647226	0	0.104115917714859	0.0291407262819548	0.0269514034409461	0.106139448948664	0.165538912598234	0	0.00190935617511212	0.0600693033074118	0	0	0	0.477	0.0299053059635144	1.08876686552331
TCGA-CZ-5452-01	0.0043912170760156	0	0.0206096546014401	0.482936440412173	0	0.124131999781772	0	0.0589937759310748	0.0330450975604834	0.036343861929355	0	0.0443197871397833	0.0270601954021015	0	0.053199343151401	0.110860232897418	0.000205887139469366	0	0	0	0	0.00390250697751355	0	0.416476137909357	0.925460360847082
TCGA-CZ-5453-01	0.0449608972279824	0	0.0126108474176842	0.0388599957615413	0	0.215530605986269	0	0	0	0	0.0358206950307321	0.0657368720839185	0.0981870909386239	0.0525721515084965	0.0811182059587692	0.302707330399579	0	0	0.0435769132819168	0	0	0.00831839440448689	0.468	0.0308715696701158	1.06633762691479
TCGA-CZ-5454-01	0.0087379453624655	0	0	0.0699808471330372	0	0.217961512983818	0.00781325283905099	0	0	0.00133959055079526	0	0.0139671419809675	0.00350290823544297	0.0604194776518431	0.0302709247348892	0.530995983031384	0.015741080537417	0.00172644165319718	0.0197285669575269	0	0	0.0178143263481657	0	0.397152995531306	0.91942403812716
TCGA-CZ-5455-01	0.0122537864602563	0	0.00175535198128626	0.412492450443113	0	0.0896951331332161	0.0346934205873584	0.029693619940482	0.00913214251813693	0	0	0	0.0410650121383824	0	0.132743242070556	0.201711580549218	0	0	0.0282463997870734	0	0	0.00651786039092059	0.036	0.190517930980713	1.02783781649852
TCGA-CZ-5456-01	0.0381915122870461	0	0.0180172828097379	0.132850521710099	0	0.274329129270228	0.0143561882450151	0.0254389717009828	0.0224792810157695	0	0	0	0.019840557893995	0.123008035727838	0.033608998114596	0.273219396114218	0	0	0	0.00580308255660655	0	0.0188570425538674	0.102	0.121919240948784	1.04087206325438
TCGA-CZ-5457-01	0.0646709742586166	0	0.0441283484374061	0.207697918311177	0	0.150796209755866	0	0	0.0120912121601254	0.0407208193137324	0	0.0288423619430765	0.0391508195836379	0	0.0925300909464618	0.232430989313477	0.00669607700435071	0	0.0726447594289714	0	0	0.00759941954310075	0.018	0.238374476073391	0.986932999369302
TCGA-CZ-5458-01	0.0358036853689498	0	0.00316884969226987	0.192541476394689	0	0.42239316683409	0.0114984904381116	0	0	0	0	0.000795945429209363	0.0479111734029083	0	0.0771798989613594	0.17197203465711	0.00373181618579182	0.000340107031384975	0.0260342475740191	0	0	0.00662910803010633	0.00600000000000001	0.279367662418478	0.982885121714851
TCGA-CZ-5459-01	0.0103439023451388	0	0.000363949244442464	0.288615948888499	0	0.297485418035249	0.00727670950619713	0.0343589027964055	0.00119952561856486	0.017732479022023	0	0	0	0.00729096192411906	0.159741224089622	0.125645535538968	0	0.00373506277534917	0.044197723871068	0	0	0.00201265634435368	0.032	0.205043667115509	1.03426821827908
TCGA-CZ-5460-01	0.0422224769954011	0	0.016574120673005	0.303322743145385	0	0.254597893240828	0	0.0469075416334746	0.0576624590572564	0	0	0.0279652315076677	0.0463637434565919	0.0214436438594582	0.079045539791037	0.0681644228068573	0	0	0.0184702490287487	0	0	0.0172599348042886	0.098	0.123215227385098	1.07138849302284
TCGA-CZ-5461-01	0.032939589700714	0	0.00939600475938344	0.0837043471057354	0	0.367289028545467	0.00420272374801372	0.0126234353847859	0.0239960925693554	0.004088799836793	0	0.00747624107329513	0.0962626025467632	0	0.143998948135714	0.154712264594462	0	0.00195829998260228	0.0573516220169149	0	0	0	0.019	0.236829043855031	0.995140037970907
TCGA-CZ-5462-01	0.0465260898602394	0	0.0078544323225338	0.0321797600187312	0	0.260011921921258	0	0.0428243593179534	0	0.0532047523387148	0	0.0535058486048004	0.128080706637751	0.0123150957441512	0.126362371824615	0.150832904330853	0	0	0	0.0380497146679992	0	0.0482520424104002	0.02	0.233264275673292	0.992813782449901
TCGA-CZ-5463-01	0	0	0.00454575366228774	0.232891176453522	0	0.182529484372243	0.00272859357262372	0.013158425807104	0.00605423251674037	0.0763497195744341	0	0.00455927738371883	0.0243621890680281	0	0.21010610439132	0.209891530064218	0	0	0.0328235131337601	0	0	0	0.00700000000000001	0.272195286149278	0.993763942841764
TCGA-CZ-5464-01	0.0182008017036785	0	0.00480491709887962	0.210771076854181	0	0.236128230838812	0.00214951292110607	0.0526400204527106	0.0378140676618004	0.00974452877473906	0	0.052314778388195	0.0170583424350632	0.0344017557230945	0.124203968990539	0.132086835132244	0.0200691805732243	0	0.0419951447198992	0	0	0.00561683773183401	0.005	0.282229177995182	0.980158173596694
TCGA-CZ-5465-01	0.0825200072002611	0	0.0115795739063563	0.0701118113350238	0	0.296075811225221	0	0.00031489398138908	0	0	0	0.036863146026226	0.12853302824991	0	0.118251406178017	0.231588783759266	0	0	0.015490796918317	0.00867074122001224	0	0	0.129	0.105614788242633	1.04292253260245
TCGA-CZ-5466-01	0.00980809119391782	0.0285104430354677	0	0.18774351392554	0	0.211717036476079	0.0178525975907478	0.0181121114580025	0.0431903814976226	0	0	0.0371740884102417	0.015179194630188	0.0689631438314351	0.0706535574295615	0.193773259844793	0.0561969542789142	0	0.0411256263974889	0	0	0	0.001	0.355765908314739	0.936697675074159
TCGA-CZ-5467-01	0.028420779648588	0	0.00636634837380857	0.140305264835341	0	0.237161761143714	0	0.00779180476153012	0.036820373734012	0	0	0.0314346959258551	0.0357853402767804	0.0361418580168935	0.1478939613142	0.10447712141873	0	0	0.185433189463587	0	0	0.00196750108696143	0.072	0.145573697974822	1.03366679673395
TCGA-CZ-5468-01	0	0	3.13902744243655e-05	0.122884344326783	0	0.171181960291335	0	0	0.0281815646885068	0	0.0301272910218561	0.0108490822819665	0	0.407242532104538	0.0362930696330889	0.178665160873253	0	0	0.0145436045042489	0	0	0	0.013	0.250807566947685	1.00212066034697
TCGA-CZ-5469-01	0.0161271027639308	0	5.84619850471148e-05	0.177080947318293	0	0.219548978732383	0.00388538014419731	0	0.0214085407703772	0	0	0.044851814069338	0.0316699346853698	0.112781614302826	0.0368155168972494	0.294468711691528	0.00099414765378194	0	0.0403088489856773	0	0	0	0.459	0.0326682945301754	1.0771833017388
TCGA-CZ-5470-01	0.0429974612297763	0	0.00910278036886562	0.3335729999057	0	0.165874206384258	0.0148882873737499	0.0200247348983473	0.0403625450755973	0.00427344057674816	0	0.0316511336619757	0.0221098357351251	0	0.101244231953442	0.145907433464195	0.0222286385035353	0	0.0407563248577989	0	0	0.00500594601088544	0.03	0.20906284542772	1.01692385254671
TCGA-CZ-5982-01	0	0	0.00100684183110074	0.11424126678288	0	0.312717450435193	0.0281640677254053	0	0	0.00169660010013907	0.0449621270241332	0	0.102098576340479	0	0.0968304042584959	0.153870823970973	0.0280375386012661	0	0.082576590877438	0	0	0.0337977120524972	0.362	0.0463624131080862	1.06646172717387
TCGA-CZ-5984-01	0.136506282584182	0	0.0699507611505859	0.104786238032612	0	0.31522324994338	0.032287252863617	0	0.0327202938316231	0	0.0382975062093016	0.00214540031878499	0.0331436200819038	0	0.0564465894967751	0.115512191834207	0.0148587552234194	0	0.0481218584296075	0	0	0	0.005	0.286220740570139	0.970616122986094
TCGA-CZ-5985-01	0.0718038629098633	0	0.0398541650047563	0.105780882026282	0	0.284368213268668	0.0155635800037435	0	0.00916185685174727	0.00722154114557474	0	0	0.00595576797116123	0.0799033981691465	0.112903342472637	0.175093514506	0.0250767743530032	0	0.0554116301250673	0	0.00269527001857485	0.00920620117377519	0.005	0.283410888444705	0.967285448833208
TCGA-CZ-5986-01	0.0180472866749604	0	0	0.0367884555554226	0	0.310852537893799	0.0484962421085049	0	0	0.0203375212130847	0.0350418143820808	0	0.0256926013260061	0	0.165798640310311	0.202701323160246	0.0772940286508711	0	0.0557435134222728	0	0	0.00320603530244033	0.102	0.121741935192102	1.04014209357577
TCGA-CZ-5987-01	0.0137205437520747	0	0.00142939791166551	0.177983061676811	0	0.319041213287527	0.050187040434282	0.0462120603236495	0.0229259666752171	0.0137970098057531	0	0	0.0537164944586404	0	0.118984862295937	0.128894479743229	0.00479213804843163	0	0.0407753781648606	0	0.000136407890778179	0.0074039455311435	0.0590000000000001	0.154950701368175	1.04109908761211
TCGA-CZ-5988-01	0.0723404488625635	0	0.0162904024472844	0.189842768517511	0	0.337758576767843	0.040550980940032	0	0	0.00613696082740246	0	0.0249696161488568	0.0221807908249985	0.0986003876528695	0.0807533256147703	0.0761287375870833	0	0	0.0344470038087854	0	0	0	0.084	0.134255348870547	1.04590016569665
TCGA-CZ-5989-01	0.0270019136937284	0	0	0.0878497964559518	0	0.39654947905596	0.0407070695728616	0.0123135079931454	0	0.103597314759246	0	0	0.0039652025682231	0	0.0907912893116664	0.193704643968736	0	0.00262905654902253	0.0216049859454667	0	0.0192857401259926	0	0.046	0.164238460317057	1.03557235504983
TCGA-DV-5565-01	0.0265147674453903	0	0.00490587892828762	0.216190800360237	0	0.0851865202729269	0	0.0283306456010544	0.0163617373177198	0	0	0.0463585577383224	0.144894378414272	0	0.0868594136355626	0.272459068849273	0	0.0502011828498702	0	0.0188302066221963	0	0.00290684196488708	0.055	0.157157546082977	1.02268058035563
TCGA-DV-5566-01	0.0293710455932975	0	0	0.13366659599884	0	0.293477449743437	0	0.0324172635425092	0	0.0112982564403991	0	0.0481705789039326	0.0616115573401517	0	0.148282919869313	0.205369829757761	0	0	0.0229579991844194	0	0	0.0133765036259398	0.072	0.145387474211972	1.04049240516788
TCGA-DV-5567-01	0.00329460458132493	0	0	0.0628951336832848	0	0.222842715287337	0	0	0.01281454770277	0	0.0391990276533202	0.035223816440756	0.0200569648332312	0.0672554919602901	0.0322284487778302	0.261159132094881	0	0.0538049697821435	0.189225147202831	0	0	0	0.537	0.0212110741199659	1.06835985125755
TCGA-DV-5568-01	0.0408740642837967	0	0.00556414790839977	0.333486920126841	0	0.130337574998485	0.0137818884205692	0.0310117901005282	0.0254043503219518	0	0	0.00503609374642009	0	0.215718958731717	0.0506407686435704	0.133319416445943	0	0	0.0122003063657189	0	0	0.00262371990605852	0	0.442746518624368	0.896651527110736
TCGA-DV-5569-01	0.0307416465300978	0	0	0.228857624662682	0	0.249279897431059	0.0397561790785907	0.00272115437472897	0	0	0	0.00155819909585758	0.0552096185149677	0.0443026910220092	0.139643110595612	0.167754771142303	0.000426056507025333	0	0.0382324315706531	0	0	0.00151661947441352	0.032	0.205768884888611	1.01082358529374
TCGA-DV-5573-01	0.000978718862196865	0	0.00376378410127643	0.626398509011895	0	0	0.00656879040143368	0.046939571373992	0.0221933139189797	0.0950059549447231	0	0.0593012273641566	0.00665312324816409	0	0.0379650600490326	0.092749991367393	0.00148195535675753	0	0	0	0	0	0	0.56134290928848	0.834179881568786
TCGA-DV-5574-01	0.123773257403815	0	0.0946113298722196	0.222359417490705	0	0.0960456985198668	0.0339343484560085	0	2.90538244124798e-05	0.0143958572317866	0	0	0.00902061127912629	0.0226117177647063	0.0725474548679551	0.254735390897426	0.0342345067475167	0	0.0217013556444552	0	0	0	0	0.396589990317291	0.917481606111378
TCGA-DV-5575-01	0.0174605215937645	0	0.00798522020896756	0.270521759423204	0	0.327919344912935	0.00745681467900518	0.0164333265877402	0	0.0138306959686097	0	0	0.0475256695794021	0	0.0939716739433846	0.172676093481185	0.0034090440014667	0.00316252484724429	0.0176473107730918	0	0	0	0.036	0.189810648964662	1.03044102813958
TCGA-DV-5576-01	0.0690612871188956	0	0.00401179856873372	0.0349219374274587	0	0.211634343570479	0.0204398197290619	0	0	0	0.0827437397754348	0.0296883926434818	0.0440590896350127	0.0230466826131076	0.084701491390599	0.262733576844114	0	0	0.124208100012552	0	0	0.00874974067106936	0.741	-0.00371649821809309	1.07349080960597
TCGA-DV-A4VX-01	0.0158692456948453	0	0	0.33496297991105	0	0.129569703086484	0.0330984741011345	0.0384262371685753	0.0275909209634039	0	0	0	0.0333773010916883	0.201858222961477	0.0653231491037695	0.0834670420279254	0	0.0282621014763689	0	0	0	0.00819462241327844	0.083	0.135186782670702	1.04977311191754
TCGA-DV-A4VZ-01	0.209402880204693	0	0.0281527811443465	0.00138254718860248	0	0.356093156443416	0	0	0	0	0.00480624749754973	0.034242397857407	0	0.0913787854143871	0.0296552981947582	0.223608922440311	0	0	0.020648762231163	0	0	0.00062822138336582	0.7	0.000633466987265871	1.09093376623224
TCGA-DV-A4W0-05	0.0307301069768177	0	0.010353592024846	0.0941855963560054	0	0.249925894695036	0	0	0.0372589678418333	0	0.0658964183323189	0.0857199008235005	0.120299606063591	0.0932188351122813	0.086574107412061	0.0586830627327187	0	0	0.0635282848230381	0	0	0.00362562680595173	0.537	0.0212608753805624	1.08570669827482
TCGA-EU-5904-01	0.134642629506357	0	0.0140132714208331	0.113039046785946	0	0.348978900770485	0	0.00161637543332848	0	0.0368897178551872	0	0.0100875068277624	0.0380698824466137	0	0.0653792007888877	0.12251820622194	0.0168990239155508	0.0245335162849737	0	0.0565310252933837	0	0.0168016964487514	0.289	0.05934200263138	1.07071507922383
TCGA-EU-5905-01	0.0108324793490431	0	0.00102590945482918	0.086793002890923	0	0.287471448698507	0	0	0	0.00109057615733995	0	0.0383185766969745	0.0737759946861913	0	0.0665091972921019	0.326487978068019	0	0.0280332391433677	0.0717778315618789	0	0	0.00788376600082488	0.069	0.146920137568157	1.02315607130676
TCGA-EU-5906-01	0.0451212648201835	0	0.00341151285637636	0.0704058409436465	0	0.316663503881525	0.0300519724423054	0	0	0.0048240793292898	0.0256101537477108	0	0.0614393548827234	0.0106828188294007	0.0793089070850792	0.238438382723566	0.01381112984087	0	0.073274928223545	0	0	0.0269561503937783	0.047	0.162878683559213	1.0139491763215
TCGA-EU-5907-01	0	0.00211344869197955	0	0.0648605083440045	0	0.218575732873393	0.00946233071253987	0.0336393014018625	0.00223180792939127	0.0230624157558906	0	0.0254146602947351	0.113874146926706	0	0.0974021110868276	0.295909443636347	0	0.0718269713590548	0.0416271209872681	0	0	0	0.215	0.0762318459146732	1.05343448109876
TCGA-G6-A5PC-01	0.0184852409318868	0	0.0170323098352575	0.552325390435077	0	0.0547972167325832	0.0662437820972017	0.014695215551967	0.0508079022875066	0	0	0.00854864772646855	0.0431847953448499	0	0.0587077895428356	0.0971162356425629	0	0	0.0180554738718038	0	0	0	0.003	0.310325875884717	0.983001027351373
TCGA-G6-A8L6-01	0.0542317899566944	0	0.0160687638667577	0.13558148838291	0	0.294686009106667	0.019319327697536	0	0.0354097473966159	0	0.0181626164857243	0.0441709610137387	0.166189134606102	0	0.0651916889682857	0.0915947312288507	0.00479582642740143	0	0.0545979148627169	0	0	0	0.032	0.203237847037048	1.00611496159304
TCGA-G6-A8L7-01	0	0	0.00338247537941718	0.324953807732559	0	0.0801877086058297	0.0854374400630272	0.0147095601802048	0.0932799323404967	0	0.129062067936973	0.0693671650583129	0.0268731663658494	0.0144889383420792	0.0511817304079337	0.0682165517604403	0	0	0.0388594558268762	0	0	0	0.052	0.158150979576284	1.06929828727914
TCGA-G6-A8L8-01	0	0.00433798174330546	0.00651644702689948	0.103342933055358	0	0.285693284654911	0	0	0.0217657387024665	0	0.131000123204018	0.0918067263589384	0.0492953720442701	0.0193978706994467	0.055252816034862	0.0827878042829119	0.021332830070091	0.0125287888468836	0.114941283275638	0	0	0	0.4	0.0414571607567772	1.09520507746251
TCGA-GK-A6C7-01	0.0194527035452156	0	0.00819578968228396	0.17128830566579	0	0.230917987069551	0	0.0214329684554767	0	0	0.104624855296128	0.045346002723888	0.0845889980358332	0	0.103376146575338	0.111252646161815	0.0149904802392001	0	0.084533116549479	0	0	0	0.042	0.17259821136207	1.02702304473225
TCGA-MM-A563-01	0.0249815027390475	0	0.0610776676552158	0.164245833586107	0	0.225712368021693	0.0286410740605951	0.00275313884397207	0.0524112028880054	0.0198248790554494	0	0.0240150106550609	0.0708411574031211	0.00968678761705457	0.114739501577931	0.117214091626971	0.0255745358646587	0	0.058281248405117	0	0	0	0.004	0.2982584522672	0.963208723480772
TCGA-MM-A564-01	0	0.00608973602984401	0.00428194774562946	0.0855279862071138	0	0.185429642871806	0.0119240494788011	0	0	0	0.195767950437048	0.0749207604036279	0.15224578767893	0.0455826007709137	0.0444895589919583	0.0979023486615579	0	0	0.0958376307227691	0	0	0	0.029	0.211677143759215	1.01235713608331
TCGA-MM-A84U-01	0.0507914659856139	0	0.0408210893434096	0.138604918119902	0	0.290997654838091	0	0.0104462791201697	0.0315826177697018	0	0.0196040113097607	0.0612910111969823	0.0405637660036167	0	0.076423620109089	0.160651376913841	0.00771317171208795	0	0.0705090175777341	0	0	0	0.024	0.224310663299694	0.998046913707066
TCGA-MW-A4EC-01	0.00786606766692796	0	0.00692218036435313	0.149471456580297	0	0.217485272271001	0	0.0327996835767846	0.0167267582386705	0	0.00288106302046043	0.0391422100065066	0.0814898540847391	0.00758555907297126	0.106177475358393	0.240013363344614	0.0105404275394457	0	0.0796619263064498	0	0	0.00123670256838603	0.0629999999999999	0.15049576458745	1.02445169228971
TCGA-T7-A92I-01	0.0448269568646649	0	0	0.134428762049535	0	0.419651276395286	0.00306079381938972	0	0	0	0	0.0208575669665746	0.144538470214932	0	0.0264240251062671	0.14907100130795	0.0363141857256415	0.00937064290910323	0	0.0114563186406562	0	0	0.259	0.0655592535390063	1.07346509445273
