# Supplementary material for: Identification of an immunogenic cell death-related gene signature predicts survival and sensitivity to immunotherapy in clear cell renal carcinoma
Source: Sci Rep. 2023 Mar 17;13:4449. doi: 10.1038/s41598-023-31493-z (PMC10023707; doi:10.1038/s41598-023-31493-z)
Supplement: Supplementary file 1 — Supplementary Information. [file 41598_2023_31493_MOESM1_ESM.zip › Supplementary material/Raw data/KIRC estimate results.txt]

ID	StromalScore	ImmuneScore	ESTIMATEScore
TCGA-3Z-A93Z-01	514.303389021542	1127.5579854501	1641.86137447164
TCGA-6D-AA2E-01	-56.417248889644	614.887860202866	558.470611313222
TCGA-A3-3306-01	-71.7085549963233	1125.7889502395	1054.08039524318
TCGA-A3-3307-01	441.992230336575	1553.78147098608	1995.77370132266
TCGA-A3-3308-01	1030.48589590417	1160.45849119954	2190.94438710371
TCGA-A3-3311-01	784.283990400751	1579.562455452	2363.84644585276
TCGA-A3-3313-01	-210.801322312296	51.9376476464281	-158.863674665868
TCGA-A3-3316-01	1309.74450196255	1336.01229304477	2645.75679500732
TCGA-A3-3317-01	884.024832857968	1396.86880520924	2280.89363806721
TCGA-A3-3319-01	-57.4912922132466	1396.93064429528	1339.43935208203
TCGA-A3-3320-01	404.074627416792	1044.60213840809	1448.67676582488
TCGA-A3-3322-01	589.965959520547	787.372574373925	1377.33853389447
TCGA-A3-3323-01	881.604352035607	1804.94547737172	2686.54982940733
TCGA-A3-3324-01	507.793027192525	1529.09550962328	2036.8885368158
TCGA-A3-3325-01	811.387396973503	1338.66013782088	2150.04753479438
TCGA-A3-3326-01	423.90508581684	2152.6235217191	2576.52860753594
TCGA-A3-3328-01	-1457.4833573308	-522.554946864847	-1980.03830419565
TCGA-A3-3329-01	498.081219224279	1564.27214384532	2062.3533630696
TCGA-A3-3331-01	670.161303415551	1517.01647446083	2187.17777787638
TCGA-A3-3335-01	-47.346927456374	890.72856079668	843.381633340306
TCGA-A3-3343-01	275.235682024748	1895.31120196869	2170.54688399344
TCGA-A3-3346-01	-51.4619125597119	1809.28357970243	1757.82166714272
TCGA-A3-3347-01	1417.09968493349	2177.83837198132	3594.93805691481
TCGA-A3-3349-01	1188.09236022649	1304.63665378665	2492.72901401314
TCGA-A3-3351-01	686.145201846639	2275.23957334092	2961.38477518755
TCGA-A3-3352-01	361.345753841329	1468.09542304486	1829.44117688619
TCGA-A3-3357-01	110.9424595771	1668.66794252459	1779.61040210169
TCGA-A3-3358-01	824.168929664345	2153.19842556061	2977.36735522495
TCGA-A3-3359-01	540.135956096669	1812.18176952885	2352.31772562552
TCGA-A3-3362-01	723.764630664119	917.671061068175	1641.43569173229
TCGA-A3-3363-01	-272.909014376536	856.686995134629	583.777980758093
TCGA-A3-3365-01	913.922309167419	1336.32972893016	2250.25203809758
TCGA-A3-3367-01	410.861851107924	1270.42954529841	1681.29139640634
TCGA-A3-3370-01	922.815712790982	1925.10120536953	2847.91691816051
TCGA-A3-3372-01	635.928612724774	1422.42406364833	2058.3526763731
TCGA-A3-3373-01	712.239394755135	1069.53679233759	1781.77618709273
TCGA-A3-3374-01	33.3334294070755	1694.52722702772	1727.86065643479
TCGA-A3-3376-01	1200.02799492969	1606.22465582944	2806.25265075913
TCGA-A3-3378-01	729.268570999177	2417.13142381596	3146.39999481513
TCGA-A3-3380-01	641.10981831045	1199.37734838053	1840.48716669098
TCGA-A3-3382-01	413.707985992067	1384.13777114353	1797.8457571356
TCGA-A3-3383-01	312.452429125081	1910.58802271262	2223.0404518377
TCGA-A3-3385-01	-182.507363419507	260.024271025241	77.5169076057336
TCGA-A3-3387-01	1066.2058635851	1682.15736321175	2748.36322679685
TCGA-A3-A6NI-01	274.630699502941	1239.90899146944	1514.53969097238
TCGA-A3-A6NJ-01	511.645681397626	2098.01377512153	2609.65945651916
TCGA-A3-A6NL-01	748.56340405771	1724.51564039772	2473.07904445543
TCGA-A3-A6NN-01	717.833168632607	1513.32894403644	2231.16211266905
TCGA-A3-A8CQ-01	614.18346693815	853.889458261311	1468.07292519946
TCGA-A3-A8OV-01	40.5216120218666	1140.76936151351	1181.29097353537
TCGA-A3-A8OW-01	368.09647989182	1149.51226899985	1517.60874889167
TCGA-AK-3425-01	1006.99871704298	2163.63293777318	3170.63165481615
TCGA-AK-3426-01	986.739126824999	3040.60792417696	4027.34705100196
TCGA-AK-3427-01	-1158.90413396725	-208.671769955399	-1367.57590392265
TCGA-AK-3428-01	376.657447451563	1262.78499343099	1639.44244088255
TCGA-AK-3429-01	378.938050889417	2088.26001022923	2467.19806111865
TCGA-AK-3431-01	1196.81776798967	1367.97545165246	2564.79321964213
TCGA-AK-3433-01	-915.056641174588	-230.411710301627	-1145.46835147622
TCGA-AK-3434-01	550.005270952894	1491.35847267647	2041.36374362936
TCGA-AK-3436-01	121.894493139528	873.306519182184	995.201012321712
TCGA-AK-3440-01	-1196.71613368458	-247.853368638337	-1444.56950232292
TCGA-AK-3443-01	-1481.13092693535	-761.166094907666	-2242.29702184301
TCGA-AK-3445-01	659.167234214731	1816.02465796674	2475.19189218148
TCGA-AK-3447-01	-1021.95917600364	157.185259225229	-864.773916778409
TCGA-AK-3450-01	136.056495887664	868.90568739053	1004.96218327819
TCGA-AK-3451-01	404.443226758093	1598.37079565393	2002.81402241202
TCGA-AK-3453-01	72.3582128400509	2360.45539359497	2432.81360643502
TCGA-AK-3454-01	808.707346257764	1556.33252453588	2365.03987079365
TCGA-AK-3455-01	-46.6650014069138	1838.26526747303	1791.60026606612
TCGA-AK-3456-01	-348.316839343039	799.797994185874	451.481154842835
TCGA-AK-3458-01	-29.7059548630131	1272.88106777175	1243.17511290874
TCGA-AK-3460-01	599.395088282952	1294.14848706468	1893.54357534763
TCGA-AK-3461-01	606.26577941959	1338.38587389851	1944.6516533181
TCGA-AK-3465-01	-444.112032775463	-476.294536806163	-920.406569581627
TCGA-AS-3777-01	-459.053251209454	269.248825816617	-189.804425392837
TCGA-AS-3778-01	655.333296568908	1114.96070078048	1770.29399734939
TCGA-B0-4688-01	56.0452005031274	937.202160194658	993.247360697785
TCGA-B0-4690-01	1020.91811729117	2288.96665960757	3309.88477689874
TCGA-B0-4691-01	525.499198993075	1800.95635093075	2326.45554992383
TCGA-B0-4693-01	244.454268870237	1830.01412118546	2074.4683900557
TCGA-B0-4694-01	1102.82923522425	2372.55262322261	3475.38185844686
TCGA-B0-4696-01	-91.0243663514999	-30.2146238618947	-121.238990213395
TCGA-B0-4697-01	840.693995467511	2834.22226808484	3674.91626355235
TCGA-B0-4698-01	-452.032780885681	2131.11150654085	1679.07872565517
TCGA-B0-4699-01	280.986608961866	1651.17250109503	1932.15911005689
TCGA-B0-4700-01	1279.64795547617	2501.22703531146	3780.87499078763
TCGA-B0-4701-01	386.129679440991	1742.15807865916	2128.28775810015
TCGA-B0-4703-01	1321.04992505868	1782.54486230057	3103.59478735925
TCGA-B0-4706-01	128.391685781652	1070.53933499828	1198.93102077994
TCGA-B0-4707-01	-102.537760648249	726.194720181825	623.656959533576
TCGA-B0-4710-01	513.282300542625	1261.97285443059	1775.25515497322
TCGA-B0-4712-01	828.853912673547	1880.76958255403	2709.62349522758
TCGA-B0-4713-01	-75.4927683487958	1274.66191186614	1199.16914351734
TCGA-B0-4714-01	542.774746338526	2421.10585969995	2963.88060603848
TCGA-B0-4718-01	326.097148920291	1413.3447497574	1739.44189867769
TCGA-B0-4810-01	937.028141272957	2053.28722040477	2990.31536167773
TCGA-B0-4811-01	204.455058488006	989.236254065507	1193.69131255351
TCGA-B0-4813-01	166.370642790877	811.246917819039	977.617560609916
TCGA-B0-4814-01	350.744157785096	798.519065656365	1149.26322344146
TCGA-B0-4815-01	695.907648546625	2642.0258195434	3337.93346809002
TCGA-B0-4816-01	849.512107798211	2008.91225586933	2858.42436366754
TCGA-B0-4817-01	-402.888125856345	1758.48262330007	1355.59449744372
TCGA-B0-4818-01	412.017018032832	1688.45515752853	2100.47217556137
TCGA-B0-4819-01	1054.42080843858	2985.52880126441	4039.94960970299
TCGA-B0-4821-01	-386.461974990978	1035.17134479871	648.709369807734
TCGA-B0-4822-01	789.310707216572	1688.34031687756	2477.65102409414
TCGA-B0-4823-01	987.084548662593	1612.96283065903	2600.04737932162
TCGA-B0-4824-01	649.61382317636	2072.68431349151	2722.29813666787
TCGA-B0-4827-01	1128.83017364704	1831.93024212747	2960.76041577452
TCGA-B0-4828-01	-506.612570435791	1049.83797682473	543.225406388938
TCGA-B0-4833-01	418.844752341613	1769.89292008859	2188.7376724302
TCGA-B0-4834-01	-705.775343612344	-513.191922868216	-1218.96726648056
TCGA-B0-4836-01	632.394405513439	1795.4019593935	2427.79636490694
TCGA-B0-4837-01	692.530607384017	1095.229810279	1787.76041766302
TCGA-B0-4838-01	390.752737542309	2080.03747381836	2470.79021136067
TCGA-B0-4839-01	680.519880196254	1762.05755273765	2442.57743293391
TCGA-B0-4841-01	701.313092298179	1215.60005828457	1916.91315058275
TCGA-B0-4842-01	457.065005073269	2075.8907287331	2532.95573380637
TCGA-B0-4843-01	778.670602049095	1185.3102315261	1963.9808335752
TCGA-B0-4844-01	28.3285892703371	1231.06937575512	1259.39796502545
TCGA-B0-4845-01	126.103696523413	741.255330776856	867.359027300269
TCGA-B0-4846-01	716.095941276507	1727.43245666082	2443.52839793732
TCGA-B0-4847-01	-35.0874297573486	2418.82353196827	2383.73610221092
TCGA-B0-4848-01	825.747920830185	1718.44939296884	2544.19731379903
TCGA-B0-4849-01	440.682556573984	1421.82226077447	1862.50481734846
TCGA-B0-4852-01	405.509554359539	1131.55831145859	1537.06786581812
TCGA-B0-4945-01	385.334784606778	909.347106622602	1294.68189122938
TCGA-B0-5075-01	210.056747437974	1991.30615585856	2201.36290329654
TCGA-B0-5077-01	253.601291975959	1236.69120310011	1490.29249507607
TCGA-B0-5080-01	1239.80239703073	1743.19224502366	2982.9946420544
TCGA-B0-5081-01	1131.46128805959	2750.74576197094	3882.20705003052
TCGA-B0-5083-01	1070.04733195238	1589.9902438693	2660.03757582168
TCGA-B0-5084-01	-503.434571683465	653.229893988623	149.795322305158
TCGA-B0-5085-01	-17.8051533624878	1049.59257499631	1031.78742163382
TCGA-B0-5088-01	912.226631958078	1907.28649104542	2819.5131230035
TCGA-B0-5092-01	563.746168895293	2496.11880485756	3059.86497375285
TCGA-B0-5094-01	-306.490359470338	758.01864836643	451.528288896092
TCGA-B0-5095-01	1243.5058808402	1419.10011123472	2662.60599207493
TCGA-B0-5096-01	783.145512827425	1627.15434469875	2410.29985752617
TCGA-B0-5097-01	1413.27722184866	1741.48931003389	3154.76653188255
TCGA-B0-5098-01	-1460.41871235393	-776.384365304159	-2236.80307765809
TCGA-B0-5099-01	-196.670571524194	-90.2971751892984	-286.967746713493
TCGA-B0-5100-01	627.367896998525	602.611898879023	1229.97979587755
TCGA-B0-5102-01	-51.6493873754369	1011.52900736904	959.879619993598
TCGA-B0-5106-01	692.5365590249	1926.59447752228	2619.13103654718
TCGA-B0-5107-01	-742.652733026171	1613.15035513104	870.497622104871
TCGA-B0-5108-01	1411.04410753866	2342.81197661584	3753.8560841545
TCGA-B0-5109-01	143.26408572913	1883.90143059763	2027.16551632676
TCGA-B0-5110-01	850.25275886677	1138.77762958426	1989.03038845103
TCGA-B0-5113-01	691.287971684245	1528.64734885505	2219.9353205393
TCGA-B0-5115-01	726.515228773475	1328.21306722383	2054.72829599731
TCGA-B0-5116-01	325.188693960381	372.062520851506	697.251214811887
TCGA-B0-5117-01	-557.653420162551	-336.498554864506	-894.151975027057
TCGA-B0-5119-01	483.769960405705	1102.36353651067	1586.13349691638
TCGA-B0-5120-01	1116.80616506054	1343.30791509291	2460.11408015345
TCGA-B0-5121-01	594.47727493994	1680.72096984653	2275.19824478647
TCGA-B0-5399-01	726.599142755565	1624.82389256806	2351.42303532363
TCGA-B0-5400-01	634.087120198708	1744.7297400485	2378.8168602472
TCGA-B0-5402-01	757.639510415525	1150.40527967333	1908.04479008886
TCGA-B0-5690-01	716.65653375633	1464.7777590078	2181.43429276413
TCGA-B0-5691-01	1055.87328367429	1242.68193768275	2298.55522135704
TCGA-B0-5692-01	63.1283121800182	2159.32798706969	2222.45629924971
TCGA-B0-5693-01	503.016304700794	456.439346405182	959.455651105975
TCGA-B0-5694-01	610.453062039713	1289.5829657232	1900.03602776291
TCGA-B0-5695-01	335.996509092041	773.796568143985	1109.79307723603
TCGA-B0-5696-01	380.928234309758	863.764979448824	1244.69321375858
TCGA-B0-5697-01	423.169525408127	2064.7865153054	2487.95604071353
TCGA-B0-5698-01	365.372422865349	1945.79352496316	2311.1659478285
TCGA-B0-5699-01	27.0051097618773	1290.54206896383	1317.54717872571
TCGA-B0-5700-01	268.576809102896	1115.9735785095	1384.5503876124
TCGA-B0-5701-01	115.865333539779	1454.84966454688	1570.71499808666
TCGA-B0-5702-01	590.08888362831	1582.61989909159	2172.7087827199
TCGA-B0-5703-01	-47.2237547172746	1213.81549398079	1166.59173926351
TCGA-B0-5705-01	277.964329224577	1324.95043329075	1602.91476251533
TCGA-B0-5706-01	545.821148146116	2142.53184244742	2688.35299059354
TCGA-B0-5707-01	-380.744203585246	603.590896512902	222.846692927656
TCGA-B0-5709-01	1411.7947164938	2386.92976189686	3798.72447839066
TCGA-B0-5710-01	651.058746546982	1286.70982194851	1937.76856849549
TCGA-B0-5711-01	638.463570335232	1443.24737775723	2081.71094809246
TCGA-B0-5712-01	-205.7749193964	613.410193260614	407.635273864214
TCGA-B0-5713-01	371.095354283358	1218.79520294741	1589.89055723076
TCGA-B0-5812-01	967.872724028362	1423.09143503632	2390.96415906468
TCGA-B2-3923-01	-772.786483983987	-80.521100089264	-853.307584073251
TCGA-B2-3924-01	594.243213200408	2264.36340501236	2858.60661821277
TCGA-B2-4098-01	-19.5833300016122	1486.62232349123	1467.03899348962
TCGA-B2-4099-01	431.420969654164	1926.14851453896	2357.56948419312
TCGA-B2-4101-01	702.485188073099	2037.94537168921	2740.43055976231
TCGA-B2-4102-01	601.859529634476	1841.4795909178	2443.33912055228
TCGA-B2-5633-01	1074.3743376839	1612.52417439929	2686.89851208319
TCGA-B2-5635-01	549.803749212009	1980.85312661839	2530.6568758304
TCGA-B2-5636-01	675.376242516562	782.962122803482	1458.33836532004
TCGA-B2-5639-01	326.372050726431	1578.31378067004	1904.68583139647
TCGA-B2-5641-01	635.745574156201	2216.14545263735	2851.89102679355
TCGA-B2-A4SR-01	520.363503362383	1358.07485522031	1878.43835858269
TCGA-B4-5377-01	405.257504362031	1352.49126484726	1757.74876920929
TCGA-B4-5378-01	261.342518461016	423.67705112237	685.019569583386
TCGA-B4-5832-01	964.556501849335	1249.01039812315	2213.56689997249
TCGA-B4-5834-01	741.982341138015	999.082898089958	1741.06523922797
TCGA-B4-5835-01	-263.0216308144	1033.74092140156	770.71929058716
TCGA-B4-5836-01	847.177135025026	1434.62195222516	2281.79908725019
TCGA-B4-5838-01	650.807140914118	655.577928837129	1306.38506975125
TCGA-B4-5843-01	640.049119466351	570.343864935358	1210.39298440171
TCGA-B4-5844-01	537.495546666356	893.247449999416	1430.74299666577
TCGA-B8-4143-01	611.058758366336	2224.42731092295	2835.48606928929
TCGA-B8-4146-01	497.761868831066	1429.08594365043	1926.8478124815
TCGA-B8-4148-01	428.851454659109	2228.34502493542	2657.19647959453
TCGA-B8-4151-01	82.4333929718083	714.180766127537	796.614159099346
TCGA-B8-4153-01	184.835132369714	1021.07324881755	1205.90838118726
TCGA-B8-4154-01	509.505930871493	1722.01926030798	2231.52519117947
TCGA-B8-4619-01	-346.944859663267	-47.2187981578245	-394.163657821092
TCGA-B8-4620-01	1035.10202358099	1607.83700761051	2642.9390311915
TCGA-B8-4621-01	-263.571469009241	1173.22297646861	909.651507459365
TCGA-B8-4622-01	668.983715992976	1795.31680566853	2464.30052166151
TCGA-B8-5158-01	510.558243143446	1745.6461710561	2256.20441419954
TCGA-B8-5159-01	330.942194555101	1195.76704814694	1526.70924270204
TCGA-B8-5162-01	1534.21907220987	2856.29604581649	4390.51511802636
TCGA-B8-5163-01	1583.64633985924	2366.68263169438	3950.32897155362
TCGA-B8-5164-01	604.359559573128	2584.40052605523	3188.76008562836
TCGA-B8-5165-01	996.057920226637	1035.82417496583	2031.88209519247
TCGA-B8-5545-01	1275.89409030796	1583.69240712509	2859.58649743304
TCGA-B8-5546-01	-711.419216266595	-236.423462413149	-947.842678679744
TCGA-B8-5549-01	479.701899137342	1447.99690778416	1927.6988069215
TCGA-B8-5550-01	1271.28042627718	1284.56026113358	2555.84068741076
TCGA-B8-5551-01	840.68733367046	2832.9227706655	3673.61010433596
TCGA-B8-5552-01	1278.18628450087	1759.78957910402	3037.97586360489
TCGA-B8-5553-01	703.392170559855	1720.78949888254	2424.1816694424
TCGA-B8-A54D-01	261.210307339639	2257.26654554517	2518.47685288481
TCGA-B8-A54E-01	-645.554571052822	365.999403401949	-279.555167650873
TCGA-B8-A54F-01	735.174176632155	1297.33483814186	2032.50901477401
TCGA-B8-A54G-01	172.692919961766	2765.03333602112	2937.72625598289
TCGA-B8-A54H-01	341.777367087961	1320.78286943143	1662.56023651939
TCGA-B8-A54I-01	445.317167781734	2109.23397766736	2554.5511454491
TCGA-B8-A54J-01	527.136601116668	1494.25343959347	2021.39004071014
TCGA-B8-A54K-01	-464.701778643179	-235.342927142341	-700.04470578552
TCGA-B8-A7U6-01	637.837727159821	1263.56019016118	1901.397917321
TCGA-B8-A8YJ-01	1514.96214342232	2034.79387865783	3549.75602208015
TCGA-BP-4158-01	411.372034703955	971.784050882212	1383.15608558617
TCGA-BP-4159-01	908.084158961172	1503.74776934436	2411.83192830553
TCGA-BP-4160-01	931.58926527621	2207.77104370518	3139.36030898139
TCGA-BP-4161-01	539.310995377372	2266.15036186843	2805.4613572458
TCGA-BP-4162-01	500.898032455001	2068.16156075273	2569.05959320773
TCGA-BP-4163-01	660.21342325433	1500.88724660985	2161.10066986418
TCGA-BP-4164-01	-95.6014531460931	678.140571438258	582.539118292165
TCGA-BP-4165-01	399.692917348163	1544.73947737434	1944.43239472251
TCGA-BP-4166-01	950.94464879973	1449.7148446585	2400.65949345823
TCGA-BP-4167-01	1517.80695094623	2586.46619495203	4104.27314589826
TCGA-BP-4169-01	1370.50283023224	2127.64755806645	3498.15038829868
TCGA-BP-4170-01	907.421308777967	1792.63036877482	2700.05167755278
TCGA-BP-4173-01	1221.02028171582	3068.05810878467	4289.07839050049
TCGA-BP-4174-01	334.56148989442	1576.35463512103	1910.91612501545
TCGA-BP-4176-01	999.225280843083	2115.35748134886	3114.58276219194
TCGA-BP-4177-01	214.365016086105	152.259413926568	366.624430012672
TCGA-BP-4325-01	306.341175082156	1646.25702203722	1952.59819711938
TCGA-BP-4326-01	650.710388132911	1045.45973571556	1696.17012384847
TCGA-BP-4327-01	289.255168393502	992.354361058099	1281.6095294516
TCGA-BP-4329-01	912.766822296841	1542.25651685933	2455.02333915617
TCGA-BP-4330-01	784.169088228515	2326.88006404489	3111.04915227341
TCGA-BP-4331-01	629.159088242471	1705.31665071388	2334.47573895635
TCGA-BP-4332-01	533.24204712172	971.259276357024	1504.50132347874
TCGA-BP-4334-01	-932.867721409319	71.9242063378018	-860.943515071517
TCGA-BP-4335-01	613.873514885496	1770.18456148691	2384.05807637241
TCGA-BP-4337-01	852.776222045372	1060.56568531542	1913.34190736079
TCGA-BP-4338-01	-177.764936600151	1237.71888104313	1059.95394444298
TCGA-BP-4340-01	-188.417154551428	557.876278081818	369.45912353039
TCGA-BP-4341-01	21.9222092181987	790.810421395993	812.732630614192
TCGA-BP-4342-01	652.365557901246	1223.01239760429	1875.37795550554
TCGA-BP-4343-01	1485.87351414654	2087.64465951038	3573.51817365692
TCGA-BP-4344-01	1100.49337344503	1323.75024231954	2424.24361576457
TCGA-BP-4345-01	1591.49483027464	1978.44133199042	3569.93616226506
TCGA-BP-4346-01	662.019356467352	2624.19049487435	3286.2098513417
TCGA-BP-4347-01	457.472158436959	1019.16551065303	1476.63766908999
TCGA-BP-4349-01	461.251583815938	1016.27067870792	1477.52226252386
TCGA-BP-4351-01	392.105586306179	1043.86300505178	1435.96859135796
TCGA-BP-4352-01	-654.543854852486	124.537822364848	-530.006032487638
TCGA-BP-4353-01	1054.96301384068	1989.19890928396	3044.16192312464
TCGA-BP-4354-01	1324.51094773912	2607.9998831281	3932.51083086722
TCGA-BP-4355-01	763.190344646686	736.394070488839	1499.58441513552
TCGA-BP-4756-01	-698.94644824823	732.287943652803	33.3414954045729
TCGA-BP-4758-01	496.045515557299	2081.97505363673	2578.02056919403
TCGA-BP-4759-01	488.766214426089	1192.40965847017	1681.17587289626
TCGA-BP-4760-01	318.811678048275	419.743441494407	738.555119542682
TCGA-BP-4761-01	-343.104037203604	1292.68113473159	949.577097527986
TCGA-BP-4762-01	1391.28270537366	1718.35496184756	3109.63766722122
TCGA-BP-4763-01	788.598624427391	1004.31946953503	1792.91809396242
TCGA-BP-4765-01	637.149856435315	949.762925829903	1586.91278226522
TCGA-BP-4766-01	389.28514811391	1006.07123442824	1395.35638254215
TCGA-BP-4768-01	-96.4434644461663	577.378455519235	480.934991073069
TCGA-BP-4769-01	566.39107271495	32.932635950578	599.323708665528
TCGA-BP-4770-01	1487.7099488476	1136.50388304908	2624.21383189668
TCGA-BP-4771-01	989.764637433368	2893.33914055331	3883.10377798668
TCGA-BP-4774-01	435.845235131346	1021.73482108171	1457.58005621306
TCGA-BP-4775-01	282.841039122609	1254.2249049172	1537.06594403981
TCGA-BP-4776-01	442.684056277798	1358.43176690809	1801.11582318589
TCGA-BP-4777-01	840.212709953094	2526.01648676978	3366.22919672288
TCGA-BP-4781-01	691.71913726323	1132.02868162931	1823.74781889254
TCGA-BP-4782-01	675.559732660255	1715.49396587513	2391.05369853539
TCGA-BP-4784-01	537.611144298132	571.478510951415	1109.08965524955
TCGA-BP-4787-01	1322.20643101808	1861.2611230754	3183.46755409348
TCGA-BP-4789-01	804.777706626237	700.473008123252	1505.25071474949
TCGA-BP-4790-01	1147.55617614167	1950.05114102306	3097.60731716473
TCGA-BP-4795-01	1165.63219773668	1454.24374455791	2619.8759422946
TCGA-BP-4797-01	863.264327617812	1763.45666236097	2626.72098997878
TCGA-BP-4798-01	1187.84128251868	2834.79216102094	4022.63344353962
TCGA-BP-4799-01	803.763271371976	1771.4241464341	2575.18741780608
TCGA-BP-4801-01	1330.21332175247	1776.97581693253	3107.18913868499
TCGA-BP-4803-01	699.797877250063	1128.37075014133	1828.16862739139
TCGA-BP-4804-01	1170.91386596848	2358.53478324647	3529.44864921495
TCGA-BP-4807-01	1083.97761363596	1275.65143695695	2359.62905059291
TCGA-BP-4959-01	667.997972383229	1673.56222515666	2341.56019753989
TCGA-BP-4960-01	846.636902753594	1868.97780671395	2715.61470946755
TCGA-BP-4961-01	733.605865096718	888.662945505253	1622.26881060197
TCGA-BP-4962-01	1220.70758838307	1996.37644852346	3217.08403690653
TCGA-BP-4963-01	666.336156222654	1789.48971727814	2455.8258735008
TCGA-BP-4964-01	515.591886977969	1424.18237009016	1939.77425706813
TCGA-BP-4965-01	713.407345234218	1049.41886551555	1762.82621074977
TCGA-BP-4967-01	209.348037273654	833.904503310056	1043.25254058371
TCGA-BP-4968-01	524.627238049739	1808.27427176396	2332.9015098137
TCGA-BP-4969-01	-27.2194879924214	238.822902976179	211.603414983758
TCGA-BP-4970-01	1302.36098198601	1955.5759391307	3257.93692111671
TCGA-BP-4971-01	1137.77211995404	2186.50049755648	3324.27261751051
TCGA-BP-4972-01	1381.18560582713	1711.52276756565	3092.70837339279
TCGA-BP-4973-01	386.155184348506	1565.30290642481	1951.45809077332
TCGA-BP-4974-01	692.69798747878	924.514217959615	1617.21220543839
TCGA-BP-4975-01	827.775849712751	926.508671155496	1754.28452086825
TCGA-BP-4976-01	339.669666541161	704.609493010585	1044.27915955175
TCGA-BP-4977-01	365.902530402672	1311.37075551033	1677.27328591301
TCGA-BP-4981-01	43.1933022744089	1441.42992048975	1484.62322276416
TCGA-BP-4982-01	1076.01032452221	1494.65522078538	2570.66554530759
TCGA-BP-4983-01	450.943257027937	2440.44221650049	2891.38547352843
TCGA-BP-4985-01	591.555587639702	1202.27264140389	1793.8282290436
TCGA-BP-4986-01	1111.21139196218	1497.72502662956	2608.93641859174
TCGA-BP-4987-01	619.200934042809	1280.24265500165	1899.44358904446
TCGA-BP-4989-01	916.000388261133	2810.09673988457	3726.0971281457
TCGA-BP-4991-01	673.780921265736	1212.82690583146	1886.60782709719
TCGA-BP-4992-01	-90.7469483245072	2424.284910848	2333.53796252349
TCGA-BP-4993-01	882.23898619384	1388.52118119673	2270.76016739058
TCGA-BP-4994-01	-164.894417491841	574.57529760158	409.68088010974
TCGA-BP-4995-01	99.2052125684167	971.115853223891	1070.32106579231
TCGA-BP-4998-01	1185.29762897675	1943.25822234504	3128.5558513218
TCGA-BP-4999-01	839.167699348803	868.569253418359	1707.73695276716
TCGA-BP-5000-01	815.513037404524	1791.70170330528	2607.21474070981
TCGA-BP-5001-01	81.5884469057635	1307.93670847802	1389.52515538378
TCGA-BP-5004-01	549.250276829551	906.502630153692	1455.75290698324
TCGA-BP-5006-01	460.987127603284	1181.59784666416	1642.58497426744
TCGA-BP-5007-01	294.225622410014	1343.96482574471	1638.19044815472
TCGA-BP-5008-01	1008.3807985123	1843.20470434321	2851.58550285551
TCGA-BP-5009-01	649.099502858724	1849.74789366368	2498.84739652241
TCGA-BP-5010-01	1073.86342018005	1331.43162762332	2405.29504780336
TCGA-BP-5168-01	293.078491655611	946.562974498196	1239.64146615381
TCGA-BP-5169-01	559.87906605479	2219.55323909124	2779.43230514603
TCGA-BP-5170-01	995.456663885768	1365.14489731182	2360.60156119759
TCGA-BP-5173-01	554.780291344143	1595.11058846746	2149.8908798116
TCGA-BP-5174-01	172.731222283388	929.755151971509	1102.4863742549
TCGA-BP-5175-01	288.224656019236	1480.25654148675	1768.48119750598
TCGA-BP-5176-01	441.097994513927	1104.89598898185	1545.99398349578
TCGA-BP-5177-01	930.319987222862	945.189940426078	1875.50992764894
TCGA-BP-5178-01	621.161350576264	1947.27845533309	2568.43980590936
TCGA-BP-5180-01	-107.433046112548	1717.03977414148	1609.60672802893
TCGA-BP-5181-01	573.89937022658	1104.28145671951	1678.18082694609
TCGA-BP-5182-01	1485.1776923705	2208.50104729483	3693.67873966534
TCGA-BP-5183-01	30.0933262327997	1758.51747923968	1788.61080547248
TCGA-BP-5184-01	913.091915433925	1418.36963878081	2331.46155421473
TCGA-BP-5185-01	170.293452191191	1026.63589336504	1196.92934555624
TCGA-BP-5186-01	554.773865218271	928.442178333422	1483.21604355169
TCGA-BP-5187-01	729.589066227324	1078.94983967333	1808.53890590065
TCGA-BP-5189-01	964.651782386501	1629.39029544721	2594.04207783371
TCGA-BP-5190-01	-2.77979370411218	957.934683020742	955.15488931663
TCGA-BP-5191-01	217.176913770855	2621.37161527877	2838.54852904962
TCGA-BP-5192-01	-6.38775172579406	310.11847601315	303.730724287356
TCGA-BP-5194-01	738.535682862051	1283.0927266688	2021.62840953085
TCGA-BP-5195-01	1068.32016520138	1379.00744124035	2447.32760644173
TCGA-BP-5196-01	788.111937196643	1595.00970932229	2383.12164651893
TCGA-BP-5198-01	1112.01722675025	1702.41980346909	2814.43703021934
TCGA-BP-5199-01	1099.45368807566	2326.94087675488	3426.39456483054
TCGA-BP-5200-01	1042.34391484976	1681.26604422102	2723.60995907077
TCGA-BP-5201-01	132.236832454592	1829.14774404195	1961.38457649654
TCGA-BP-5202-01	462.555814623939	1007.90212083618	1470.45793546012
TCGA-CJ-4634-01	838.718412555827	869.246910246892	1707.96532280272
TCGA-CJ-4635-01	666.604980824559	1871.55849753115	2538.16347835571
TCGA-CJ-4636-01	1113.6357448876	2187.7496532108	3301.38539809839
TCGA-CJ-4637-01	939.621562421554	2866.76347090239	3806.38503332395
TCGA-CJ-4638-01	-337.014208226873	573.773629145242	236.759420918369
TCGA-CJ-4639-01	481.31415710832	1718.65284703159	2199.96700413991
TCGA-CJ-4640-01	752.191918802952	2120.77314719746	2872.96506600041
TCGA-CJ-4641-01	894.208031550347	2479.39709410718	3373.60512565753
TCGA-CJ-4642-01	583.473357033057	721.943870012856	1305.41722704591
TCGA-CJ-4643-01	1001.30892149641	1583.17801307583	2584.48693457224
TCGA-CJ-4644-01	814.320487854229	1752.69627440381	2567.01676225804
TCGA-CJ-4868-01	1305.23992787928	2182.79871085312	3488.0386387324
TCGA-CJ-4869-01	607.512469863758	2500.49606240009	3108.00853226384
TCGA-CJ-4870-01	400.727092807656	1054.97216261603	1455.69925542368
TCGA-CJ-4871-01	820.980863444319	1187.73330603087	2008.71416947519
TCGA-CJ-4872-01	1185.55978393853	1871.78371486103	3057.34349879955
TCGA-CJ-4873-01	715.73703824798	2461.64154841136	3177.37858665934
TCGA-CJ-4874-01	637.159411735198	1818.82293139715	2455.98234313235
TCGA-CJ-4875-01	201.87386292671	1798.30112978695	2000.17499271366
TCGA-CJ-4876-01	-353.101723962042	937.687177237198	584.585453275155
TCGA-CJ-4878-01	101.126801919762	626.892892291037	728.019694210798
TCGA-CJ-4881-01	886.813384463354	1925.06669886213	2811.88008332548
TCGA-CJ-4882-01	989.177465095586	2323.49060759513	3312.66807269072
TCGA-CJ-4884-01	540.395732564604	1999.90655490911	2540.30228747371
TCGA-CJ-4885-01	178.638927600171	767.396655353246	946.035582953417
TCGA-CJ-4886-01	943.571318199818	1686.54192058541	2630.11323878523
TCGA-CJ-4887-01	626.380645000972	2350.01087994256	2976.39152494354
TCGA-CJ-4888-01	1016.46370126743	2790.61218751567	3807.0758887831
TCGA-CJ-4889-01	1499.19399255091	2180.09970109529	3679.2936936462
TCGA-CJ-4890-01	1708.9662659027	2873.94626016804	4582.91252607074
TCGA-CJ-4891-01	612.045178124788	1916.14969874155	2528.19487686634
TCGA-CJ-4892-01	537.877033339805	1786.11911876811	2323.99615210791
TCGA-CJ-4893-01	733.684604328096	1852.33288117306	2586.01748550116
TCGA-CJ-4894-01	575.436078011392	2007.76473903347	2583.20081704486
TCGA-CJ-4895-01	1257.57952086341	1731.02928322687	2988.60880409029
TCGA-CJ-4897-01	559.040995841676	897.347916457577	1456.38891229925
TCGA-CJ-4899-01	1087.03262172757	1288.10739229796	2375.14001402554
TCGA-CJ-4900-01	677.63150799689	2374.35091886103	3051.98242685792
TCGA-CJ-4901-01	870.77715574327	2729.57143025012	3600.34858599339
TCGA-CJ-4902-01	1124.41318445523	1912.02049451078	3036.43367896602
TCGA-CJ-4903-01	739.002551131595	1629.37986819958	2368.38241933117
TCGA-CJ-4904-01	689.836871560764	1377.83073492342	2067.66760648418
TCGA-CJ-4905-01	1088.57659660291	1090.70377614791	2179.28037275082
TCGA-CJ-4907-01	987.6755433002	1109.55750186801	2097.23304516821
TCGA-CJ-4908-01	967.001865443723	1322.61140321212	2289.61326865584
TCGA-CJ-4912-01	-40.3689030211502	1004.60540371684	964.236500695687
TCGA-CJ-4916-01	683.79661902997	2560.7675604654	3244.56417949537
TCGA-CJ-4918-01	1389.14782668274	1701.02751150645	3090.17533818919
TCGA-CJ-4920-01	828.476490836583	1183.58391116521	2012.06040200179
TCGA-CJ-5671-01	1513.25073225004	2328.84223164114	3842.09296389117
TCGA-CJ-5672-01	669.792656069627	2321.20465204278	2990.99730811241
TCGA-CJ-5675-01	256.077602617039	2339.59942913702	2595.67703175405
TCGA-CJ-5676-01	998.634997653293	1851.92135178618	2850.55634943947
TCGA-CJ-5677-01	1209.65473712983	1640.51545028127	2850.1701874111
TCGA-CJ-5678-01	353.778606564926	2319.48491517607	2673.263521741
TCGA-CJ-5679-01	228.817863987403	404.454746070828	633.272610058231
TCGA-CJ-5680-01	330.706270460571	839.132419062477	1169.83868952305
TCGA-CJ-5681-01	-391.399747640454	151.514185940683	-239.88556169977
TCGA-CJ-5682-01	927.077720167997	1182.33505467907	2109.41277484707
TCGA-CJ-5683-01	326.682447772629	910.509757904612	1237.19220567724
TCGA-CJ-5684-01	549.704600195451	1512.68120809881	2062.38580829426
TCGA-CJ-5686-01	652.998444042691	1811.79590731867	2464.79435136136
TCGA-CJ-6027-01	301.400508167549	2313.50261659247	2614.90312476002
TCGA-CJ-6028-01	848.779131455048	2290.27926395545	3139.05839541049
TCGA-CJ-6030-01	872.214458582511	2450.1159124397	3322.33037102222
TCGA-CJ-6031-01	1354.3784607852	2174.8773387851	3529.2557995703
TCGA-CJ-6032-01	212.633350534814	1034.36771087365	1247.00106140846
TCGA-CJ-6033-01	688.382624177563	1263.91744033965	1952.30006451722
TCGA-CW-5580-01	709.299957213642	1150.11335435704	1859.41331157068
TCGA-CW-5581-01	139.756836953469	906.582895216712	1046.33973217018
TCGA-CW-5583-01	572.483911303036	659.261106909784	1231.74501821282
TCGA-CW-5584-01	713.157362063208	1158.48669397817	1871.64405604137
TCGA-CW-5585-01	124.631024824397	343.180083310176	467.811108134573
TCGA-CW-5587-01	957.801157106848	2290.68793130414	3248.48908841099
TCGA-CW-5588-01	1160.24859624934	1587.29122781685	2747.53982406619
TCGA-CW-5589-01	755.711161402002	1379.27250850087	2134.98366990287
TCGA-CW-5590-01	830.360221507851	1423.32396249521	2253.68418400306
TCGA-CW-5591-01	404.031494042435	87.3875843132786	491.419078355713
TCGA-CW-6087-01	729.543221739981	2943.54191361342	3673.0851353534
TCGA-CW-6088-01	646.842241254746	737.227104205876	1384.06934546062
TCGA-CW-6090-01	1043.95259930693	1947.65176938213	2991.60436868905
TCGA-CW-6093-01	589.635376808552	918.66488747068	1508.30026427923
TCGA-CW-6097-01	1199.09320706691	2298.78072675301	3497.87393381991
TCGA-CZ-4853-01	-91.3660535639567	1016.31600329021	924.94994972625
TCGA-CZ-4854-01	363.629372832537	1152.8097873473	1516.43916017984
TCGA-CZ-4856-01	686.06730090106	1588.51472581853	2274.58202671959
TCGA-CZ-4857-01	653.238850266124	1514.6026776553	2167.84152792142
TCGA-CZ-4858-01	335.797565965742	1946.76786070376	2282.5654266695
TCGA-CZ-4859-01	-124.900418758583	522.662119681148	397.761700922565
TCGA-CZ-4860-01	344.203302869436	1164.47986954804	1508.68317241748
TCGA-CZ-4861-01	476.198535889064	2265.12420125464	2741.3227371437
TCGA-CZ-4862-01	674.173384746949	2413.03870254031	3087.21208728726
TCGA-CZ-4863-01	652.669442713311	2139.97748067137	2792.64692338468
TCGA-CZ-4864-01	575.820531682825	2261.68987151833	2837.51040320115
TCGA-CZ-4865-01	914.818231090756	1694.21784276484	2609.03607385559
TCGA-CZ-4866-01	44.2070319437912	1084.62355719822	1128.83058914201
TCGA-CZ-5451-01	249.11406427008	1297.12617906912	1546.2402433392
TCGA-CZ-5452-01	274.208659465826	2473.41959699149	2747.62825645732
TCGA-CZ-5453-01	59.9946749599416	296.059519086675	356.054194046617
TCGA-CZ-5454-01	613.126436443708	2017.78775745326	2630.91419389697
TCGA-CZ-5455-01	732.379548519248	2117.47482469944	2849.85437321869
TCGA-CZ-5456-01	598.097946075467	1711.05306705063	2309.15101312609
TCGA-CZ-5457-01	592.815135421468	1362.61692649744	1955.43206191891
TCGA-CZ-5458-01	580.884125918056	1554.91736502274	2135.8014909408
TCGA-CZ-5459-01	348.773836233324	1285.49197388049	1634.26581011381
TCGA-CZ-5460-01	298.906065915891	1807.11534768314	2106.02141359903
TCGA-CZ-5461-01	919.386227465953	1538.62577804842	2458.01200551438
TCGA-CZ-5462-01	111.564742156489	1658.93533617404	1770.50007833053
TCGA-CZ-5463-01	200.387516219814	1138.92834637305	1339.31586259286
TCGA-CZ-5464-01	931.324754716239	2093.6767491052	3025.00150382144
TCGA-CZ-5465-01	165.516856687089	673.061246710122	838.578103397211
TCGA-CZ-5466-01	653.816969774929	2142.95088564075	2796.76785541568
TCGA-CZ-5467-01	487.319154616055	859.033498769891	1346.35265338595
TCGA-CZ-5468-01	370.564877039386	1316.73032566748	1687.29520270687
TCGA-CZ-5469-01	-82.6762420720469	816.461394755823	733.785152683776
TCGA-CZ-5470-01	486.195880452784	1958.02935853119	2444.22523898398
TCGA-CZ-5982-01	311.104261302364	627.909327137974	939.013588440337
TCGA-CZ-5984-01	337.461225687037	1550.71512903066	1888.17635471769
TCGA-CZ-5985-01	352.408051339479	1928.49649863264	2280.90454997212
TCGA-CZ-5986-01	290.011452712027	917.865438504631	1207.87689121666
TCGA-CZ-5987-01	101.950195893418	1618.37176287825	1720.32195877166
TCGA-CZ-5988-01	690.016077719306	1157.50710814326	1847.52318586256
TCGA-CZ-5989-01	862.855843906365	1537.40100667646	2400.25685058283
TCGA-DV-5565-01	637.07717305919	1145.65821092602	1782.73538398521
TCGA-DV-5566-01	243.285776906267	844.597435390342	1087.88321229661
TCGA-DV-5567-01	-176.464901079816	-72.7479803881632	-249.212881467979
TCGA-DV-5568-01	762.663203994116	1597.36279862629	2360.02600262041
TCGA-DV-5569-01	646.593919199223	1498.07779054465	2144.67170974387
TCGA-DV-5573-01	562.940741798374	2143.15140132681	2706.09214312518
TCGA-DV-5574-01	1414.66636253431	2127.50645480294	3542.17281733725
TCGA-DV-5575-01	789.059977661842	1475.89705181154	2264.95702947338
TCGA-DV-5576-01	-171.643416336904	-283.049848508178	-454.693264845082
TCGA-DV-A4VX-01	-531.730539574182	952.757881688511	421.027342114329
TCGA-DV-A4VZ-01	-517.5593435349	-68.1246958596685	-585.684039394568
TCGA-DV-A4W0-05	-661.7583706193	-2.02585273114617	-663.784223350446
TCGA-EU-5904-01	793.910007410019	1222.73960273892	2016.64961014894
TCGA-EU-5905-01	750.61555981104	1070.74491406433	1821.36047387537
TCGA-EU-5906-01	820.802299201236	1288.97570860273	2109.77800780397
TCGA-EU-5907-01	161.126104455927	420.61486222718	581.740966683107
TCGA-G6-A5PC-01	-181.486834671068	1433.68279914995	1252.19596447888
TCGA-G6-A8L6-01	311.183622281246	1769.1503053656	2080.33392764684
TCGA-G6-A8L7-01	-296.718089323974	956.485136018836	659.767046694862
TCGA-G6-A8L8-01	-363.796058700878	580.275571903161	216.479513202283
TCGA-GK-A6C7-01	488.1535287688	1137.93761532235	1626.09114409115
TCGA-MM-A563-01	1162.0586375632	2298.6075674602	3460.6662050234
TCGA-MM-A564-01	346.592953374741	1085.7529822246	1432.34593559934
TCGA-MM-A84U-01	734.764001204124	1468.56999162553	2203.33399282966
TCGA-MW-A4EC-01	221.683118812677	955.090792783597	1176.77391159627
TCGA-T7-A92I-01	-687.525208259805	442.704043582323	-244.821164677483
