# Supplementary material for: Identification of an immunogenic cell death-related gene signature predicts survival and sensitivity to immunotherapy in clear cell renal carcinoma
Source: Sci Rep. 2023 Mar 17;13:4449. doi: 10.1038/s41598-023-31493-z (PMC10023707; doi:10.1038/s41598-023-31493-z)
Supplement: Supplementary file 1 — Supplementary Information. [file 41598_2023_31493_MOESM1_ESM.zip › Supplementary material/Raw data/KIRC timer results.txt]

ID	B_cell	T_cell_CD4	T_cell_CD8	Neutrophil	Macrophage	DC
TCGA-3Z-A93Z-01	0.109963263836925	0.129478316394888	0.162188921999777	0.109833476119208	0.031524826657018	0.485247114898495
TCGA-6D-AA2E-01	0.0886472516788659	0.126503051647015	0.119503948663927	0.0946929399336868	0.041154019742814	0.457465856603001
TCGA-A3-3306-01	0.0911986355116735	0.114488672515891	0.168928261870093	0.128384615119212	0.0333796494106523	0.468061261818662
TCGA-A3-3307-01	0.083275740869031	0.133311539818756	0.203769786493738	0.14337874423435	0.0634635654747578	0.500266152907835
TCGA-A3-3308-01	0.0811678750981734	0.160908504010148	0.126874375774954	0.11999477563054	0.066819958104365	0.490706885928834
TCGA-A3-3311-01	0.101678947087557	0.138119629301024	0.17722081125548	0.134696346305027	0.0674957596262202	0.517308053277126
TCGA-A3-3313-01	0.0840004242567958	0.10744520473236	0.0837712385772762	0.0845771341662067	0.0551361171837437	0.417474831422635
TCGA-A3-3316-01	0.0702642559414303	0.141144706971198	0.127751773437812	0.135456102407341	0.0838366896689322	0.481351594039795
TCGA-A3-3317-01	0.0904701126008903	0.152681941867663	0.165695636716099	0.127121236272545	0.058635913139297	0.514885047051851
TCGA-A3-3319-01	0.0941279724330849	0.124961685130734	0.137160745590437	0.135570152064725	0.0407502569748655	0.498585482659182
TCGA-A3-3320-01	0.0796934777263022	0.136410330282791	0.159884821753886	0.122619452791687	0.0588844589790835	0.468071842415978
TCGA-A3-3322-01	0.0773126736804277	0.140342909962933	0.109398012456814	0.107185413537995	0.0599106852024842	0.458788567993652
TCGA-A3-3323-01	0.0775462279876135	0.171092501473854	0.168629197297223	0.137948378248534	0.0817997266136533	0.503606087050468
TCGA-A3-3324-01	0.0834433909081214	0.137668081672502	0.194609851716801	0.127131954416557	0.0467748973437906	0.506618914678484
TCGA-A3-3325-01	0.0926714854009254	0.164847438829358	0.12648713588332	0.124455512048179	0.0608963925845744	0.501147540636969
TCGA-A3-3326-01	0.0867094389388886	0.186338709426974	0.162565673082236	0.144661438297029	0.0467921729193617	0.549822111699571
TCGA-A3-3328-01	0.0914066130542138	0.0755248459219692	0.116975764937881	0.0636817417437911	0.0222377783622515	0.353787731662939
TCGA-A3-3329-01	0.0899161938599003	0.137059417756857	0.173315049624272	0.136059252696932	0.0553131200534564	0.492117868950814
TCGA-A3-3331-01	0.0823999041744788	0.143707142036044	0.171308328518502	0.140878591679227	0.0656854381612534	0.499377156510025
TCGA-A3-3335-01	0.107498453854797	0.118197957632067	0.121953231727787	0.114925081430869	0.0253088406187125	0.460172668164376
TCGA-A3-3343-01	0.0812069933561583	0.144780013623423	0.182989457443348	0.141248247416485	0.0542315159298813	0.518284391754396
TCGA-A3-3346-01	0.0553198849192986	0.123830562704308	0.148292552935132	0.149134156726724	0.0518599977596562	0.5131165415365
TCGA-A3-3347-01	0.0893235337995115	0.188174619814667	0.158192321563099	0.160675371694823	0.0907889611675446	0.552318641819034
TCGA-A3-3349-01	0.0732791214453268	0.157176823900496	0.174855832427444	0.125712505259763	0.0805987390431444	0.475679801254069
TCGA-A3-3351-01	0.0907270086937454	0.182104883629642	0.197953670955314	0.167477334425901	0.0665245659680603	0.545279350065334
TCGA-A3-3352-01	0.0892808081884876	0.14802823126942	0.172070408531902	0.125099547720477	0.0460654328523806	0.486464353816734
TCGA-A3-3357-01	0.106438853833061	0.11917079915641	0.187829192330347	0.125239124204152	0.0685887426147565	0.491342102701886
TCGA-A3-3358-01	0.0943087137506092	0.140427248161652	0.212971062258385	0.146142639111706	0.0664936926720991	0.534599738962089
TCGA-A3-3359-01	0.0776236135090937	0.157529546401287	0.199840615243429	0.144092983261463	0.0634751540463202	0.505735785942526
TCGA-A3-3362-01	0.0865420752549205	0.143091418147048	0.141273441634633	0.116928359962298	0.0508858019834334	0.468957352382598
TCGA-A3-3363-01	0.0961243444010755	0.116137171894195	0.124308925746813	0.121670484582809	0.0806537965812397	0.475257996192331
TCGA-A3-3365-01	0.0923889799427028	0.136479146989241	0.219531316837559	0.122639344044173	0.057278986962883	0.498979365826709
TCGA-A3-3367-01	0.0786467625743309	0.145374481051375	0.142036933152254	0.119535724199443	0.0549765011748348	0.489194033226767
TCGA-A3-3370-01	0.0822156662420423	0.16678035570603	0.211969308578118	0.1367030926663	0.0604556444078912	0.524781392013413
TCGA-A3-3372-01	0.0783183156262086	0.151591482897492	0.186219987155915	0.130571237797454	0.0559002291244728	0.486124542329976
TCGA-A3-3373-01	0.0944217268445683	0.114312169261727	0.149039462094355	0.107698069782946	0.0656299928741813	0.486607431017038
TCGA-A3-3374-01	0.0800247512330655	0.0863748521577054	0.141571073707835	0.116331979560083	0.079473985921441	0.506959902666846
TCGA-A3-3376-01	0.0780858500301622	0.18292822062713	0.158113251149212	0.138311772372182	0.0879549875838749	0.504793646978307
TCGA-A3-3378-01	0.0892433237446704	0.167958869485891	0.173083028759209	0.17990397841567	0.0947134412230291	0.537576322935096
TCGA-A3-3380-01	0.0820146464109784	0.130999237782197	0.184377420572606	0.110448470010812	0.0616139129225069	0.478008981511006
TCGA-A3-3382-01	0.0698702791949971	0.131860767336761	0.208702256063124	0.124045970046618	0.071498833274793	0.483411469024252
TCGA-A3-3383-01	0.087223438667227	0.140118728285543	0.180541083367925	0.122480466235624	0.0349303862175712	0.520163607004291
TCGA-A3-3385-01	0.0933200696438763	0.0994915675395178	0.0968048107919479	0.0826068575483716	0.0225401909611167	0.41603870161372
TCGA-A3-3387-01	0.0877315984120776	0.161309910998949	0.148773922748599	0.146374821681204	0.0843333479697046	0.532671706665353
TCGA-A3-A6NI-01	0.0993797703498016	0.122633528037205	0.140504428961605	0.119900807600356	0.0610233697101753	0.493692034720784
TCGA-A3-A6NJ-01	0.091630606563983	0.16553688007065	0.231373349500807	0.148277980235914	0.0438191886762555	0.533088137990686
TCGA-A3-A6NL-01	0.0876287696384542	0.159160137472149	0.1786270093192	0.137362756679789	0.0555638074900746	0.507766999242483
TCGA-A3-A6NN-01	0.0795053160839461	0.143891925727131	0.203421578673677	0.123770809222974	0.0652883428736493	0.507162803405243
TCGA-A3-A8CQ-01	0.086263347205302	0.166365258506564	0.121119693183094	0.115710340790014	0.0355321373675167	0.486371994023128
TCGA-A3-A8OV-01	0.0841876729815515	0.109321609087994	0.150820092166095	0.109827249244748	0.0430023082436727	0.468090747633285
TCGA-A3-A8OW-01	0.0872768484352747	0.165019742475697	0.17347198092918	0.117090447495159	0.0341129060125885	0.473644390895116
TCGA-AK-3425-01	0.0941011137574559	0.125031458541723	0.218621771893574	0.144020814342402	0.0635866107198447	0.547376493247785
TCGA-AK-3426-01	0.0719042053285293	0.17266885562572	0.280996123914928	0.171979748328639	0.049002673927978	0.596801830154859
TCGA-AK-3427-01	0.0928070541847197	0.0549496935247612	0.100489963605483	0.0545429691833338	0.0101686641431444	0.34480823095299
TCGA-AK-3428-01	0.0878032332892555	0.0855588691284443	0.17032109178803	0.139606769974111	0.0358833224298519	0.492143121449463
TCGA-AK-3429-01	0.105662011097725	0.128808254470688	0.277691192025093	0.134195840146364	0.00991724004709722	0.558957173345262
TCGA-AK-3431-01	0.083591164498345	0.127963387696318	0.200304776121897	0.120125671086376	0.0513303066503125	0.502675796901315
TCGA-AK-3433-01	0.0842519372227876	0.0900329471938838	0.109401983685623	0.0605253875842974	0.0263270348965598	0.379043095398248
TCGA-AK-3434-01	0.0834738299267144	0.12245637791517	0.239775587456539	0.118442942240713	0.017980293443606	0.49937270843492
TCGA-AK-3436-01	0.0972682285643411	0.0947815172200915	0.189286616562497	0.0768676736833669	0.0214791609036037	0.450062962353715
TCGA-AK-3440-01	0.0764178608716974	0.0687902860758798	0.109321975518226	0.0588491759240069	0.023873234174316	0.358828332628637
TCGA-AK-3443-01	0.0932171168498884	0.0889305003308769	0.0855843867698138	0.0439397863166758	0.00357993978370412	0.33541603562256
TCGA-AK-3445-01	0.08137135034985	0.164521002542763	0.183204631771658	0.124596435923556	0.0541759633571965	0.530598421130946
TCGA-AK-3447-01	0.0741629753924202	0.0154153974722238	0.146538061120565	0.0408662898811289	0	0.314754741029554
TCGA-AK-3450-01	0.0957457227335435	0.105361364583303	0.160908714183156	0.113920148254677	0.0336571769949338	0.461148925718347
TCGA-AK-3451-01	0.100936511712368	0.0717127558556008	0.217101511330885	0.0989769150261271	0.0165285792007521	0.50691318708535
TCGA-AK-3453-01	0.0823625134644993	0.176941759668474	0.219277533275918	0.146705953596291	0.00217537371115169	0.530419230674941
TCGA-AK-3454-01	0.0770046370593612	0.157181496566809	0.165115052626765	0.111401238000397	0.0440738625343735	0.481993918858795
TCGA-AK-3455-01	0.106795392257187	0.120966936110066	0.328666000069662	0.133949786436196	0	0.516706025937464
TCGA-AK-3456-01	0.0947591478851007	0.113793983064316	0.105633026226989	0.104058911559188	0.0700067567695396	0.472681270949875
TCGA-AK-3458-01	0.0920242698823024	0.0787571827243422	0.225504430725113	0.10806383693941	0.0118232060397377	0.471960947392115
TCGA-AK-3460-01	0.0814129036454723	0.118918896209392	0.202965870474656	0.116717981396699	0.0634056305018752	0.464893600930649
TCGA-AK-3461-01	0.0744683451963304	0.147285733029664	0.19151355601492	0.138597233501095	0.0312104478950327	0.488199717718287
TCGA-AK-3465-01	0.0960353095262828	0.101401125807095	0.0990367711354054	0.0648521888002834	0.03837711965368	0.35639416075547
TCGA-AS-3777-01	0.0871315802503687	0.0752404695987507	0.102084328235661	0.0656290152129979	0.0119850167047172	0.379211242627047
TCGA-AS-3778-01	0.0775788530979647	0.139395757984226	0.141335877416768	0.112051776703789	0.0684545514318123	0.471903385437968
TCGA-B0-4688-01	0.0754353522593048	0.12680917451636	0.14282898122516	0.118426102425558	0.0713228360431211	0.508617057584069
TCGA-B0-4690-01	0.076774833477109	0.138954292224079	0.216697875446294	0.171222913521133	0.0702933402743378	0.576743827579141
TCGA-B0-4691-01	0.110924211352592	0.12270260199567	0.236987610192311	0.123192729451146	0	0.524247212957359
TCGA-B0-4693-01	0.0909448230612826	0.143265865299593	0.224960337102471	0.142366037298776	0.0482261288502242	0.505276678439464
TCGA-B0-4694-01	0.0891350221399637	0.140128039758706	0.242518459971419	0.1553118685792	0.0777762063603309	0.55921357555665
TCGA-B0-4696-01	0.0956479207621927	0.143236291900751	0.0397490765459187	0.0766125274049781	0.0415309273095565	0.430450083760826
TCGA-B0-4697-01	0.154267145257945	0.212317275996557	0.252504621373592	0.168485751981935	0.0173223111567902	0.59720144012329
TCGA-B0-4698-01	0.0715811543191614	0.143010385603041	0.261201696680756	0.167243158430839	0.0175248085059344	0.589005290768122
TCGA-B0-4699-01	0.060793225454846	0.13535498637589	0.247370937296743	0.147371280676967	0.045457636543309	0.541009108003975
TCGA-B0-4700-01	0.0948878122732699	0.164932152808445	0.263367853602042	0.157522860838397	0.0273564937568323	0.575604888596959
TCGA-B0-4701-01	0.0892857388807597	0.177661075617038	0.173289445273674	0.133780933100794	0.0327207453640042	0.524070404021444
TCGA-B0-4703-01	0.0718091416624854	0.176824991426322	0.192679477035366	0.133672837554337	0.0434290278628562	0.541082370246821
TCGA-B0-4706-01	0.0776445036999848	0.127883755177595	0.224240381011765	0.109282300042105	0	0.453017849131987
TCGA-B0-4707-01	0.0843442590330318	0.129875158474813	0.174511472845556	0.0798670538873064	0	0.428827544480299
TCGA-B0-4710-01	0.097922823642738	0.140795982499125	0.187270307512695	0.124400360454014	0.0346420955489151	0.483993954056577
TCGA-B0-4712-01	0.094104515701158	0.125714682410602	0.201942261274636	0.135227420293339	0.0146839772310685	0.556416799081546
TCGA-B0-4713-01	0.0969264638681992	0.110588681936315	0.191300394056584	0.105559497546956	0	0.457581525860003
TCGA-B0-4714-01	0.0769494533284336	0.158812086596292	0.261135301944107	0.148157052088905	0.0333094867040806	0.523483551480519
TCGA-B0-4718-01	0.0841309831047769	0.13961672714177	0.176672182387135	0.119051378004537	0.0153921779918733	0.478403152528251
TCGA-B0-4810-01	0.0815480660774254	0.16621443158073	0.232528697880867	0.142468440598734	0.0362875600948786	0.54139710216854
TCGA-B0-4811-01	0.070678815775009	0.129494070624052	0.134610055462095	0.0899046177126564	0	0.432830405508395
TCGA-B0-4813-01	0.0963302561527378	0.130761219774432	0.106640584314577	0.100958571118339	0.0194440003491175	0.465972615883434
TCGA-B0-4814-01	0.0965935681698251	0.135122696396879	0.137701768137415	0.101970858603988	0.0186261207307612	0.462638712505819
TCGA-B0-4815-01	0.135954561378167	0.17673371528113	0.251191125382851	0.180987920328678	0.0398362504861231	0.580941012302262
TCGA-B0-4816-01	0.080302511619444	0.156869881490034	0.171108131914021	0.162149391139701	0.0805595338835901	0.524864066164119
TCGA-B0-4817-01	0.0817593596238724	0.129173228596329	0.104808675872317	0.187641068230724	0.0168762326530025	0.42517820233653
TCGA-B0-4818-01	0.103028900743718	0.159068083767587	0.195823484971269	0.139470848728263	0.0243111569377849	0.494706330669908
TCGA-B0-4819-01	0.0915254926772514	0.189103418394661	0.282664746785928	0.169017605118648	0.0362409848348454	0.564994365416024
TCGA-B0-4821-01	0.0754328399000049	0.117440954196304	0.202979742884692	0.104473767356659	0	0.46214031903473
TCGA-B0-4822-01	0.0783932199249388	0.15583656622729	0.167275674062609	0.114230189819259	0.0499817738463447	0.477063697357012
TCGA-B0-4823-01	0.0818592376413371	0.128707337596882	0.207880724794502	0.123740328413671	0.0658974535153618	0.505833718756049
TCGA-B0-4824-01	0.0844026003650334	0.164572303547991	0.223726421000941	0.146632920961415	0.0425758579130372	0.532860514793036
TCGA-B0-4827-01	0.10232783279016	0.141721160452722	0.182576930726997	0.134998227965293	0.0496322799569704	0.520300412718761
TCGA-B0-4828-01	0.0845378029557678	0.138387668559255	0.164580340602611	0.109204739622145	0	0.456994140054479
TCGA-B0-4833-01	0.0834225828415745	0.144754287150475	0.224438818326307	0.12740135781907	0.014522726773234	0.50395065943589
TCGA-B0-4834-01	0.0751508051854296	0.0974749642934764	0.10043204899228	0.0563034954840294	0.0154998933749478	0.336920156543271
TCGA-B0-4836-01	0.100397395541664	0.152471011270731	0.209190388479899	0.126792552642835	0.0267239746983058	0.524542395698635
TCGA-B0-4837-01	0.0855142878926817	0.140163336026965	0.147977443916506	0.0991932754183304	0.0282790222649902	0.483423960068933
TCGA-B0-4838-01	0.0964104110026137	0.155855283749559	0.273681119671156	0.150744925335469	0.0318456622260789	0.545884727556231
TCGA-B0-4839-01	0.0812496954153576	0.108656958345965	0.199568271457005	0.109645671235564	0.0466429130050405	0.493761929218365
TCGA-B0-4841-01	0.0635373346673706	0.0930126962186813	0.184254087132255	0.0853122571918106	0.0083043823526563	0.438723419502417
TCGA-B0-4842-01	0.100335494489646	0.143322227560666	0.167926836660466	0.133502796438318	0.00628770083123704	0.539206259082814
TCGA-B0-4843-01	0.0856899915521947	0.157705625384643	0.114743078679711	0.114011752054631	0.0147077516049001	0.459515874047095
TCGA-B0-4844-01	0.0972776775802649	0.137470385973647	0.138259148707153	0.11390996233805	0.00820763173511264	0.47184435442839
TCGA-B0-4845-01	0.0757229536861964	0.173068956616784	0.107824796009419	0.109569796735518	0.0247525958167335	0.448249377511035
TCGA-B0-4846-01	0.0895865385821513	0.151263583569958	0.198062360467957	0.150249899304148	0.0381951664457334	0.528233289226913
TCGA-B0-4847-01	0.0800404878202614	0.174028094285745	0.219420884444682	0.148286406171592	0.000355993447309302	0.529370906437969
TCGA-B0-4848-01	0.0902977265307361	0.141888301569963	0.192938782902032	0.141089936913747	0.0659051894358451	0.537524065385793
TCGA-B0-4849-01	0.0708521432827208	0.150497367251385	0.161221608986735	0.142363915739194	0.045494997091689	0.490034812801376
TCGA-B0-4852-01	0.0916451507469886	0.121162977373018	0.192893769685404	0.119625069999649	0.0299036737262405	0.486899221052505
TCGA-B0-4945-01	0.0918857966395011	0.148442368094373	0.152534244538108	0.121209133058382	0.0358389496065419	0.473908284011582
TCGA-B0-5075-01	0.0919385238520589	0.125679669983794	0.172424426479778	0.141286692871742	0.0774905090461227	0.525258905951257
TCGA-B0-5077-01	0.0936185847324145	0.133227523820568	0.178514160294172	0.110508247844641	0.0289479883531466	0.487875267779009
TCGA-B0-5080-01	0.116334830506684	0.185379572389273	0.195851842259086	0.127986768190002	0.0333401196421374	0.520425469302288
TCGA-B0-5081-01	0.111683444135754	0.205780312235947	0.224825863813501	0.15718622055307	0.0268410900575124	0.586773268611732
TCGA-B0-5083-01	0.0734102807922248	0.121968847573732	0.163270945967757	0.105911805841641	0.0752241195903997	0.494655676042622
TCGA-B0-5084-01	0.086301303274359	0.13310912404661	0.108755994622643	0.113264831630625	0.0122539084760158	0.467753302846695
TCGA-B0-5085-01	0.0724517955734513	0.115063636517597	0.147184678582582	0.0934394277816637	0	0.423705869161296
TCGA-B0-5088-01	0.0925853777363164	0.16087751479008	0.176403840123231	0.12443667011846	0.0567321794762089	0.502128560318729
TCGA-B0-5092-01	0.088741121422418	0.192793812744077	0.277497305445024	0.148974829365344	0.0137006499708818	0.569179694603562
TCGA-B0-5094-01	0.0830210263046473	0.115366986797521	0.169875836176922	0.10364680915012	0.0234689060165399	0.473011214670918
TCGA-B0-5095-01	0.0845996539897171	0.159698582550651	0.174254003949119	0.128153864011269	0.0415616405328002	0.508093488181924
TCGA-B0-5096-01	0.0877062775732875	0.124205014524648	0.163329738649255	0.145428909930066	0.0660876694620658	0.542702554895548
TCGA-B0-5097-01	0.0551611469302661	0.167066070702042	0.160009605958513	0.14946078491464	0.0554163038420473	0.537663096397799
TCGA-B0-5098-01	0.105528028238344	0.115509999269216	0.0776063754561796	0.0776350583570207	0	0.400958690697182
TCGA-B0-5099-01	0.0901522675014994	0.117275333463941	0.123975940483048	0.0784276602379291	0.00740911226204334	0.424023899019375
TCGA-B0-5100-01	0.0802324789998855	0.131765728704115	0.149691238305165	0.0915087402608531	0.0172302309084634	0.449275744095992
TCGA-B0-5102-01	0.0940515944214889	0.120987492870022	0.155501627265511	0.100266020623302	0.0275192262390936	0.461826993716414
TCGA-B0-5106-01	0.091494071580056	0.150863063373389	0.192244210192108	0.145570937528674	0.0564600108673553	0.509504782414738
TCGA-B0-5107-01	0.0923092666564588	0.148389283152744	0.189089268806662	0.125493171223161	0	0.532583280685542
TCGA-B0-5108-01	0.0630998831800178	0.170018742608616	0.188387199404492	0.167972939017062	0.0655551659602275	0.551215380451252
TCGA-B0-5109-01	0.114463009947737	0.141443339748217	0.243676591270372	0.163028029335911	0.00795454056213305	0.543858172118209
TCGA-B0-5110-01	0.0829348450658468	0.151358104526123	0.167347381351695	0.126130112420067	0.044060424578641	0.496175841355863
TCGA-B0-5113-01	0.0912429184000877	0.165026394945909	0.171976300204813	0.131603615101035	0.0432541653923372	0.506889757265768
TCGA-B0-5115-01	0.080262283927112	0.163446343378875	0.160749010665407	0.125593415571219	0.0240384539906911	0.504702621588091
TCGA-B0-5116-01	0.0865823585715033	0.112331389035265	0.148223562643353	0.0816481932832712	0.0158295950983883	0.42138546441379
TCGA-B0-5117-01	0.0860649011075821	0.0756972364563919	0.103007781606903	0.0499534913129352	0.0164730993892271	0.346667500053785
TCGA-B0-5119-01	0.0852605749574696	0.131616458913618	0.202357949146479	0.112352620299894	0.0351099514235778	0.477184378614776
TCGA-B0-5120-01	0.0762947896634431	0.147978949082527	0.149191756806176	0.13066848868252	0.0701955265900123	0.488053851621291
TCGA-B0-5121-01	0.0668411652482058	0.131519329803152	0.212403266910554	0.109759499395065	0.0228126891390289	0.464844647478746
TCGA-B0-5399-01	0.0816820055748701	0.179092239947145	0.180237746940423	0.122390356412282	0.0173617589639068	0.520608018882812
TCGA-B0-5400-01	0.0840950319549664	0.107853700814373	0.18822376143776	0.140263299001155	0.0275591647900758	0.498964596773788
TCGA-B0-5402-01	0.0900083438552245	0.118690154457144	0.192163521499675	0.112034876118662	0.0375903503863639	0.463597790017685
TCGA-B0-5690-01	0.0944740683873945	0.16921875934738	0.155609965265544	0.131804784653695	0.0299924739715503	0.492102315615776
TCGA-B0-5691-01	0.0953797072166525	0.16067179629658	0.150195557510399	0.123711244023485	0.0474062261349986	0.500706900852681
TCGA-B0-5692-01	0.107461117573437	0.145631395066731	0.280641021795013	0.144993438748611	0.000212642095774318	0.559575841169607
TCGA-B0-5693-01	0.0784001635980843	0.134480618795728	0.13398775127827	0.100834142887383	0.042564967425943	0.447790329019844
TCGA-B0-5694-01	0.0848831204896489	0.105788481785366	0.183557209067706	0.113150315046553	0.0338324396744235	0.487759680038896
TCGA-B0-5695-01	0.0933179215957066	0.116492128667208	0.185436853308457	0.104061355763222	0.0126800863769987	0.450788037981217
TCGA-B0-5696-01	0.0977521301603402	0.101121769995216	0.168908579739565	0.0985915334397321	0.0274485902266997	0.471746988325222
TCGA-B0-5697-01	0.0864980471413933	0.145954989328004	0.223119068882485	0.154227225287205	0.0356033107705319	0.5623240999886
TCGA-B0-5698-01	0.0843360525972327	0.138590202114544	0.192080634573636	0.150282919733272	0.0388315998327499	0.545090416974489
TCGA-B0-5699-01	0.0923464446016879	0.138989233634418	0.158970497018526	0.121563900375489	0.027573148846999	0.49191366152974
TCGA-B0-5700-01	0.0925207167747623	0.115069606772181	0.153215858457926	0.10530755502706	0.0190521747519712	0.473283001157024
TCGA-B0-5701-01	0.10339044854352	0.124149910573511	0.179029306662334	0.119747511402634	0.0421638831542698	0.514028217499302
TCGA-B0-5702-01	0.0844299721079966	0.131202851599047	0.125609245108061	0.0789626625186023	0.0275572700617441	0.458857527677585
TCGA-B0-5703-01	0.0859908493791919	0.121282753455498	0.242034601220162	0.0957487065629764	0	0.448672464575121
TCGA-B0-5705-01	0.0952431427001372	0.138033063465345	0.186020700441712	0.114931374254829	0.026815221375523	0.500041804492416
TCGA-B0-5706-01	0.148629069670346	0.145281835169727	0.25022710590754	0.138120682993004	0.0140254956495455	0.534290141489274
TCGA-B0-5707-01	0.099705042749409	0.130285022518826	0.0932697120169244	0.100055721175251	0.0274928187565009	0.481533747030979
TCGA-B0-5709-01	0.0972993673989019	0.192124906693584	0.203017446154427	0.159164457993786	0.0565920194863844	0.573413746485324
TCGA-B0-5710-01	0.0906207948998121	0.141652854213426	0.198213929392239	0.124414022533238	0.0225289841964672	0.504080053194665
TCGA-B0-5711-01	0.0907662577022861	0.136316856680409	0.197893596239549	0.124795426408185	0.0270081572559208	0.508828708194586
TCGA-B0-5712-01	0.0973575937375368	0.0940921488411646	0.171901391435045	0.0973726498007391	0.0061967203630421	0.452291879068926
TCGA-B0-5713-01	0.0840886011607871	0.126422665825996	0.201546297658757	0.124011388179423	0.019951810950117	0.487451446156125
TCGA-B0-5812-01	0.0812299370226533	0.141443577061374	0.203910822205251	0.127199831834162	0.0458032019417113	0.51564632667811
TCGA-B2-3923-01	0.0937619581760939	0.0817790449229546	0.144384990351893	0.0741362936900223	0.0543035827210877	0.372618586048255
TCGA-B2-3924-01	0.0979420454143042	0.143310989980299	0.274111530729116	0.167860237215972	0.0456313349331701	0.559752992199342
TCGA-B2-4098-01	0.101721196519583	0.134194164224429	0.100293936197763	0.128953728720527	0.0625974380168263	0.488842851539197
TCGA-B2-4099-01	0.0916919663865764	0.104661327100921	0.212951771810471	0.153073369524686	0.0433995204354856	0.529974802067724
TCGA-B2-4101-01	0.0910449715930616	0.163287342992411	0.21609106829865	0.149855274209222	0.0524185514299935	0.523197344766864
TCGA-B2-4102-01	0.0912733439138246	0.181076297708035	0.152396815523259	0.148924607285711	0.0594128878171831	0.527492872717298
TCGA-B2-5633-01	0.0768977281249421	0.203639069251327	0.168882429247011	0.15424041111241	0.110784931419529	0.508145418638723
TCGA-B2-5635-01	0.0906423610090417	0.155572561521447	0.198394666633297	0.14267681490548	0.0535997713984591	0.537113656499446
TCGA-B2-5636-01	0.0839720810943597	0.164615233367594	0.121136328312352	0.113525460416445	0.0612262998060517	0.472949149924888
TCGA-B2-5639-01	0.10506744378363	0.143452101933512	0.15400023031738	0.135025035496298	0.0369637276365095	0.514007802749436
TCGA-B2-5641-01	0.0993846435193982	0.154632240258705	0.226749557446811	0.143500320211365	0.0513183259444223	0.550772651840973
TCGA-B2-A4SR-01	0.0815348482680846	0.169266539632188	0.172100207028922	0.124444236930572	0.0449232362819064	0.505177544296891
TCGA-B4-5377-01	0.0924470530093222	0.133641737953249	0.173539096227393	0.130995495903949	0.046243683424639	0.49855098697368
TCGA-B4-5378-01	0.0719738791162218	0.124256892356325	0.161644952802868	0.108026846911277	0.0537743303652385	0.441533361751549
TCGA-B4-5832-01	0.0814018919162209	0.0857374228532835	0.189632381374661	0.126265415767016	0.0862513213396009	0.456046107999195
TCGA-B4-5834-01	0.0893854537416565	0.126117711026295	0.183701283869377	0.111209903667458	0.044694539042772	0.466871993815086
TCGA-B4-5835-01	0.0995030066378787	0.102447943970968	0.142012577731361	0.107862219083174	0.0503295387738138	0.481070542901128
TCGA-B4-5836-01	0.0895150776771308	0.110721507527595	0.224659027314416	0.130675761778375	0.0492189685273444	0.502026740180395
TCGA-B4-5838-01	0.0964194191973314	0.102334597272281	0.169789633225959	0.093687955072507	0.0441116535055076	0.466683095385397
TCGA-B4-5843-01	0.0931646594511539	0.11117003601695	0.150322159603659	0.11010277207816	0.0597234491592004	0.458885861756587
TCGA-B4-5844-01	0.0807941890794515	0.127099864271684	0.169191685911838	0.114104921926945	0.0352880537363819	0.452131322308795
TCGA-B8-4143-01	0.0773682895497413	0.161436521623314	0.237071593736599	0.163775172875527	0.0332094580833033	0.539830096665419
TCGA-B8-4146-01	0.0784151776255023	0.0961049973230557	0.236637400937717	0.131437114147943	0.0495334860966242	0.500694016897612
TCGA-B8-4148-01	0.0884710029928299	0.175078037207438	0.248047067805416	0.164051259056188	0.0375985150509625	0.540707974860772
TCGA-B8-4151-01	0.101731603528619	0.0978093128332585	0.132580454747138	0.0980644909716112	0.0357964202403562	0.440706284062126
TCGA-B8-4153-01	0.0806515611104262	0.112380152993059	0.162071706730505	0.103572913017991	0.0266869087355202	0.442546833649568
TCGA-B8-4154-01	0.090134417214486	0.0835143243500698	0.242271445229882	0.129904703242501	0.0220424734089979	0.501022042894718
TCGA-B8-4619-01	0.0843459922159185	0.105676776028489	0.106848395679879	0.0732587478855	0.0325567016307085	0.371823396036768
TCGA-B8-4620-01	0.0604204763004984	0.138722492828979	0.129778902169195	0.151996878063337	0.0424568479178382	0.50836838416578
TCGA-B8-4621-01	0.0908981587696761	0.123513708048985	0.105495417884591	0.123830650371949	0.0793258790660942	0.467850953627488
TCGA-B8-4622-01	0.0827786614077962	0.149759259055706	0.18868532920496	0.138196567109973	0.0643859217193473	0.509138936626086
TCGA-B8-5158-01	0.0792633180603356	0.130541776583298	0.176886798794624	0.147822251308313	0.0497483049072985	0.528147729994715
TCGA-B8-5159-01	0.100236973255796	0.113548975780665	0.201040035652625	0.113263373695531	0.0458205100495802	0.46956460617779
TCGA-B8-5162-01	0.120730058574879	0.167849710368435	0.25306324734459	0.180126734204998	0.103167422166216	0.5851540067566
TCGA-B8-5163-01	0.0884575734449101	0.172345082790525	0.223100100061556	0.150669935489864	0.0612866278903207	0.580677454344139
TCGA-B8-5164-01	0.0947038086172205	0.165398782244295	0.267208024962102	0.165387655683891	0.0685397110729915	0.574373782543118
TCGA-B8-5165-01	0.0831316159178084	0.145222791064854	0.16556139083263	0.113795459630232	0.0620367047988462	0.472933049114973
TCGA-B8-5545-01	0.0888990231898058	0.151513659061519	0.17017946509877	0.135894206845213	0.0872856234177131	0.523599392205767
TCGA-B8-5546-01	0.0884428605820019	0.108747086258188	0.118782051058065	0.0684799290272892	0.0318541664554092	0.403980612014915
TCGA-B8-5549-01	0.0833831523893516	0.124116856649729	0.192933431017964	0.123815458590681	0.0537901302163257	0.476922596421681
TCGA-B8-5550-01	0.0874061988020306	0.129379745271455	0.159647223023339	0.111864449932734	0.067901819955374	0.50879157163266
TCGA-B8-5551-01	0.108384381203505	0.188366639445716	0.224680045807359	0.186087556142084	0.0757390675761912	0.64162204213614
TCGA-B8-5552-01	0.0955277094079105	0.172142127311328	0.171194356337734	0.142146244543643	0.0706311416724821	0.521769845485905
TCGA-B8-5553-01	0.0917267464922419	0.135850847011816	0.207066273056945	0.144868332657258	0.0627772140179076	0.518252689408967
TCGA-B8-A54D-01	0.0979839055752293	0.160755592900842	0.244723255887858	0.155977498415028	0.0660156755700536	0.517721020183864
TCGA-B8-A54E-01	0.0956870991227864	0.111847624527607	0.107575338134716	0.0904260403128221	0.046912578113882	0.437059848529064
TCGA-B8-A54F-01	0.0769422067144096	0.154934922448994	0.132663975387124	0.129849356704516	0.0907045206736847	0.484127236831699
TCGA-B8-A54G-01	0.094794097831753	0.184322314720516	0.251648150684996	0.184315972042134	0.0521591407138854	0.615152357434155
TCGA-B8-A54H-01	0.0932041873285316	0.158575422102875	0.198788929677172	0.115943246798755	0.0256465465155211	0.49350766825521
TCGA-B8-A54I-01	0.142587376061554	0.14971910063756	0.15726426439275	0.139876623470526	0.0367821810409447	0.528521455163029
TCGA-B8-A54J-01	0.0798498789356972	0.152968952947991	0.200073077753403	0.129885260720865	0.0307473765713236	0.498900064301107
TCGA-B8-A54K-01	0.0891101694888929	0.120136388392633	0.124743588041303	0.0782934555149961	0.0252894864733078	0.409623091175763
TCGA-B8-A7U6-01	0.0890149736871292	0.131817768870456	0.160293480904097	0.143098711457602	0.036178992778735	0.474879595266118
TCGA-B8-A8YJ-01	0.095021707103663	0.216403302233059	0.151068580338511	0.143180186051483	0.0867244663472572	0.52010211465651
TCGA-BP-4158-01	0.0877561614506651	0.128988688504199	0.176165927132888	0.103494785117548	0.0291460426725545	0.467820266698775
TCGA-BP-4159-01	0.0843090317461209	0.0989234252056888	0.213359774304718	0.113316664835637	0.0314842618454144	0.480235160717421
TCGA-BP-4160-01	0.0945991717958529	0.116286142913342	0.290152871897362	0.153590141059489	0.0544476869280847	0.561429890274908
TCGA-BP-4161-01	0.0907018796101411	0.159235713531492	0.228378455053596	0.159628078038629	0.0555278138490784	0.548090115572026
TCGA-BP-4162-01	0.0872193130583827	0.139506827328471	0.249178654285896	0.150020210038952	0.0526905286562004	0.531808840754362
TCGA-BP-4163-01	0.0941112239086924	0.154528451917687	0.14121159814352	0.13399603219709	0.0586564535583161	0.503561601449613
TCGA-BP-4164-01	0.0912734960010569	0.117279237446927	0.133591508940591	0.107310518841649	0.0298190337845877	0.442735716679352
TCGA-BP-4165-01	0.0831890984376133	0.124791962541994	0.243269872528961	0.115991618409952	0.00555388934016425	0.477062974439631
TCGA-BP-4166-01	0.0863474269796313	0.11817532512806	0.205016492239295	0.109730502574903	0.045017642701354	0.50067292520169
TCGA-BP-4167-01	0.0848955252297229	0.156024046505068	0.240203029089328	0.141981296619331	0.0650262666980779	0.562607044108643
TCGA-BP-4169-01	0.0774972609526531	0.175148262792365	0.16677724142215	0.170073933792135	0.0546300644680944	0.533483898538695
TCGA-BP-4170-01	0.0832877348610472	0.137573800415581	0.203667545359291	0.141283421692985	0.0482368134176341	0.518429696582626
TCGA-BP-4173-01	0.0930561352521687	0.197838069200276	0.271020287994288	0.191706256661254	0.0554815421213573	0.612987688686496
TCGA-BP-4174-01	0.0986224223189111	0.104381581115709	0.191360273071869	0.125963547492359	0.0505693473094071	0.521284977775019
TCGA-BP-4176-01	0.0832470243273689	0.147880044512922	0.173253826069907	0.167768024892521	0.0740406398490241	0.547548426380552
TCGA-BP-4177-01	0.0976420260494307	0.129819970159213	0.12686157971326	0.0849637842359233	0.0345741672834247	0.439359341936387
TCGA-BP-4325-01	0.0919770692419131	0.140259264332668	0.211379819158568	0.132304123193692	0.0416905652952122	0.503957282960605
TCGA-BP-4326-01	0.0717225473107876	0.123710244286465	0.132728934082513	0.11105167517967	0.0334639572574535	0.454391328020511
TCGA-BP-4327-01	0.0767014432358646	0.131875645967229	0.158604418589307	0.109039646703868	0.0364629266266588	0.450202432005303
TCGA-BP-4329-01	0.0887795681489797	0.121963697641756	0.183532939443191	0.122702689723371	0.038999363602933	0.508282004620292
TCGA-BP-4330-01	0.111193192928089	0.184672047633249	0.232526436731065	0.143395948291911	0.0455874074836472	0.548945072398729
TCGA-BP-4331-01	0.0942094896279573	0.172963021830541	0.148360429794524	0.143461015268449	0.065247215603141	0.515123813400966
TCGA-BP-4332-01	0.0828458507190356	0.138113490600436	0.161225255291163	0.118179625319783	0.0584879808466994	0.462398138347412
TCGA-BP-4334-01	0.0745489803658975	0.097191304647935	0.0893531870759113	0.0607779479945134	0.0271326013256958	0.354934301537116
TCGA-BP-4335-01	0.0939503901063634	0.142856153137974	0.200749500720689	0.135826523551745	0.0228046457818394	0.4955839086153
TCGA-BP-4337-01	0.100929030329926	0.161424946225306	0.127290816555997	0.102403684129872	0.0348165445366939	0.468320683067719
TCGA-BP-4338-01	0.098114560575425	0.111885646162296	0.121995543462705	0.099501583056866	0.0660976752191499	0.483360751427332
TCGA-BP-4340-01	0.0843754230352604	0.127486780301981	0.13769424645075	0.103560837591961	0.0174747104045488	0.445828344529641
TCGA-BP-4341-01	0.0807139270743637	0.130268329938485	0.148629463091477	0.107940814075058	0.0120688441897792	0.44084347760351
TCGA-BP-4342-01	0.091233160403119	0.167947607249889	0.136436090652342	0.113335820975523	0.0457927847316785	0.48106551930812
TCGA-BP-4343-01	0.103113180166274	0.109254183558071	0.240822529499449	0.138962191878664	0.0801091539038348	0.558980981819742
TCGA-BP-4344-01	0.0860727459492761	0.148023579033728	0.153679925076071	0.136102660033115	0.0623977237860789	0.501845251483078
TCGA-BP-4345-01	0.0786935845659689	0.163414758977932	0.182406486815597	0.135141359132983	0.0467916095987774	0.555340195553894
TCGA-BP-4346-01	0.0955058460832604	0.203989699093568	0.260305230947011	0.164597625581542	0.0229838910851115	0.584648184440831
TCGA-BP-4347-01	0.0876350456451199	0.147875064818491	0.17716733623049	0.110800084834575	0.0271109664429749	0.484958344942967
TCGA-BP-4349-01	0.0827913096770356	0.155507280631456	0.154736053731685	0.115817597783411	0.0291775073374763	0.45763024035201
TCGA-BP-4351-01	0.0824608437656677	0.138471150222239	0.175678067163554	0.112732493544224	0.0461561015335936	0.458373291536697
TCGA-BP-4352-01	0.0707615332677014	0.13760045597486	0.0897148952438514	0.0766742590074737	0	0.442851985560079
TCGA-BP-4353-01	0.0856745355928961	0.124095247747399	0.251605332649427	0.147777185290223	0.0960698158372917	0.527067184954228
TCGA-BP-4354-01	0.0648711734856134	0.161563976156895	0.186479511184201	0.221977062370602	0.118605435250167	0.579574908079211
TCGA-BP-4355-01	0.0663271308882313	0.168165515342159	0.119270210078644	0.106102753538039	0.0494676226379473	0.442025433270577
TCGA-BP-4756-01	0.0893311718912483	0.117754748034413	0.13663774170268	0.0993382366279307	0.038684490735662	0.462711359147354
TCGA-BP-4758-01	0.0887905467719618	0.149672806479622	0.250804641791924	0.12025129229442	0.00497518690080644	0.532018184454536
TCGA-BP-4759-01	0.0835919470150464	0.104327689226672	0.197453376413246	0.0934791547176068	0.0121565980143271	0.453075249773982
TCGA-BP-4760-01	0.0669390868177465	0.143145619519121	0.100456356078885	0.105034291803966	0.0381570952697805	0.460764384393519
TCGA-BP-4761-01	0.116016377370294	0.109753198558686	0.160877904610035	0.0922269388973101	0	0.476985894808377
TCGA-BP-4762-01	0.0944989801434658	0.150931438572444	0.182542611548538	0.127257001065852	0.0721729460521327	0.520980692549725
TCGA-BP-4763-01	0.0870254771118315	0.117494544738677	0.200164058601448	0.111713923866771	0.0364273467414249	0.49010792915339
TCGA-BP-4765-01	0.0766535984375645	0.130062990103388	0.158977533380752	0.124612724228186	0.0478070580290719	0.463303819127897
TCGA-BP-4766-01	0.0796616481006971	0.136880665935805	0.140497896914583	0.127121759815023	0.0497075839501795	0.466483239591759
TCGA-BP-4768-01	0.0871848527298153	0.112796016437578	0.138275639095998	0.0975404439439325	0.0265890279655833	0.447871787321065
TCGA-BP-4769-01	0.0949814051413971	0.152645673666019	0.100753109952443	0.0913346675602649	0.0244093908719215	0.451449811016038
TCGA-BP-4770-01	0.0605403620059692	0.104566040954499	0.191764610745525	0.112305485841433	0.0643071834011999	0.513635164626396
TCGA-BP-4771-01	0.0899871739235737	0.216800494567331	0.273525230162066	0.167505665085399	0.0377096556151487	0.587274139187086
TCGA-BP-4774-01	0.08306141807568	0.160337079172865	0.144401779090008	0.121935088730193	0.0148578495709975	0.47138197455379
TCGA-BP-4775-01	0.089215371101365	0.158872734805411	0.15129270474194	0.131837084496917	0.0332271934181603	0.48588560403376
TCGA-BP-4776-01	0.102728007718035	0.12663169864879	0.187096059889999	0.115275465348678	0.0044628067709982	0.474111032794079
TCGA-BP-4777-01	0.103858783808736	0.158723328713227	0.265627065519329	0.156276839754219	0.049798080310575	0.560601199300484
TCGA-BP-4781-01	0.0831715365268012	0.118760926184473	0.139483332523183	0.130150192819839	0.0718553873344909	0.498894262910342
TCGA-BP-4782-01	0.0819540598952536	0.142079466264845	0.211182865545023	0.13071151477079	0.0573222865192812	0.518306622698508
TCGA-BP-4784-01	0.104665296264599	0.143713009593266	0.123606672667386	0.0996341532469402	0.0355774387409333	0.488527186779741
TCGA-BP-4787-01	0.0808941229207223	0.142370181707418	0.148081230625927	0.140263253226303	0.0956355308808175	0.507265711534268
TCGA-BP-4789-01	0.0812147254918233	0.138440513416697	0.168548072173716	0.103406707434197	0.0394826018900662	0.460200761608279
TCGA-BP-4790-01	0.0878510716580422	0.195039852648849	0.195318138982271	0.135148632123085	0.0554188619693248	0.557456535770485
TCGA-BP-4795-01	0.100922546540578	0.184529951141737	0.144428573801741	0.115507038713852	0.0512214133721433	0.516505805489905
TCGA-BP-4797-01	0.0966159759615286	0.137579919829976	0.193101176798401	0.128388055398321	0.0631718542111908	0.524381974723277
TCGA-BP-4798-01	0.091555888359584	0.190265631762866	0.241863361189376	0.188358090792028	0.0796901516504036	0.56235242757765
TCGA-BP-4799-01	0.0837153347398889	0.0792043078612043	0.248844241272057	0.109287462850879	0.0325507558490011	0.486733200573712
TCGA-BP-4801-01	0.0791866173097207	0.136243151909151	0.17739561693331	0.13150133377807	0.0915998670564536	0.526504034500217
TCGA-BP-4803-01	0.0863275606590222	0.109158544929237	0.191554107268987	0.109496691395783	0.051455783001674	0.475939759534028
TCGA-BP-4804-01	0.0948116050257198	0.170689309061916	0.232537944071708	0.147349253685415	0.0369939130895625	0.568703197829385
TCGA-BP-4807-01	0.0822567921920546	0.119962212817873	0.134992592235503	0.131931638597696	0.0874611411161186	0.487307278282518
TCGA-BP-4959-01	0.0976714752845381	0.1405175826159	0.152996645608088	0.123145474883547	0.0782163338748599	0.526676468475626
TCGA-BP-4960-01	0.0837430679413348	0.134751722360858	0.151358726674426	0.126555286358591	0.0409978165490049	0.466860809489954
TCGA-BP-4961-01	0.0886359498737044	0.147713579663093	0.164853591753268	0.110080123894693	0.0651088787638681	0.463982972665015
TCGA-BP-4962-01	0.102412076134159	0.113252617405593	0.225097989655235	0.128165220270029	0.0543495876761854	0.538160280023448
TCGA-BP-4963-01	0.082584565955909	0.170526400472015	0.151504423065045	0.138005511986363	0.0732693253532569	0.516754551855229
TCGA-BP-4964-01	0.0837374449804741	0.141776481740958	0.190771911233502	0.116461730649906	0.0258217178673458	0.497197901508957
TCGA-BP-4965-01	0.102614840788456	0.137028658063598	0.161365876648656	0.119804493064971	0.0537139960075242	0.490493346724229
TCGA-BP-4967-01	0.103073601499499	0.112133144445998	0.15045665762126	0.0992322638818463	0.0549766801920885	0.452133978551563
TCGA-BP-4968-01	0.0973072047292081	0.140748250285478	0.225112150944426	0.127086166264671	0.0275599157846037	0.518986896433714
TCGA-BP-4969-01	0.0917681985635468	0.135621109136403	0.099481531705362	0.0760903972473493	0.0200972206962548	0.403870759143652
TCGA-BP-4970-01	0.0863766266381796	0.152095774718894	0.200933201384687	0.149102034081197	0.0601583977929133	0.546348841154523
TCGA-BP-4971-01	0.0774336896374353	0.217212161922427	0.122346376017481	0.135737542353668	0.0175304835818585	0.550071333323329
TCGA-BP-4972-01	0.0818753125262249	0.138553594953339	0.154557745096573	0.13579630214053	0.0964970711850293	0.519624920563209
TCGA-BP-4973-01	0.0873165001589494	0.153394071406246	0.17289820195345	0.130341876783333	0.042153313292133	0.483251105363648
TCGA-BP-4974-01	0.0782935877063913	0.188497100433984	0.150394358569084	0.122034144196093	0.035498953296907	0.464888516044004
TCGA-BP-4975-01	0.0788530171789259	0.124208859616332	0.146505721561281	0.110328795265695	0.0597816968673426	0.461175856737068
TCGA-BP-4976-01	0.100999822868605	0.120925915855287	0.142372988368002	0.0948081897052916	0.0415427440221231	0.464655106314064
TCGA-BP-4977-01	0.0875836633720977	0.164077027016262	0.131235124713556	0.114058415430505	0.0547051662110562	0.486205860258672
TCGA-BP-4981-01	0.0860171491139763	0.121681609274917	0.172482574708136	0.112371459402315	0.0174276961106575	0.46139038144528
TCGA-BP-4982-01	0.0813970744412163	0.163682717628363	0.172691960761941	0.134852223384556	0.0652778728240323	0.499300641764754
TCGA-BP-4983-01	0.0995416034589757	0.16682979128727	0.251838669484662	0.162637961903276	0.0382614525919207	0.611705033889128
TCGA-BP-4985-01	0.0776067096925551	0.12852983475406	0.142772898614675	0.124252877158277	0.0140550122359498	0.505578334785257
TCGA-BP-4986-01	0.0901341379138044	0.16769617042206	0.144893673172942	0.133588715362085	0.0650929530431685	0.51539464351266
TCGA-BP-4987-01	0.0875028766113522	0.156350061327617	0.184724255116633	0.116516764493954	0.0415363560541495	0.484613698761152
TCGA-BP-4989-01	0.104787364583075	0.169938941388647	0.289083073112572	0.160083951933036	0.0405978691068709	0.575413077932561
TCGA-BP-4991-01	0.0839663559964683	0.16554993508736	0.155664488562105	0.129593001082888	0.0585442291890243	0.480890584177338
TCGA-BP-4992-01	0.0768974620012147	0.193874301352255	0.191669860478597	0.132848651469986	0.0104630571741328	0.478540561550583
TCGA-BP-4993-01	0.081277919830442	0.121626257003924	0.230884970970366	0.119334356222702	0.0365768922765484	0.4999047955675
TCGA-BP-4994-01	0.0868976418260622	0.0973744730820203	0.172738402579723	0.102864358417866	0.052052492867819	0.425591839242937
TCGA-BP-4995-01	0.0897693831253578	0.104630366723943	0.194496870810551	0.114427059480486	0.0521308069256717	0.451593319769355
TCGA-BP-4998-01	0.0812579334707332	0.175866675533689	0.187712247044154	0.150090221827197	0.0749703935021668	0.53015865998534
TCGA-BP-4999-01	0.0837001978892839	0.148549844898539	0.144212199633016	0.111274617777872	0.0530384129835562	0.462240129481727
TCGA-BP-5000-01	0.0843039598347424	0.13670301417207	0.203439270829787	0.119222652465499	0.00759252675163738	0.51283386968484
TCGA-BP-5001-01	0.0806759727424699	0.143898348871845	0.195608151544616	0.0994629434098945	0	0.447327945183169
TCGA-BP-5004-01	0.0906581579227087	0.130399805536644	0.15743670300535	0.107869238196844	0.0558821016378954	0.481546273960133
TCGA-BP-5006-01	0.0895104728428102	0.125046768125834	0.160222347021441	0.127404857306045	0.0315804491946803	0.489252824923305
TCGA-BP-5007-01	0.0949905457698266	0.145075306022148	0.189849620754541	0.115790793913734	0.0409908051165925	0.477560490248265
TCGA-BP-5008-01	0.0798393427003882	0.164161186072557	0.195833582618375	0.148455053740708	0.0457304289032669	0.519641216412317
TCGA-BP-5009-01	0.0857728077835896	0.147223882466806	0.190930949158262	0.131168107758793	0.0460174350980708	0.499192123682001
TCGA-BP-5010-01	0.0627534070615954	0.149573051142464	0.156076195849919	0.11019188241209	0.0153322683578753	0.471126342296505
TCGA-BP-5168-01	0.0882906986899617	0.123021502875967	0.182980873886652	0.10229072677853	0.0122008629269716	0.483761973067053
TCGA-BP-5169-01	0.132675942984449	0.165299596753082	0.173432462862814	0.12824934569816	0.0173942426899847	0.495714325416274
TCGA-BP-5170-01	0.0913632966423492	0.119658141250483	0.176958161971209	0.119796855683762	0.0530496133746533	0.491492338870838
TCGA-BP-5173-01	0.100106686848558	0.115661309276622	0.237932399936996	0.112806834557229	0.0205394835030522	0.519457954404125
TCGA-BP-5174-01	0.100978396987296	0.100687674523341	0.151020050086999	0.0956063835675988	0.013101798114049	0.461317068148486
TCGA-BP-5175-01	0.0889207939102216	0.103081389598789	0.178552053722863	0.0891496873526947	0.0112278145561075	0.45595173049641
TCGA-BP-5176-01	0.0937556361649197	0.1162585491931	0.194962601719827	0.100502131989487	0.0193914143229907	0.478587476107378
TCGA-BP-5177-01	0.0853931023251806	0.135577658204436	0.179071073304712	0.0909889971524045	0.00839554356424643	0.463213644729788
TCGA-BP-5178-01	0.114853487451609	0.125162445046835	0.179428994729383	0.121922438457435	0.0606291080388903	0.500323528592328
TCGA-BP-5180-01	0.0936705542917918	0.116067985110165	0.190956953802707	0.128946622564986	0.0267994298055616	0.513094225240969
TCGA-BP-5181-01	0.0893608949444588	0.135495554948748	0.164053031103962	0.105823623545735	0.0289903805398213	0.484460199296093
TCGA-BP-5182-01	0.0922648205169478	0.151581586864641	0.195794070507605	0.140710728120863	0.0886584508620248	0.559693403986061
TCGA-BP-5183-01	0.096908367006202	0.135765635774922	0.211566815705348	0.130295621265091	0.0248166674542737	0.515756288971671
TCGA-BP-5184-01	0.0895683099785369	0.132080495245391	0.205654892237819	0.118222534727748	0.0627146380407657	0.49713873962077
TCGA-BP-5185-01	0.0885086748195243	0.0917658832414525	0.151577818358744	0.0606576227020466	0	0.403056418861416
TCGA-BP-5186-01	0.0878896446919468	0.141222009446605	0.169495125043984	0.110033628275478	0.0226480858110908	0.486277808368767
TCGA-BP-5187-01	0.0863587683288695	0.124365627877414	0.21119248590283	0.116344947145453	0.0232228716696382	0.479579349727133
TCGA-BP-5189-01	0.0879089084021369	0.145186512748211	0.156395791461439	0.139512095506894	0.0679853339658441	0.52222172841098
TCGA-BP-5190-01	0.0935364681515942	0.097779251481439	0.166599218162027	0.0965775954941764	0.0195631462302221	0.433932311837104
TCGA-BP-5191-01	0.10151939083017	0.148949127477587	0.222777920723509	0.129982562493739	0.00677806165926612	0.532957651200629
TCGA-BP-5192-01	0.094836275203139	0.119120972306966	0.14025871704774	0.0825839056754638	0.0112609687745533	0.432657721383479
TCGA-BP-5194-01	0.0948589732204996	0.125780483573748	0.18917324370829	0.117112669314927	0.0425473355212292	0.485014558898207
TCGA-BP-5195-01	0.0863225064427194	0.141868961466496	0.174274772589655	0.123930062726798	0.0600519232208911	0.505638312378117
TCGA-BP-5196-01	0.0859647541613281	0.147288218459406	0.238046717809176	0.128973075297359	0.0211408948658165	0.537633853276152
TCGA-BP-5198-01	0.0924210315896443	0.133049854078074	0.179837573912625	0.136600222460989	0.0623870223761091	0.515168635109121
TCGA-BP-5199-01	0.0878044512800405	0.165455474177827	0.28403422516157	0.148935410587294	0.0287284524622354	0.56030082350827
TCGA-BP-5200-01	0.0858380269132379	0.134547074667514	0.211186344700543	0.14333520971309	0.0426468665803811	0.514608590161566
TCGA-BP-5201-01	0.0943339215194299	0.135301266822793	0.255044765351466	0.132237009960382	0.0156044895746365	0.519267061229919
TCGA-BP-5202-01	0.0819265436566182	0.115244997755968	0.173173240303601	0.117162281185284	0.0494512139534139	0.467582268102287
TCGA-CJ-4634-01	0.0781059352169156	0.154360976361832	0.140494347103566	0.119071619369696	0.0652684801053198	0.464975522892638
TCGA-CJ-4635-01	0.0813814479014668	0.163047315789053	0.227864274458239	0.133543116813347	0.0559519870292818	0.518067836703806
TCGA-CJ-4636-01	0.0884049176364418	0.141996868313219	0.221000390677669	0.14216935673961	0.0820385339452349	0.53738939755536
TCGA-CJ-4637-01	0.10469094683813	0.201073420768455	0.28654881038837	0.177677756153779	0.0446252870538667	0.624307442224482
TCGA-CJ-4638-01	0.0974468620224461	0.111789137947727	0.140113462385868	0.0866902004132593	0	0.422081572310831
TCGA-CJ-4639-01	0.0842008135112688	0.158543543830592	0.254686046933754	0.128372742002505	0.0292755937110818	0.51734009602673
TCGA-CJ-4640-01	0.0945177631816253	0.133679968623363	0.241435158135543	0.150122602516259	0.0485110441863336	0.56552354316668
TCGA-CJ-4641-01	0.0965499865605641	0.192661909976557	0.243301394252686	0.155259160164165	0.0382565352323195	0.592645674876581
TCGA-CJ-4642-01	0.098014467348283	0.138145243718925	0.149948285820091	0.10568935528144	0.0182419350798077	0.498862634692083
TCGA-CJ-4643-01	0.0785111728612957	0.16328813741994	0.173167355759464	0.141079228152838	0.0549573147148713	0.502466001149402
TCGA-CJ-4644-01	0.0921139639882057	0.111261955535831	0.238295840917507	0.133013980426611	0.0562111986636034	0.521561377581854
TCGA-CJ-4868-01	0.0776493305833613	0.15294058334865	0.218950564191263	0.151326407020684	0.0629977312015997	0.560178727663643
TCGA-CJ-4869-01	0.103787869722197	0.166144327585268	0.282884968935172	0.148273978419935	0.0164820875249449	0.592476875889317
TCGA-CJ-4870-01	0.0852119256651261	0.11769061856698	0.153329907722569	0.104539711319917	0.0268946040660298	0.455074976867313
TCGA-CJ-4871-01	0.0882104980129116	0.120459165345892	0.171682907629391	0.116906792784343	0.0323754993962049	0.491552580822103
TCGA-CJ-4872-01	0.0745245725933068	0.148969884213023	0.220814295698912	0.125378791646018	0.049127219024727	0.525551696579446
TCGA-CJ-4873-01	0.0839637370700262	0.159967631863978	0.199253538374406	0.139754839205104	0.0595233936670814	0.548271214359457
TCGA-CJ-4874-01	0.0958816188097185	0.118068848757785	0.250553718344173	0.133137417716614	0.0367835309844349	0.524017677601469
TCGA-CJ-4875-01	0.0820029960238587	0.128236924345895	0.241901395111709	0.116151021617326	0.012287683991981	0.489672076865973
TCGA-CJ-4876-01	0.0999791840573947	0.114587326131955	0.233750246548594	0.103075723848681	0	0.471831600965042
TCGA-CJ-4878-01	0.0896733375048555	0.13581015294493	0.103543844662744	0.113016356862069	0.0265290761542539	0.443696445763265
TCGA-CJ-4881-01	0.0909624665467827	0.154729008834444	0.176793999104938	0.149158046477058	0.0569630916573108	0.523150711846586
TCGA-CJ-4882-01	0.115413270908745	0.205630676372799	0.190172583719812	0.144604518912607	0.0180234031401554	0.553974409027074
TCGA-CJ-4884-01	0.101449352603463	0.157786283310941	0.197371826448402	0.132533587020036	0.0493440800540419	0.532010401475136
TCGA-CJ-4885-01	0.0953228227812654	0.0999459174234311	0.166090529631346	0.100532269485082	0.023064959965019	0.467871290969101
TCGA-CJ-4886-01	0.0885664760163457	0.157823478180822	0.217139035384132	0.129203604788884	0.0412451769101362	0.523693095702041
TCGA-CJ-4887-01	0.0858567722939356	0.149696343414559	0.237552631686762	0.150427942662585	0.0495458790563983	0.53190384016562
TCGA-CJ-4888-01	0.100492329716356	0.153536687700068	0.278607336037563	0.187848951172783	0.055048741568064	0.586228214970989
TCGA-CJ-4889-01	0.16013416820535	0.196246366369498	0.18566447941426	0.147524099521864	0.0558687969754897	0.548350133320715
TCGA-CJ-4890-01	0.0930411215711808	0.179053004585725	0.25508976670546	0.177517630548644	0.0959525677968923	0.589591368827672
TCGA-CJ-4891-01	0.0614994484982488	0.132500787481285	0.132628580419425	0.152064370490474	0.0458869313507541	0.503846422387073
TCGA-CJ-4892-01	0.088025047485471	0.146690397035977	0.259195955096185	0.126810350970392	0.0141789400579454	0.519809485836086
TCGA-CJ-4893-01	0.0882886657055529	0.133763046727858	0.242987944501569	0.134872008607808	0.0360860056606918	0.533508461939579
TCGA-CJ-4894-01	0.102175549192606	0.159867922492346	0.235424020358336	0.142959062478391	0.0323886509004837	0.549490899603863
TCGA-CJ-4895-01	0.0709259873426432	0.144897369320713	0.185149624323907	0.149254988523724	0.0664251843112988	0.522550756343239
TCGA-CJ-4897-01	0.10637056506457	0.110123732427991	0.173529697336695	0.0981959752631514	0.0371991430337082	0.470501962009138
TCGA-CJ-4899-01	0.0928058004722112	0.169709767874284	0.150747443475734	0.125707846199879	0.0828747237732548	0.492160276538936
TCGA-CJ-4900-01	0.119076618995638	0.146003637813954	0.229832794408641	0.163956142693406	0.039744777744237	0.554710083932746
TCGA-CJ-4901-01	0.0989473580075242	0.174115939250482	0.25773039386072	0.170814243553773	0.0296416281037615	0.574462948598685
TCGA-CJ-4902-01	0.0879929408445543	0.162290110413835	0.202236633488075	0.133231626404015	0.0632691727106674	0.523820063445159
TCGA-CJ-4903-01	0.0819565222624224	0.124850671820358	0.207807408604227	0.129957156142028	0.045583890771452	0.506110546972363
TCGA-CJ-4904-01	0.0813898290560111	0.126822318495478	0.201320012181061	0.124350818132919	0.0427613554096532	0.505251506114926
TCGA-CJ-4905-01	0.0805478562251692	0.12646769298231	0.200641804504655	0.111166119553035	0.0388790214832117	0.479521660982959
TCGA-CJ-4907-01	0.0901603907317526	0.129334026607752	0.163621201815839	0.112471542475565	0.0550302564390692	0.491008950398625
TCGA-CJ-4908-01	0.0800896280397595	0.157901644726654	0.183005527892419	0.125752815110782	0.0594503038552997	0.492167064162955
TCGA-CJ-4912-01	0.0959507513418691	0.126008921642879	0.134406169592486	0.0953030129351174	0.0128300729908161	0.438430883336007
TCGA-CJ-4916-01	0.0885765789015826	0.164697042852257	0.283555759302802	0.151162754557307	0.0486066967903616	0.54859853840889
TCGA-CJ-4918-01	0.0826944942084465	0.156728360452339	0.183598672511788	0.129530457972996	0.0647721030013653	0.5187338182664
TCGA-CJ-4920-01	0.0723717023675916	0.14904862898315	0.150593381612963	0.131227339913179	0.0494207329659601	0.485929043296246
TCGA-CJ-5671-01	0.0878620998828691	0.176458737967906	0.190283345042131	0.145536546750919	0.0749341805850982	0.552010889350459
TCGA-CJ-5672-01	0.0947555454972596	0.150614252386914	0.238952944331187	0.148800879875237	0.0403167325739896	0.576986701877369
TCGA-CJ-5675-01	0.0962640852756982	0.147961787529102	0.276051089457243	0.151150190378721	0.0392936861021256	0.558528267710786
TCGA-CJ-5676-01	0.0905016764609353	0.138610163688639	0.193112085769587	0.129383644404045	0.0467268623625492	0.496236670783299
TCGA-CJ-5677-01	0.0930545977286342	0.123054182238012	0.139267243816025	0.132431592768724	0.0564850690135402	0.52700540079544
TCGA-CJ-5678-01	0.119831349153123	0.119898441646997	0.25471766308683	0.145398061082365	0.0211532367899525	0.573782899373618
TCGA-CJ-5679-01	0.0751838883996151	0.0838380559053275	0.15464565108173	0.0811893716594568	0.0368417101177036	0.428683665467666
TCGA-CJ-5680-01	0.0910713344209609	0.119659668647939	0.129089118841825	0.110165299945932	0.0287914847672176	0.488181169599539
TCGA-CJ-5681-01	0.116892713090354	0.115417145137723	0.100840373000346	0.0809252724903686	0.0277316117491826	0.500911685801151
TCGA-CJ-5682-01	0.0917719688980588	0.117313222764728	0.200613400913649	0.110490074934962	0.013440250928055	0.50159634925521
TCGA-CJ-5683-01	0.0827961833341365	0.114292964018388	0.167414441478079	0.110287563459397	0.028200282698829	0.475015430293658
TCGA-CJ-5684-01	0.0970360515260418	0.126043953545288	0.237560103089521	0.115056104023845	0.0250794643612275	0.514157742738721
TCGA-CJ-5686-01	0.0851670691668	0.133015035532919	0.213989197690685	0.150120833497446	0.0469671362168868	0.519664584885744
TCGA-CJ-6027-01	0.0878683524519026	0.135325851932105	0.285834687164659	0.161538066577696	0.0302679635946476	0.580572639753013
TCGA-CJ-6028-01	0.0983574326182748	0.148497093810678	0.264185607968945	0.163042619434652	0.0565441263667	0.552143700917075
TCGA-CJ-6030-01	0.0986478214843729	0.149602992349282	0.232093936085763	0.172101457276767	0.0874408965798906	0.566068848228859
TCGA-CJ-6031-01	0.0911528157235601	0.143605045521049	0.218960307802285	0.134319159661643	0.0706516624371474	0.543632346646718
TCGA-CJ-6032-01	0.0820022581997341	0.122088191794577	0.174815451657759	0.122324652796782	0.0245798870204253	0.473016417749046
TCGA-CJ-6033-01	0.0888259144884817	0.123225766675059	0.172781019514044	0.112844075463244	0.0465024002815595	0.497840696969525
TCGA-CW-5580-01	0.0721299020906075	0.128965218109605	0.149709670365085	0.129458275952928	0.0633666230275765	0.497093008915275
TCGA-CW-5581-01	0.0929668693953565	0.141383864193706	0.158653885396152	0.09890723314628	0.0123692042310265	0.471065754805342
TCGA-CW-5583-01	0.0823420572653229	0.122027135367414	0.165292321481426	0.10497788263398	0.0388037299094614	0.443453879108365
TCGA-CW-5584-01	0.095221578193036	0.146352325897677	0.12017683651596	0.127526056292079	0.049709458935938	0.494128440083974
TCGA-CW-5585-01	0.0996918511706374	0.103533595586197	0.147549091351765	0.0856091986028097	0.0179396511256491	0.443409643248917
TCGA-CW-5587-01	0.0852503920036346	0.150250510120967	0.247026537484615	0.154761651623775	0.056377831522211	0.554857465731373
TCGA-CW-5588-01	0.0819574575543085	0.136478566871363	0.164922386200611	0.126957926944051	0.0863768305455139	0.501026732256083
TCGA-CW-5589-01	0.0830996141316422	0.129779987180916	0.18138480347241	0.124717329575781	0.0652049152183781	0.504170365199178
TCGA-CW-5590-01	0.0801325092914973	0.136968906838387	0.204924249191421	0.120426011754211	0.0361441345850893	0.502961710031483
TCGA-CW-5591-01	0.0912912426633009	0.130207590142145	0.103539369708143	0.0963481683680133	0.0568185575572146	0.440734183025285
TCGA-CW-6087-01	0.0950171585546067	0.179255219548534	0.299582603765307	0.207517198527759	0.0599160161038414	0.647694631268055
TCGA-CW-6088-01	0.0840155438231945	0.134479036930821	0.160704307944809	0.118962196628017	0.0535919375868561	0.458561105748734
TCGA-CW-6090-01	0.0885153648016712	0.119733889486466	0.200639145370017	0.140585862044623	0.0943368120943947	0.51879660395047
TCGA-CW-6093-01	0.0839373458378353	0.127025460789825	0.181721605120078	0.121681922544708	0.0430996479297805	0.467856679504653
TCGA-CW-6097-01	0.11330798062663	0.198038357034438	0.194160852203974	0.151320994247528	0.0609658098405638	0.570096672112593
TCGA-CZ-4853-01	0.0946277162448082	0.136361125300013	0.151420691303682	0.103524636067708	0.0139893817382447	0.469497483893159
TCGA-CZ-4854-01	0.0932817123819153	0.140677910287358	0.163630594501432	0.117864839216043	0.0428119373829076	0.475616864320262
TCGA-CZ-4856-01	0.0979180653812214	0.128140399925251	0.22399141041201	0.112304216457614	0.0417754196950937	0.516941734409537
TCGA-CZ-4857-01	0.0803622527007155	0.152508810294541	0.146089897802301	0.131991967805227	0.0659158749852198	0.505553323721507
TCGA-CZ-4858-01	0.0864251221929293	0.132747483832178	0.230039641274965	0.139741571981128	0.0411432832536324	0.538381682601406
TCGA-CZ-4859-01	0.0965060549182818	0.0954440129448566	0.161987160796946	0.0910230712782105	0.0205074116234196	0.444870373386838
TCGA-CZ-4860-01	0.0833630622404457	0.108600294181364	0.158480118245387	0.107614585564907	0.0284627673433346	0.535935918794628
TCGA-CZ-4861-01	0.0838022233624372	0.141203038705369	0.165071044847826	0.172383236115627	0.0714967185472089	0.566788925861672
TCGA-CZ-4862-01	0.100593601743138	0.204759530863315	0.239038733206035	0.160579623731468	0.050782810863004	0.571575647654384
TCGA-CZ-4863-01	0.0990013102979849	0.163412306506395	0.246276380444933	0.148905403222853	0.0302205017503286	0.563573912273726
TCGA-CZ-4864-01	0.0889209113541199	0.158279604854994	0.230980270859371	0.154199246358397	0.0657231075808956	0.542189289617123
TCGA-CZ-4865-01	0.0914481975110698	0.127221282419522	0.222179458935822	0.140711731744335	0.0483025049583659	0.532596668193106
TCGA-CZ-4866-01	0.106750298200232	0.121851317466863	0.119192646832567	0.112192580591684	0.0762940308916217	0.488542268146014
TCGA-CZ-5451-01	0.0928447212321044	0.119513568571179	0.20514447673938	0.112789518213021	0.043345452654378	0.470856371336091
TCGA-CZ-5452-01	0.11571393794479	0.177027689683054	0.251998252147924	0.148301552413493	0.0341041782036775	0.562606328467434
TCGA-CZ-5453-01	0.0964769649414958	0.10011209072124	0.11882952068093	0.0896456664793672	0.0143070258782659	0.435874594465816
TCGA-CZ-5454-01	0.0807988864489092	0.107763585529084	0.189153588525804	0.141058736163278	0.0966598083073732	0.53332954018765
TCGA-CZ-5455-01	0.0878606533522695	0.136687052770451	0.239559732510352	0.159884786624984	0.0635383465284151	0.553601661479162
TCGA-CZ-5456-01	0.108589493699926	0.136226683059421	0.172386157775783	0.132049363197219	0.0700029924105579	0.504531054779036
TCGA-CZ-5457-01	0.107618545860565	0.103203531855389	0.200957183126953	0.115669958597827	0.0610238385755942	0.496920039030837
TCGA-CZ-5458-01	0.0923322793671656	0.150024129052034	0.181751017550919	0.129831285072837	0.0453955498364927	0.496250839588904
TCGA-CZ-5459-01	0.0928205126548143	0.129157566490664	0.165432587191592	0.110698214234218	0.0349785079717871	0.474722121498529
TCGA-CZ-5460-01	0.0989428247184192	0.149813680293986	0.179092566395102	0.133153734304231	0.0205864200274063	0.50505187922249
TCGA-CZ-5461-01	0.0908859302209614	0.147177522419071	0.162064205610003	0.133745693231907	0.0491501525804356	0.522477180531882
TCGA-CZ-5462-01	0.0945561693632089	0.123757127491181	0.139841058268695	0.167054383816408	0.0156334531614309	0.516157165582198
TCGA-CZ-5463-01	0.0966059310673479	0.101754866710061	0.202625503865222	0.117888877347144	0.0517549872117272	0.484760768980145
TCGA-CZ-5464-01	0.0974196450537295	0.157228797190035	0.203005127444782	0.140645250061329	0.0412288839043602	0.553431728603716
TCGA-CZ-5465-01	0.0873809967395019	0.109776669218512	0.130169696919542	0.110552074255094	0.0244707333701596	0.463933896018663
TCGA-CZ-5466-01	0.105413443199258	0.149128084384143	0.188059526435042	0.135114227087062	0.045782896274117	0.552556051988824
TCGA-CZ-5467-01	0.0870902226016241	0.122198660731177	0.156403370965755	0.107396676059176	0.0471063310177229	0.469862609310443
TCGA-CZ-5468-01	0.0805635501352045	0.115577453042106	0.173795331394798	0.112597690662527	0.0551177537145655	0.507236866904011
TCGA-CZ-5469-01	0.0876655911837785	0.112618211965806	0.146758994031491	0.0875399671670787	0.0217126717494828	0.490050482474376
TCGA-CZ-5470-01	0.0899730104304616	0.135925415037452	0.212848134957388	0.137200466363364	0.0356297411975006	0.553585755676788
TCGA-CZ-5982-01	0.0865677649478244	0.131954171852278	0.152528887648636	0.110300505692447	0.0336058757108411	0.462939300723076
TCGA-CZ-5984-01	0.0941280745478744	0.158296525382844	0.166112123844285	0.128177902245873	0.0335820032035834	0.534084770643142
TCGA-CZ-5985-01	0.0994991691445173	0.131203811209315	0.190789899316906	0.145015141072043	0.066760075960202	0.531177871702503
TCGA-CZ-5986-01	0.0821586209634768	0.123087737746803	0.153973091511857	0.11191457742274	0.0397624591337579	0.47800485525178
TCGA-CZ-5987-01	0.0902119863028018	0.126612619532701	0.179545933994706	0.130900548820048	0.0227863029192214	0.516287321472438
TCGA-CZ-5988-01	0.0863772877936217	0.1417920634267	0.188989326616835	0.117794733736886	0.031344841362339	0.489804555459313
TCGA-CZ-5989-01	0.07526982519703	0.102350387403696	0.260414636971592	0.134451597644947	0.0715625524575572	0.478940578982079
TCGA-DV-5565-01	0.0761178497505875	0.123226599980881	0.160345107244806	0.109147995324486	0.0288419722379641	0.504274207481085
TCGA-DV-5566-01	0.100721763307672	0.123898905850028	0.132164135144426	0.116340970145484	0.0246195622979986	0.475500261089058
TCGA-DV-5567-01	0.0725341585972531	0.128121646145698	0.121143413101409	0.0866264017281647	0.0501485389571657	0.404458626167752
TCGA-DV-5568-01	0.0760999918005417	0.132565254704319	0.216955551388413	0.118349751020157	0.0448018546403578	0.505770009019085
TCGA-DV-5569-01	0.0861408858004067	0.125611480968086	0.18714422251609	0.130301056059126	0.0474440234441601	0.516700170870328
TCGA-DV-5573-01	0.0940314242847993	0.145234060503017	0.291354315241706	0.150478385153536	0.0447729445062396	0.566836764349507
TCGA-DV-5574-01	0.0950586460584685	0.142114848675971	0.228347846871014	0.154989460213054	0.088725962863961	0.542451560626234
TCGA-DV-5575-01	0.0880614219105178	0.141700335413159	0.195433157500658	0.1286152925355	0.0431747716305047	0.514272157165795
TCGA-DV-5576-01	0.0893524449978815	0.129704377199892	0.111034669983236	0.0807091762748895	0.0232832932250128	0.412072444789311
TCGA-DV-A4VX-01	0.0851811073764214	0.0990237786611541	0.141636692497704	0.112858177590432	0.00935263773215756	0.46157553409617
TCGA-DV-A4VZ-01	0.0959376959918495	0.150279450413837	0.0829121713285661	0.0823420327412724	0.00193841828060705	0.434789827686341
TCGA-DV-A4W0-05	0.0827705882959736	0.138249480307322	0.113854328871749	0.096418052194198	0.0278825581058245	0.402205437189897
TCGA-EU-5904-01	0.0789644023144401	0.141291767750089	0.151280564268343	0.126456383791521	0.0385687367808786	0.46629390581545
TCGA-EU-5905-01	0.0960373690194856	0.122977867910825	0.159010023341197	0.103993778218754	0.0641336274228843	0.496807910672423
TCGA-EU-5906-01	0.0796179539252656	0.137678238681657	0.161562125612914	0.13115229143583	0.0667015262671502	0.494428486624715
TCGA-EU-5907-01	0.0952980823398684	0.11088175066643	0.0961064674794988	0.0963080678681129	0.0348724004635535	0.434975370991549
TCGA-G6-A5PC-01	0.10215546287151	0.0947997178044926	0.193128735242222	0.0881537636065615	0.00355593860804676	0.467975443241849
TCGA-G6-A8L6-01	0.0870190520607856	0.14499854986621	0.162619381028924	0.13320008814799	0.0349717280503631	0.485986820368487
TCGA-G6-A8L7-01	0.0946894180282782	0.109837285111824	0.177162773707422	0.086708242084675	0	0.429543519382743
TCGA-G6-A8L8-01	0.0829423961582735	0.133446933462489	0.138526574014716	0.0947189295537098	0	0.421834849459012
TCGA-GK-A6C7-01	0.0842421480526323	0.144785572067989	0.172124653117913	0.115845408677382	0.0342095439549774	0.481373285253877
TCGA-MM-A563-01	0.0929243438561543	0.177984495320059	0.197996712679206	0.150039292298168	0.0509557156498512	0.563128114848092
TCGA-MM-A564-01	0.0788508228173017	0.116020481912395	0.169507107831429	0.100119290261293	0.0111224422690073	0.453407186334009
TCGA-MM-A84U-01	0.0863142334914415	0.150215636422395	0.150105116519773	0.112419599033349	0.0376271107713494	0.486226415186422
TCGA-MW-A4EC-01	0.0925240866850017	0.137166537071683	0.144583719381019	0.11732572143275	0.0237269950438895	0.484869798554811
TCGA-T7-A92I-01	0.0825174731673853	0.133118326963402	0.0829214523759422	0.0958258452530449	0.0440493056931819	0.456562048058086
