# Supplementary material for: Identification of an immunogenic cell death-related gene signature predicts survival and sensitivity to immunotherapy in clear cell renal carcinoma
Source: Sci Rep. 2023 Mar 17;13:4449. doi: 10.1038/s41598-023-31493-z (PMC10023707; doi:10.1038/s41598-023-31493-z)
Supplement: Supplementary file 1 — Supplementary Information. [file 41598_2023_31493_MOESM1_ESM.zip › Supplementary material/Raw data/RECA-EU clinical.txt]

icgc_sample_id	specimen_type	specimen_type	project_code	submitted_sample_id	icgc_specimen_id	submitted_specimen_id	icgc_donor_id	submitted_donor_id	analyzed_sample_interval	percentage_cellularity	level_of_cellularity	study	icgc_donor_id	project_code	study_donor_involved_in	submitted_donor_id	donor_sex	donor_vital_status	disease_status_last_followup	donor_relapse_type	donor_age_at_diagnosis	donor_age_at_enrollment	donor_age_at_last_followup	donor_relapse_interval	donor_diagnosis_icd10	donor_tumour_staging_system_at_diagnosis	donor_tumour_stage_at_diagnosis	donor_tumour_stage_at_diagnosis_supplemental	donor_survival_time	donor_interval_of_last_followup	prior_malignancy	cancer_type_prior_malignancy	cancer_history_first_degree_relative	icgc_specimen_id	project_code	study_specimen_involved_in	submitted_specimen_id	icgc_donor_id	submitted_donor_id	specimen_type	specimen_type_other	specimen_interval	specimen_donor_treatment_type	specimen_donor_treatment_type_other	specimen_processing	specimen_processing_other	specimen_storage	specimen_storage_other	tumour_confirmed
SA507123	tumour	Primary tumour - solid tissue	RECA-EU	C0083RT	SP103277	C0083RT	DO46996	C0083	884	NA	61-80%	PCAWG	DO46996	RECA-EU	PCAWG	C0083	male	deceased			48	48	NA	NA	C64	TNM 2010 (7th edition)	T2N0M0	T2aNXMX	1860	1860	unknown		unknown	SP103277	RECA-EU	PCAWG	C0083RT	DO46996	C0083	Primary tumour - solid tissue	NA	0	no treatment		other technique	Immersion in RNAlater	RNA later frozen	NA	yes
SA507126	normal	Normal - tissue adjacent to primary	RECA-EU	C0083RA	SP103281	C0083RA	DO46996	C0083	882	NA		PCAWG	DO46996	RECA-EU	PCAWG	C0083	male	deceased			48	48	NA	NA	C64	TNM 2010 (7th edition)	T2N0M0	T2aNXMX	1860	1860	unknown		unknown	SP103281	RECA-EU	PCAWG	C0083RA	DO46996	C0083	Normal - tissue adjacent to primary	NA	0	no treatment		other technique	Immersion in RNAlater	RNA later frozen	NA	yes
SA507131	tumour	Primary tumour - solid tissue	RECA-EU	C0001RT	SP102719	C0001RT	DO46827	C0001	275	NA	>81%	PCAWG	DO46827	RECA-EU	PCAWG	C0001	male	deceased	complete remission		67	67	69	NA	C64	TNM 2010 (7th edition)	T3N0M1	T3bNXMX	782	782	unknown		unknown	SP102719	RECA-EU	PCAWG	C0001RT	DO46827	C0001	Primary tumour - solid tissue	NA	0	no treatment		cryopreservation in liquid nitrogen (dead tissue)		frozen, liquid nitrogen	NA	yes
SA507134	normal	Normal - tissue adjacent to primary	RECA-EU	C0001RA	SP102721	C0001RA	DO46827	C0001	274	NA		PCAWG	DO46827	RECA-EU	PCAWG	C0001	male	deceased	complete remission		67	67	69	NA	C64	TNM 2010 (7th edition)	T3N0M1	T3bNXMX	782	782	unknown		unknown	SP102721	RECA-EU	PCAWG	C0001RA	DO46827	C0001	Normal - tissue adjacent to primary	NA	0	no treatment		cryopreservation in liquid nitrogen (dead tissue)		frozen, liquid nitrogen	NA	yes
SA507135	tumour	Primary tumour - solid tissue	RECA-EU	C0085RT	SP103292	C0085RT	DO47000	C0085	940	NA	61-80%	PCAWG	DO47000	RECA-EU	PCAWG	C0085	female	alive			43	43	NA	NA	C64	TNM 2010 (7th edition)	T1N0M0	T1aN0M0	2121	2121	unknown		unknown	SP103292	RECA-EU	PCAWG	C0085RT	DO47000	C0085	Primary tumour - solid tissue	NA	0	no treatment		cryopreservation in liquid nitrogen (dead tissue)		frozen, -70 freezer	NA	yes
SA507143	tumour	Primary tumour - solid tissue	RECA-EU	C0002RT	SP102727	C0002RT	DO46828	C0002	806	NA	>81%	PCAWG	DO46828	RECA-EU	PCAWG	C0002	male	deceased	complete remission		54	54	55	NA	C64	TNM 2010 (7th edition)	T3N0M1	T3bNXM1	564	564	unknown		unknown	SP102727	RECA-EU	PCAWG	C0002RT	DO46828	C0002	Primary tumour - solid tissue	NA	0	no treatment		cryopreservation in liquid nitrogen (dead tissue)		frozen, liquid nitrogen	NA	yes
SA507144	tumour	Primary tumour - solid tissue	RECA-EU	C0091RT	SP103304	C0091RT	DO47004	C0091	280	NA	61-80%	PCAWG	DO47004	RECA-EU	PCAWG	C0091	male	deceased	complete remission		46	46	47	NA	C64	TNM 2010 (7th edition)	T1N0M0	T1bNXMX	221	221	unknown		unknown	SP103304	RECA-EU	PCAWG	C0091RT	DO47004	C0091	Primary tumour - solid tissue	NA	0	no treatment		cryopreservation in liquid nitrogen (dead tissue)		frozen, liquid nitrogen	NA	yes
SA507146	normal	Normal - tissue adjacent to primary	RECA-EU	C0002RA	SP102729	C0002RA	DO46828	C0002	809	NA		PCAWG	DO46828	RECA-EU	PCAWG	C0002	male	deceased	complete remission		54	54	55	NA	C64	TNM 2010 (7th edition)	T3N0M1	T3bNXM1	564	564	unknown		unknown	SP102729	RECA-EU	PCAWG	C0002RA	DO46828	C0002	Normal - tissue adjacent to primary	NA	0	no treatment		cryopreservation in liquid nitrogen (dead tissue)		frozen, liquid nitrogen	NA	yes
SA507147	normal	Normal - tissue adjacent to primary	RECA-EU	C0091RA	SP103308	C0091RA	DO47004	C0091	279	NA		PCAWG	DO47004	RECA-EU	PCAWG	C0091	male	deceased	complete remission		46	46	47	NA	C64	TNM 2010 (7th edition)	T1N0M0	T1bNXMX	221	221	unknown		unknown	SP103308	RECA-EU	PCAWG	C0091RA	DO47004	C0091	Normal - tissue adjacent to primary	NA	0	no treatment		cryopreservation in liquid nitrogen (dead tissue)		frozen, liquid nitrogen	NA	yes
SA507153	tumour	Primary tumour - solid tissue	RECA-EU	C0093RT	SP103316	C0093RT	DO47008	C0093	469	NA	61-80%		DO47008	RECA-EU		C0093	female	alive			53	53	NA	NA	C64	TNM 2010 (7th edition)	T1N0M0	T1aN0M0	1638	1638	unknown		unknown	SP103316	RECA-EU		C0093RT	DO47008	C0093	Primary tumour - solid tissue	NA	0	no treatment		cryopreservation in liquid nitrogen (dead tissue)		frozen, -70 freezer	NA	yes
SA507155	tumour	Primary tumour - solid tissue	RECA-EU	C0004RT	SP102735	C0004RT	DO46830	C0004	801	NA	61-80%	PCAWG	DO46830	RECA-EU	PCAWG	C0004	female	alive	complete remission		77	77	81	NA	C64	TNM 2010 (7th edition)	T1N0M0	T1aNXMX	2044	2044	unknown		unknown	SP102735	RECA-EU	PCAWG	C0004RT	DO46830	C0004	Primary tumour - solid tissue	NA	0	no treatment		cryopreservation in liquid nitrogen (dead tissue)		frozen, liquid nitrogen	NA	yes
SA507156	normal	Normal - tissue adjacent to primary	RECA-EU	C0093RA	SP103320	C0093RA	DO47008	C0093	468	NA			DO47008	RECA-EU		C0093	female	alive			53	53	NA	NA	C64	TNM 2010 (7th edition)	T1N0M0	T1aN0M0	1638	1638	unknown		unknown	SP103320	RECA-EU		C0093RA	DO47008	C0093	Normal - tissue adjacent to primary	NA	0	no treatment		cryopreservation in liquid nitrogen (dead tissue)		frozen, -70 freezer	NA	yes
SA507158	normal	Normal - tissue adjacent to primary	RECA-EU	C0004RA	SP102737	C0004RA	DO46830	C0004	800	NA		PCAWG	DO46830	RECA-EU	PCAWG	C0004	female	alive	complete remission		77	77	81	NA	C64	TNM 2010 (7th edition)	T1N0M0	T1aNXMX	2044	2044	unknown		unknown	SP102737	RECA-EU	PCAWG	C0004RA	DO46830	C0004	Normal - tissue adjacent to primary	NA	0	no treatment		cryopreservation in liquid nitrogen (dead tissue)		frozen, liquid nitrogen	NA	yes
SA507162	tumour	Primary tumour - solid tissue	RECA-EU	C0097RT	SP103328	C0097RT	DO47012	C0097	1062	NA	61-80%	PCAWG	DO47012	RECA-EU	PCAWG	C0097	male	deceased			62	62	NA	NA	C64	TNM 2010 (7th edition)	T1NXM0	T1aNXMX	415	415	unknown		unknown	SP103328	RECA-EU	PCAWG	C0097RT	DO47012	C0097	Primary tumour - solid tissue	NA	0	no treatment		other technique	Immersion in RNAlater	RNA later frozen	NA	yes
SA507165	normal	Normal - tissue adjacent to primary	RECA-EU	C0097RA	SP103332	C0097RA	DO47012	C0097	1061	NA		PCAWG	DO47012	RECA-EU	PCAWG	C0097	male	deceased			62	62	NA	NA	C64	TNM 2010 (7th edition)	T1NXM0	T1aNXMX	415	415	unknown		unknown	SP103332	RECA-EU	PCAWG	C0097RA	DO47012	C0097	Normal - tissue adjacent to primary	NA	0	no treatment		other technique	Immersion in RNAlater	RNA later frozen	NA	yes
SA507167	tumour	Primary tumour - solid tissue	RECA-EU	C0005RT	SP102743	C0005RT	DO46832	C0005	721	NA	61-80%	PCAWG	DO46832	RECA-EU	PCAWG	C0005	male	deceased			55	55	NA	NA	C64	TNM 2010 (7th edition)	T3N0M1		2	2	unknown		unknown	SP102743	RECA-EU	PCAWG	C0005RT	DO46832	C0005	Primary tumour - solid tissue	NA	0	no treatment		cryopreservation in liquid nitrogen (dead tissue)		frozen, -70 freezer	NA	yes
SA507174	tumour	Primary tumour - solid tissue	RECA-EU	C0099RT	SP103344	C0099RT	DO47016	C0099	665	NA	41-60%	PCAWG	DO47016	RECA-EU	PCAWG	C0099	male	alive			51	51	NA	NA	C64	TNM 2010 (7th edition)	T1N0M0	T1bNXMX	1976	1976	unknown		unknown	SP103344	RECA-EU	PCAWG	C0099RT	DO47016	C0099	Primary tumour - solid tissue	NA	0	no treatment		other technique	Immersion in RNAlater	RNA later frozen	NA	yes
SA507176	tumour	Primary tumour - solid tissue	RECA-EU	C0006RT	SP102749	C0006RT	DO46834	C0006	799	NA	>81%	PCAWG	DO46834	RECA-EU	PCAWG	C0006	female	deceased			52	52	NA	NA	C64	TNM 2010 (7th edition)	T1N0M0	T1aNXMX	978	978	unknown		unknown	SP102749	RECA-EU	PCAWG	C0006RT	DO46834	C0006	Primary tumour - solid tissue	NA	0	no treatment		other technique	Immersion in RNAlater	RNA later frozen	NA	yes
SA507177	normal	Normal - tissue adjacent to primary	RECA-EU	C0099RA	SP103348	C0099RA	DO47016	C0099	663	NA		PCAWG	DO47016	RECA-EU	PCAWG	C0099	male	alive			51	51	NA	NA	C64	TNM 2010 (7th edition)	T1N0M0	T1bNXMX	1976	1976	unknown		unknown	SP103348	RECA-EU	PCAWG	C0099RA	DO47016	C0099	Normal - tissue adjacent to primary	NA	0	no treatment		other technique	Immersion in RNAlater	RNA later frozen	NA	yes
SA507179	normal	Normal - tissue adjacent to primary	RECA-EU	C0006RA	SP102751	C0006RA	DO46834	C0006	797	NA		PCAWG	DO46834	RECA-EU	PCAWG	C0006	female	deceased			52	52	NA	NA	C64	TNM 2010 (7th edition)	T1N0M0	T1aNXMX	978	978	unknown		unknown	SP102751	RECA-EU	PCAWG	C0006RA	DO46834	C0006	Normal - tissue adjacent to primary	NA	0	no treatment		other technique	Immersion in RNAlater	RNA later frozen	NA	yes
SA507183	tumour	Primary tumour - solid tissue	RECA-EU	C0101RT	SP103356	C0101RT	DO47020	C0101	1094	NA	41-60%		DO47020	RECA-EU		C0101	male	deceased			60	60	NA	NA	C64	TNM 2010 (7th edition)	T2N0M0	T2aNXMX	1923	1923	unknown		unknown	SP103356	RECA-EU		C0101RT	DO47020	C0101	Primary tumour - solid tissue	NA	0	no treatment		other technique	Immersion in RNAlater	RNA later frozen	NA	yes
SA507186	tumour	Primary tumour - solid tissue	RECA-EU	C0103RT	SP103360	C0103RT	DO47024	C0103	1064	NA	61-80%		DO47024	RECA-EU		C0103	male	alive			44	44	NA	NA	C64	TNM 2010 (7th edition)	T1NXM0	T1bNXMX	2271	2271	unknown		unknown	SP103360	RECA-EU		C0103RT	DO47024	C0103	Primary tumour - solid tissue	NA	0	no treatment		other technique	Immersion in RNAlater	RNA later frozen	NA	yes
SA507189	normal	Normal - tissue adjacent to primary	RECA-EU	C0103RA	SP103364	C0103RA	DO47024	C0103	1064	NA			DO47024	RECA-EU		C0103	male	alive			44	44	NA	NA	C64	TNM 2010 (7th edition)	T1NXM0	T1bNXMX	2271	2271	unknown		unknown	SP103364	RECA-EU		C0103RA	DO47024	C0103	Normal - tissue adjacent to primary	NA	0	no treatment		other technique	Immersion in RNAlater	RNA later frozen	NA	yes
SA507192	tumour	Primary tumour - solid tissue	RECA-EU	C0105RT	SP103368	C0105RT	DO47028	C0105	896	NA	61-80%		DO47028	RECA-EU		C0105	male	alive			67	67	NA	NA	C64	TNM 2010 (7th edition)	T1NXM0	T1aNXMX	2128	2128	unknown		unknown	SP103368	RECA-EU		C0105RT	DO47028	C0105	Primary tumour - solid tissue	NA	0	no treatment		other technique	Immersion in RNAlater	RNA later frozen	NA	yes
SA507194	tumour	Primary tumour - solid tissue	RECA-EU	C0009RT	SP102762	C0009RT	DO46838	C0009	813	NA	41-60%	PCAWG	DO46838	RECA-EU	PCAWG	C0009	male	alive			61	61	NA	NA	C64	TNM 2010 (7th edition)	T1N1M0	T1bN0MX	2189	2189	unknown		unknown	SP102762	RECA-EU	PCAWG	C0009RT	DO46838	C0009	Primary tumour - solid tissue	NA	0	no treatment		other technique	Immersion in RNAlater	RNA later frozen	NA	yes
SA507195	normal	Normal - tissue adjacent to primary	RECA-EU	C0105RA	SP103372	C0105RA	DO47028	C0105	895	NA			DO47028	RECA-EU		C0105	male	alive			67	67	NA	NA	C64	TNM 2010 (7th edition)	T1NXM0	T1aNXMX	2128	2128	unknown		unknown	SP103372	RECA-EU		C0105RA	DO47028	C0105	Normal - tissue adjacent to primary	NA	0	no treatment		other technique	Immersion in RNAlater	RNA later frozen	NA	yes
SA507197	normal	Normal - tissue adjacent to primary	RECA-EU	C0009RA	SP102765	C0009RA	DO46838	C0009	1024	NA		PCAWG	DO46838	RECA-EU	PCAWG	C0009	male	alive			61	61	NA	NA	C64	TNM 2010 (7th edition)	T1N1M0	T1bN0MX	2189	2189	unknown		unknown	SP102765	RECA-EU	PCAWG	C0009RA	DO46838	C0009	Normal - tissue adjacent to primary	NA	0	no treatment		other technique	Immersion in RNAlater	RNA later frozen	NA	yes
SA507198	tumour	Primary tumour - solid tissue	RECA-EU	C0107RT	SP103376	C0107RT	DO47032	C0107	968	NA	41-60%		DO47032	RECA-EU		C0107	male	deceased			75	75	NA	NA	C64	TNM 2010 (7th edition)	T1NXM0	T1bNXMX	1882	1882	unknown		unknown	SP103376	RECA-EU		C0107RT	DO47032	C0107	Primary tumour - solid tissue	NA	0	no treatment		other technique	Immersion in RNAlater	RNA later frozen	NA	yes
SA507202	tumour	Primary tumour - solid tissue	RECA-EU	C0109RT	SP103380	C0109RT	DO47036	C0109	817	NA	>81%		DO47036	RECA-EU		C0109	male	alive			47	47	NA	NA	C64	TNM 2010 (7th edition)	T1N0M0	T1aNXMX	1959	1959	unknown		unknown	SP103380	RECA-EU		C0109RT	DO47036	C0109	Primary tumour - solid tissue	NA	0	no treatment		other technique	Immersion in RNAlater	RNA later frozen	NA	yes
SA507204	tumour	Primary tumour - solid tissue	RECA-EU	C0010RT	SP102774	C0010RT	DO46841	C0010	554	NA	>81%	PCAWG	DO46841	RECA-EU	PCAWG	C0010	female	deceased	relapse		60	60	63	827	C64	TNM 2010 (7th edition)	T3N0M0	T3aNXMX	1254	1254	unknown		unknown	SP102774	RECA-EU	PCAWG	C0010RT	DO46841	C0010	Primary tumour - solid tissue	NA	0	no treatment		cryopreservation in liquid nitrogen (dead tissue)		frozen, liquid nitrogen	NA	yes
SA507205	tumour	Primary tumour - solid tissue	RECA-EU	C0113RT	SP103384	C0113RT	DO47040	C0113	857	NA	61-80%		DO47040	RECA-EU		C0113	male	alive			52	52	NA	NA	C64	TNM 2010 (7th edition)	T3N0MX	T3bNXMX	2012	2012	unknown		unknown	SP103384	RECA-EU		C0113RT	DO47040	C0113	Primary tumour - solid tissue	NA	0	no treatment		other technique	Immersion in RNAlater	RNA later frozen	NA	yes
SA507207	normal	Normal - tissue adjacent to primary	RECA-EU	C0010RA	SP102777	C0010RA	DO46841	C0010	553	NA		PCAWG	DO46841	RECA-EU	PCAWG	C0010	female	deceased	relapse		60	60	63	827	C64	TNM 2010 (7th edition)	T3N0M0	T3aNXMX	1254	1254	unknown		unknown	SP102777	RECA-EU	PCAWG	C0010RA	DO46841	C0010	Normal - tissue adjacent to primary	NA	0	no treatment		cryopreservation in liquid nitrogen (dead tissue)		frozen, liquid nitrogen	NA	yes
SA507208	normal	Normal - tissue adjacent to primary	RECA-EU	C0113RA	SP103388	C0113RA	DO47040	C0113	856	NA			DO47040	RECA-EU		C0113	male	alive			52	52	NA	NA	C64	TNM 2010 (7th edition)	T3N0MX	T3bNXMX	2012	2012	unknown		unknown	SP103388	RECA-EU		C0113RA	DO47040	C0113	Normal - tissue adjacent to primary	NA	0	no treatment		other technique	Immersion in RNAlater	RNA later frozen	NA	yes
SA507211	tumour	Primary tumour - solid tissue	RECA-EU	C0115RT	SP103392	C0115RT	DO47044	C0115	692	NA	61-80%		DO47044	RECA-EU		C0115	male	alive			64	64	NA	NA	C64	TNM 2010 (7th edition)	T1N0M0	T1aNXMX	731	731	unknown		unknown	SP103392	RECA-EU		C0115RT	DO47044	C0115	Primary tumour - solid tissue	NA	0	no treatment		other technique	Immersion in RNAlater	RNA later frozen	NA	yes
SA507216	tumour	Primary tumour - solid tissue	RECA-EU	C0011RT	SP102786	C0011RT	DO46844	C0011	931	NA	61-80%	PCAWG	DO46844	RECA-EU	PCAWG	C0011	female	alive	complete remission		65	65	69	NA	C64	TNM 2010 (7th edition)	T1N0M0	T1aNXMX	2097	2097	unknown		unknown	SP102786	RECA-EU	PCAWG	C0011RT	DO46844	C0011	Primary tumour - solid tissue	NA	0	no treatment		cryopreservation in liquid nitrogen (dead tissue)		frozen, liquid nitrogen	NA	yes
SA507217	tumour	Primary tumour - solid tissue	RECA-EU	C0024RT	SP103400	C0024RT	DO47048	C0024	695	NA	61-80%	PCAWG	DO47048	RECA-EU	PCAWG	C0024	female	alive			59	59	NA	NA	C64	TNM 2010 (7th edition)	T1N0M0	T1aN0M0	1932	1932	unknown		unknown	SP103400	RECA-EU	PCAWG	C0024RT	DO47048	C0024	Primary tumour - solid tissue	NA	0	no treatment		cryopreservation in liquid nitrogen (dead tissue)		frozen, -70 freezer	NA	yes
SA507219	normal	Normal - tissue adjacent to primary	RECA-EU	C0011RA	SP102789	C0011RA	DO46844	C0011	930	NA		PCAWG	DO46844	RECA-EU	PCAWG	C0011	female	alive	complete remission		65	65	69	NA	C64	TNM 2010 (7th edition)	T1N0M0	T1aNXMX	2097	2097	unknown		unknown	SP102789	RECA-EU	PCAWG	C0011RA	DO46844	C0011	Normal - tissue adjacent to primary	NA	0	no treatment		cryopreservation in liquid nitrogen (dead tissue)		frozen, liquid nitrogen	NA	yes
SA507228	tumour	Primary tumour - solid tissue	RECA-EU	C0012RT	SP102798	C0012RT	DO46847	C0012	847	NA	61-80%	PCAWG	DO46847	RECA-EU	PCAWG	C0012	female	alive			57	57	NA	NA	C64	TNM 2010 (7th edition)	T3NXM0	T3bN0M0	2062	2062	unknown		unknown	SP102798	RECA-EU	PCAWG	C0012RT	DO46847	C0012	Primary tumour - solid tissue	NA	0	no treatment		cryopreservation in liquid nitrogen (dead tissue)		frozen, -70 freezer	NA	yes
SA507232	tumour	Primary tumour - solid tissue	RECA-EU	C0028RT	SP103420	C0028RT	DO47056	C0028	857	NA	>81%	PCAWG	DO47056	RECA-EU	PCAWG	C0028	male	alive			54	54	NA	NA	C64	TNM 2010 (7th edition)	T3N0M0	T3aN0M0	2104	2104	unknown		unknown	SP103420	RECA-EU	PCAWG	C0028RT	DO47056	C0028	Primary tumour - solid tissue	NA	0	no treatment		cryopreservation in liquid nitrogen (dead tissue)		frozen, -70 freezer	NA	yes
SA507237	tumour	Primary tumour - solid tissue	RECA-EU	C0013RT	SP102807	C0013RT	DO46850	C0013	1066	NA	>81%	PCAWG	DO46850	RECA-EU	PCAWG	C0013	male	deceased			65	65	NA	NA	C64	TNM 2010 (7th edition)	T3N0M0	T3aNXMX	114	114	unknown		unknown	SP102807	RECA-EU	PCAWG	C0013RT	DO46850	C0013	Primary tumour - solid tissue	NA	0	no treatment		other technique	Immersion in RNAlater	RNA later frozen	NA	yes
SA507240	normal	Normal - tissue adjacent to primary	RECA-EU	C0013RA	SP102810	C0013RA	DO46850	C0013	1064	NA		PCAWG	DO46850	RECA-EU	PCAWG	C0013	male	deceased			65	65	NA	NA	C64	TNM 2010 (7th edition)	T3N0M0	T3aNXMX	114	114	unknown		unknown	SP102810	RECA-EU	PCAWG	C0013RA	DO46850	C0013	Normal - tissue adjacent to primary	NA	0	no treatment		other technique	Immersion in RNAlater	RNA later frozen	NA	yes
SA507249	tumour	Primary tumour - solid tissue	RECA-EU	C0014RT	SP102819	C0014RT	DO46853	C0014	939	NA	61-80%	PCAWG	DO46853	RECA-EU	PCAWG	C0014	female	alive			62	62	NA	NA	C64	TNM 2010 (7th edition)	T1N0M0	T1bN0M0	2112	2112	unknown		unknown	SP102819	RECA-EU	PCAWG	C0014RT	DO46853	C0014	Primary tumour - solid tissue	NA	0	no treatment		cryopreservation in liquid nitrogen (dead tissue)		frozen, -70 freezer	NA	yes
SA507252	normal	Normal - tissue adjacent to primary	RECA-EU	C0014RA	SP102821	C0014RA	DO46853	C0014	937	NA		PCAWG	DO46853	RECA-EU	PCAWG	C0014	female	alive			62	62	NA	NA	C64	TNM 2010 (7th edition)	T1N0M0	T1bN0M0	2112	2112	unknown		unknown	SP102821	RECA-EU	PCAWG	C0014RA	DO46853	C0014	Normal - tissue adjacent to primary	NA	0	no treatment		cryopreservation in liquid nitrogen (dead tissue)		frozen, -70 freezer	NA	yes
SA507253	tumour	Primary tumour - solid tissue	RECA-EU	C0036RT	SP103448	C0036RT	DO47068	C0036	911	NA	61-80%	PCAWG	DO47068	RECA-EU	PCAWG	C0036	male	deceased			48	48	NA	NA	C64	TNM 2010 (7th edition)	T1N0M0	T1aN0M0	1685	1685	unknown		unknown	SP103448	RECA-EU	PCAWG	C0036RT	DO47068	C0036	Primary tumour - solid tissue	NA	0	no treatment		cryopreservation in liquid nitrogen (dead tissue)		frozen, -70 freezer	NA	yes
SA507261	tumour	Primary tumour - solid tissue	RECA-EU	C0015RT	SP102830	C0015RT	DO46856	C0015	797	NA	>81%	PCAWG	DO46856	RECA-EU	PCAWG	C0015	male	alive			73	73	NA	NA	C64	TNM 2010 (7th edition)	T1N0M0	T1aNXMX	2042	2042	unknown		unknown	SP102830	RECA-EU	PCAWG	C0015RT	DO46856	C0015	Primary tumour - solid tissue	NA	0	no treatment		other technique	Immersion in RNAlater	RNA later frozen	NA	yes
SA507262	tumour	Primary tumour - solid tissue	RECA-EU	C0038RT	SP103459	C0038RT	DO47072	C0038	791	NA	>81%	PCAWG	DO47072	RECA-EU	PCAWG	C0038	male	deceased			64	64	NA	NA	C64	TNM 2010 (7th edition)	T2N0M0	T2bN0M0	789	789	unknown		unknown	SP103459	RECA-EU	PCAWG	C0038RT	DO47072	C0038	Primary tumour - solid tissue	NA	0	no treatment		cryopreservation in liquid nitrogen (dead tissue)		frozen, -70 freezer	NA	yes
SA507264	normal	Normal - tissue adjacent to primary	RECA-EU	C0015RA	SP102833	C0015RA	DO46856	C0015	795	NA		PCAWG	DO46856	RECA-EU	PCAWG	C0015	male	alive			73	73	NA	NA	C64	TNM 2010 (7th edition)	T1N0M0	T1aNXMX	2042	2042	unknown		unknown	SP102833	RECA-EU	PCAWG	C0015RA	DO46856	C0015	Normal - tissue adjacent to primary	NA	0	no treatment		other technique	Immersion in RNAlater	RNA later frozen	NA	yes
SA507271	tumour	Primary tumour - solid tissue	RECA-EU	C0016RT	SP102842	C0016RT	DO46859	C0016	796	NA	61-80%	PCAWG	DO46859	RECA-EU	PCAWG	C0016	female	deceased			59	59	NA	NA	C64	TNM 2010 (7th edition)	T2N0M0	T2aN0M0	1586	1586	unknown		unknown	SP102842	RECA-EU	PCAWG	C0016RT	DO46859	C0016	Primary tumour - solid tissue	NA	0	no treatment		cryopreservation in liquid nitrogen (dead tissue)		frozen, -70 freezer	NA	yes
SA507272	tumour	Primary tumour - solid tissue	RECA-EU	C0040RT	SP103471	C0040RT	DO47076	C0040	406	NA	61-80%	PCAWG	DO47076	RECA-EU	PCAWG	C0040	female	alive	complete remission		38	38	40	NA	C64	TNM 2010 (7th edition)	T1N0M0	T1bNXMX	1866	1866	unknown		unknown	SP103471	RECA-EU	PCAWG	C0040RT	DO47076	C0040	Primary tumour - solid tissue	NA	0	no treatment		cryopreservation in liquid nitrogen (dead tissue)		frozen, liquid nitrogen	NA	yes
SA507275	normal	Normal - tissue adjacent to primary	RECA-EU	C0040RA	SP103475	C0040RA	DO47076	C0040	405	NA		PCAWG	DO47076	RECA-EU	PCAWG	C0040	female	alive	complete remission		38	38	40	NA	C64	TNM 2010 (7th edition)	T1N0M0	T1bNXMX	1866	1866	unknown		unknown	SP103475	RECA-EU	PCAWG	C0040RA	DO47076	C0040	Normal - tissue adjacent to primary	NA	0	no treatment		cryopreservation in liquid nitrogen (dead tissue)		frozen, liquid nitrogen	NA	yes
SA507278	tumour	Primary tumour - solid tissue	RECA-EU	C0017RT	SP102851	C0017RT	DO46862	C0017	448	NA	61-80%	PCAWG	DO46862	RECA-EU	PCAWG	C0017	female	alive	complete remission		54	54	57	NA	C64	TNM 2010 (7th edition)	T1N0M0	T1aNXMX	1636	1636	unknown		unknown	SP102851	RECA-EU	PCAWG	C0017RT	DO46862	C0017	Primary tumour - solid tissue	NA	0	no treatment		cryopreservation in liquid nitrogen (dead tissue)		frozen, liquid nitrogen	NA	yes
SA507281	normal	Normal - tissue adjacent to primary	RECA-EU	C0017RA	SP102854	C0017RA	DO46862	C0017	447	NA		PCAWG	DO46862	RECA-EU	PCAWG	C0017	female	alive	complete remission		54	54	57	NA	C64	TNM 2010 (7th edition)	T1N0M0	T1aNXMX	1636	1636	unknown		unknown	SP102854	RECA-EU	PCAWG	C0017RA	DO46862	C0017	Normal - tissue adjacent to primary	NA	0	no treatment		cryopreservation in liquid nitrogen (dead tissue)		frozen, liquid nitrogen	NA	yes
SA507285	tumour	Primary tumour - solid tissue	RECA-EU	C0042RT	SP103487	C0042RT	DO47080	C0042	651	NA	>81%	PCAWG	DO47080	RECA-EU	PCAWG	C0042	female	alive			50	50	NA	NA	C64	TNM 2010 (7th edition)	T1N0M0	T1bN0M0	1864	1864	unknown		unknown	SP103487	RECA-EU	PCAWG	C0042RT	DO47080	C0042	Primary tumour - solid tissue	NA	0	no treatment		cryopreservation in liquid nitrogen (dead tissue)		frozen, -70 freezer	NA	yes
SA507290	tumour	Primary tumour - solid tissue	RECA-EU	C0018RT	SP102865	C0018RT	DO46865	C0018	876	NA	>81%	PCAWG	DO46865	RECA-EU	PCAWG	C0018	male	alive			67	67	NA	NA	C64	TNM 2010 (7th edition)	T1N0M0		2058	2058	unknown		unknown	SP102865	RECA-EU	PCAWG	C0018RT	DO46865	C0018	Primary tumour - solid tissue	NA	0	no treatment		cryopreservation in liquid nitrogen (dead tissue)		frozen, -70 freezer	NA	yes
SA507294	tumour	Primary tumour - solid tissue	RECA-EU	C0044RT	SP103499	C0044RT	DO47084	C0044	844	NA	61-80%	PCAWG	DO47084	RECA-EU	PCAWG	C0044	female	deceased			57	57	NA	NA	C64	TNM 2010 (7th edition)	T3N1M1	M1	74	74	unknown		unknown	SP103499	RECA-EU	PCAWG	C0044RT	DO47084	C0044	Primary tumour - solid tissue	NA	0	no treatment		cryopreservation in liquid nitrogen (dead tissue)		frozen, -70 freezer	NA	yes
SA507305	tumour	Primary tumour - solid tissue	RECA-EU	C0020RT	SP102885	C0020RT	DO46873	C0020	763	NA	>81%	PCAWG	DO46873	RECA-EU	PCAWG	C0020	male	deceased	relapse	distant recurrence/metastasis	69	69	73	620	C64	TNM 2010 (7th edition)	T1N0M0	T3aNXMX	1539	1539	unknown		unknown	SP102885	RECA-EU	PCAWG	C0020RT	DO46873	C0020	Primary tumour - solid tissue	NA	0	no treatment		cryopreservation in liquid nitrogen (dead tissue)		frozen, liquid nitrogen	NA	yes
SA507308	normal	Normal - tissue adjacent to primary	RECA-EU	C0020RA	SP102889	C0020RA	DO46873	C0020	762	NA		PCAWG	DO46873	RECA-EU	PCAWG	C0020	male	deceased	relapse	distant recurrence/metastasis	69	69	73	620	C64	TNM 2010 (7th edition)	T1N0M0	T3aNXMX	1539	1539	unknown		unknown	SP102889	RECA-EU	PCAWG	C0020RA	DO46873	C0020	Normal - tissue adjacent to primary	NA	0	no treatment		cryopreservation in liquid nitrogen (dead tissue)		frozen, liquid nitrogen	NA	yes
SA507315	tumour	Primary tumour - solid tissue	RECA-EU	C0050RT	SP103527	C0050RT	DO47096	C0050	866	NA	61-80%	PCAWG	DO47096	RECA-EU	PCAWG	C0050	female	alive			55	55	NA	NA	C64	TNM 2010 (7th edition)	T1N0M0	T1bN0M0	2060	2060	unknown		unknown	SP103527	RECA-EU	PCAWG	C0050RT	DO47096	C0050	Primary tumour - solid tissue	NA	0	no treatment		cryopreservation in liquid nitrogen (dead tissue)		frozen, -70 freezer	NA	yes
SA507317	tumour	Primary tumour - solid tissue	RECA-EU	C0021RT	SP102901	C0021RT	DO46877	C0021	331	NA	>81%	PCAWG	DO46877	RECA-EU	PCAWG	C0021	male	alive	complete remission		61	61	64	NA	C64	TNM 2010 (7th edition)	T3N0M0	T3aN0MX	1576	1576	unknown		unknown	SP102901	RECA-EU	PCAWG	C0021RT	DO46877	C0021	Primary tumour - solid tissue	NA	0	other therapy	Arterial embolization	cryopreservation in liquid nitrogen (dead tissue)		frozen, liquid nitrogen	NA	yes
SA507320	normal	Normal - tissue adjacent to primary	RECA-EU	C0021RA	SP102905	C0021RA	DO46877	C0021	465	NA		PCAWG	DO46877	RECA-EU	PCAWG	C0021	male	alive	complete remission		61	61	64	NA	C64	TNM 2010 (7th edition)	T3N0M0	T3aN0MX	1576	1576	unknown		unknown	SP102905	RECA-EU	PCAWG	C0021RA	DO46877	C0021	Normal - tissue adjacent to primary	NA	0	other therapy	Arterial embolization	cryopreservation in liquid nitrogen (dead tissue)		frozen, liquid nitrogen	NA	yes
SA507324	tumour	Primary tumour - solid tissue	RECA-EU	C0052RT	SP103539	C0052RT	DO47100	C0052	606	NA	61-80%	PCAWG	DO47100	RECA-EU	PCAWG	C0052	male	alive			67	67	NA	NA	C64	TNM 2010 (7th edition)	T1N0M0	T1bN0M0	1774	1774	unknown		unknown	SP103539	RECA-EU	PCAWG	C0052RT	DO47100	C0052	Primary tumour - solid tissue	NA	0	no treatment		other technique	Immersion in RNAlater	RNA later frozen	NA	yes
SA507339	tumour	Primary tumour - solid tissue	RECA-EU	C0056RT	SP103559	C0056RT	DO47108	C0056	863	NA	61-80%	PCAWG	DO47108	RECA-EU	PCAWG	C0056	female	deceased			65	65	NA	NA	C64	TNM 2010 (7th edition)	T1N0M0	T1aN0M0	1028	1028	unknown		unknown	SP103559	RECA-EU	PCAWG	C0056RT	DO47108	C0056	Primary tumour - solid tissue	NA	0	no treatment		cryopreservation in liquid nitrogen (dead tissue)		frozen, -70 freezer	NA	yes
SA507341	tumour	Primary tumour - solid tissue	RECA-EU	C0027RT	SP102933	C0027RT	DO46889	C0027	280	NA	61-80%	PCAWG	DO46889	RECA-EU	PCAWG	C0027	male	deceased	relapse	distant recurrence/metastasis	60	60	62	68	C64	TNM 2010 (7th edition)	T3N0M0	T3aNXMX	997	997	unknown		unknown	SP102933	RECA-EU	PCAWG	C0027RT	DO46889	C0027	Primary tumour - solid tissue	NA	0	no treatment		cryopreservation in liquid nitrogen (dead tissue)		frozen, liquid nitrogen	NA	yes
SA507344	normal	Normal - tissue adjacent to primary	RECA-EU	C0027RA	SP102937	C0027RA	DO46889	C0027	279	NA		PCAWG	DO46889	RECA-EU	PCAWG	C0027	male	deceased	relapse	distant recurrence/metastasis	60	60	62	68	C64	TNM 2010 (7th edition)	T3N0M0	T3aNXMX	997	997	unknown		unknown	SP102937	RECA-EU	PCAWG	C0027RA	DO46889	C0027	Normal - tissue adjacent to primary	NA	0	no treatment		cryopreservation in liquid nitrogen (dead tissue)		frozen, liquid nitrogen	NA	yes
SA507351	tumour	Primary tumour - solid tissue	RECA-EU	C0029RT	SP102949	C0029RT	DO46893	C0029	878	NA	>81%	PCAWG	DO46893	RECA-EU	PCAWG	C0029	female	deceased			62	62	NA	NA	C64	TNM 2010 (7th edition)	T3N0M1	T3bN0M1	146	146	unknown		unknown	SP102949	RECA-EU	PCAWG	C0029RT	DO46893	C0029	Primary tumour - solid tissue	NA	0	no treatment		cryopreservation in liquid nitrogen (dead tissue)		frozen, -70 freezer	NA	yes
SA507361	tumour	Primary tumour - solid tissue	RECA-EU	C0062RT	SP103587	C0062RT	DO47120	C0062	787	NA	61-80%	PCAWG	DO47120	RECA-EU	PCAWG	C0062	male	alive			60	60	NA	NA	C64	TNM 2010 (7th edition)	T2N0M0	T2bN0M0	1999	1999	unknown		unknown	SP103587	RECA-EU	PCAWG	C0062RT	DO47120	C0062	Primary tumour - solid tissue	NA	0	no treatment		cryopreservation in liquid nitrogen (dead tissue)		frozen, -70 freezer	NA	yes
SA507372	tumour	Primary tumour - solid tissue	RECA-EU	C0035RT	SP102977	C0035RT	DO46905	C0035	884	NA	61-80%	PCAWG	DO46905	RECA-EU	PCAWG	C0035	male	alive			56	56	NA	NA	C64	TNM 2010 (7th edition)	T3N0M0	T3aN0M0	232	232	unknown		unknown	SP102977	RECA-EU	PCAWG	C0035RT	DO46905	C0035	Primary tumour - solid tissue	NA	0	no treatment		other technique	Immersion in RNAlater	RNA later frozen	NA	yes
SA507375	normal	Normal - tissue adjacent to primary	RECA-EU	C0035RA	SP102981	C0035RA	DO46905	C0035	883	NA		PCAWG	DO46905	RECA-EU	PCAWG	C0035	male	alive			56	56	NA	NA	C64	TNM 2010 (7th edition)	T3N0M0	T3aN0M0	232	232	unknown		unknown	SP102981	RECA-EU	PCAWG	C0035RA	DO46905	C0035	Normal - tissue adjacent to primary	NA	0	no treatment		other technique	Immersion in RNAlater	RNA later frozen	NA	yes
SA507376	tumour	Primary tumour - solid tissue	RECA-EU	C0068RT	SP103607	C0068RT	DO47128	C0068	953	NA	61-80%	PCAWG	DO47128	RECA-EU	PCAWG	C0068	male	alive			66	66	NA	NA	C64	TNM 2010 (7th edition)	T3NXM0	T3aNXMX	2264	2264	unknown		unknown	SP103607	RECA-EU	PCAWG	C0068RT	DO47128	C0068	Primary tumour - solid tissue	NA	0	no treatment		other technique	Immersion in RNAlater	RNA later frozen	NA	yes
SA507379	normal	Normal - tissue adjacent to primary	RECA-EU	C0068RA	SP103611	C0068RA	DO47128	C0068	951	NA		PCAWG	DO47128	RECA-EU	PCAWG	C0068	male	alive			66	66	NA	NA	C64	TNM 2010 (7th edition)	T3NXM0	T3aNXMX	2264	2264	unknown		unknown	SP103611	RECA-EU	PCAWG	C0068RA	DO47128	C0068	Normal - tissue adjacent to primary	NA	0	no treatment		other technique	Immersion in RNAlater	RNA later frozen	NA	yes
SA507384	tumour	Primary tumour - solid tissue	RECA-EU	C0037RT	SP102993	C0037RT	DO46909	C0037	653	NA	>81%	PCAWG	DO46909	RECA-EU	PCAWG	C0037	male	alive	complete remission		78	78	81	NA	C64	TNM 2010 (7th edition)	T1N0M0	T1aNXMX	981	981	unknown		unknown	SP102993	RECA-EU	PCAWG	C0037RT	DO46909	C0037	Primary tumour - solid tissue	NA	0			cryopreservation in liquid nitrogen (dead tissue)		frozen, liquid nitrogen	NA	yes
SA507387	normal	Normal - tissue adjacent to primary	RECA-EU	C0037RA	SP102997	C0037RA	DO46909	C0037	652	NA		PCAWG	DO46909	RECA-EU	PCAWG	C0037	male	alive	complete remission		78	78	81	NA	C64	TNM 2010 (7th edition)	T1N0M0	T1aNXMX	981	981	unknown		unknown	SP102997	RECA-EU	PCAWG	C0037RA	DO46909	C0037	Normal - tissue adjacent to primary	NA	0			cryopreservation in liquid nitrogen (dead tissue)		frozen, liquid nitrogen	NA	yes
SA507388	tumour	Primary tumour - solid tissue	RECA-EU	C0070RT	SP103623	C0070RT	DO47132	C0070	889	NA	61-80%	PCAWG	DO47132	RECA-EU	PCAWG	C0070	female	alive			61	61	NA	NA	C64	TNM 2010 (7th edition)	T1N0M0	T1aN0M0	2143	2143	unknown		unknown	SP103623	RECA-EU	PCAWG	C0070RT	DO47132	C0070	Primary tumour - solid tissue	NA	0	no treatment		cryopreservation in liquid nitrogen (dead tissue)		frozen, -70 freezer	NA	yes
SA507396	tumour	Primary tumour - solid tissue	RECA-EU	C0039RT	SP103009	C0039RT	DO46913	C0039	604	NA	61-80%	PCAWG	DO46913	RECA-EU	PCAWG	C0039	female	alive	relapse	distant recurrence/metastasis	54	54	57	324	C64	TNM 2010 (7th edition)	T2N0M0	T3aNXMX	1787	1787	unknown		unknown	SP103009	RECA-EU	PCAWG	C0039RT	DO46913	C0039	Primary tumour - solid tissue	NA	0	no treatment		cryopreservation in liquid nitrogen (dead tissue)		frozen, liquid nitrogen	NA	yes
SA507399	normal	Normal - tissue adjacent to primary	RECA-EU	C0039RA	SP103013	C0039RA	DO46913	C0039	603	NA		PCAWG	DO46913	RECA-EU	PCAWG	C0039	female	alive	relapse	distant recurrence/metastasis	54	54	57	324	C64	TNM 2010 (7th edition)	T2N0M0	T3aNXMX	1787	1787	unknown		unknown	SP103013	RECA-EU	PCAWG	C0039RA	DO46913	C0039	Normal - tissue adjacent to primary	NA	0	no treatment		cryopreservation in liquid nitrogen (dead tissue)		frozen, liquid nitrogen	NA	yes
SA507403	tumour	Primary tumour - solid tissue	RECA-EU	C0074RT	SP103643	C0074RT	DO47140	C0074	905	NA	>81%	PCAWG	DO47140	RECA-EU	PCAWG	C0074	male	alive			70	70	NA	NA	C64	TNM 2010 (7th edition)	T1N0M0	T3aN0M0	1936	1936	unknown		unknown	SP103643	RECA-EU	PCAWG	C0074RT	DO47140	C0074	Primary tumour - solid tissue	NA	0	no treatment		other technique	Immersion in RNAlater	RNA later frozen	NA	yes
SA507406	normal	Normal - tissue adjacent to primary	RECA-EU	C0074RA	SP103647	C0074RA	DO47140	C0074	904	NA		PCAWG	DO47140	RECA-EU	PCAWG	C0074	male	alive			70	70	NA	NA	C64	TNM 2010 (7th edition)	T1N0M0	T3aN0M0	1936	1936	unknown		unknown	SP103647	RECA-EU	PCAWG	C0074RA	DO47140	C0074	Normal - tissue adjacent to primary	NA	0	no treatment		other technique	Immersion in RNAlater	RNA later frozen	NA	yes
SA507408	tumour	Primary tumour - solid tissue	RECA-EU	C0041RT	SP103025	C0041RT	DO46917	C0041	864	NA	61-80%	PCAWG	DO46917	RECA-EU	PCAWG	C0041	male	alive			58	58	NA	NA	C64	TNM 2010 (7th edition)	T2N0M0	T2aNXMX	2104	2104	unknown		unknown	SP103025	RECA-EU	PCAWG	C0041RT	DO46917	C0041	Primary tumour - solid tissue	NA	0	no treatment		other technique	Immersion in RNAlater	RNA later frozen	NA	yes
SA507411	normal	Normal - tissue adjacent to primary	RECA-EU	C0041RA	SP103029	C0041RA	DO46917	C0041	862	NA		PCAWG	DO46917	RECA-EU	PCAWG	C0041	male	alive			58	58	NA	NA	C64	TNM 2010 (7th edition)	T2N0M0	T2aNXMX	2104	2104	unknown		unknown	SP103029	RECA-EU	PCAWG	C0041RA	DO46917	C0041	Normal - tissue adjacent to primary	NA	0	no treatment		other technique	Immersion in RNAlater	RNA later frozen	NA	yes
SA507415	tumour	Primary tumour - solid tissue	RECA-EU	C0076RT	SP103658	C0076RT	DO47144	C0076	903	NA	61-80%	PCAWG	DO47144	RECA-EU	PCAWG	C0076	female	alive			69	69	NA	NA	C64	TNM 2010 (7th edition)	T2N0M0	T2aNXMX	2102	2102	unknown		unknown	SP103658	RECA-EU	PCAWG	C0076RT	DO47144	C0076	Primary tumour - solid tissue	NA	0	no treatment		other technique	Immersion in RNAlater	RNA later frozen	NA	yes
SA507419	normal	Normal - tissue adjacent to primary	RECA-EU	C0076RA	SP103661	C0076RA	DO47144	C0076	901	NA		PCAWG	DO47144	RECA-EU	PCAWG	C0076	female	alive			69	69	NA	NA	C64	TNM 2010 (7th edition)	T2N0M0	T2aNXMX	2102	2102	unknown		unknown	SP103661	RECA-EU	PCAWG	C0076RA	DO47144	C0076	Normal - tissue adjacent to primary	NA	0	no treatment		other technique	Immersion in RNAlater	RNA later frozen	NA	yes
SA507424	tumour	Primary tumour - solid tissue	RECA-EU	C0047RT	SP103049	C0047RT	DO46925	C0047	910	NA	61-80%	PCAWG	DO46925	RECA-EU	PCAWG	C0047	female	alive			66	66	NA	NA	C64	TNM 2010 (7th edition)	T1N0M0	T1aN0M0	2126	2126	unknown		unknown	SP103049	RECA-EU	PCAWG	C0047RT	DO46925	C0047	Primary tumour - solid tissue	NA	0	no treatment		cryopreservation in liquid nitrogen (dead tissue)		frozen, -70 freezer	NA	yes
SA507439	tumour	Primary tumour - solid tissue	RECA-EU	C0051RT	SP103069	C0051RT	DO46933	C0051	637	NA	61-80%	PCAWG	DO46933	RECA-EU	PCAWG	C0051	male	alive	complete remission		73	73	76	NA	C64	TNM 2010 (7th edition)	T1N0M0	T1bNXMX	1170	1170	unknown		unknown	SP103069	RECA-EU	PCAWG	C0051RT	DO46933	C0051	Primary tumour - solid tissue	NA	0			cryopreservation in liquid nitrogen (dead tissue)		frozen, liquid nitrogen	NA	yes
SA507442	normal	Normal - tissue adjacent to primary	RECA-EU	C0051RA	SP103073	C0051RA	DO46933	C0051	636	NA		PCAWG	DO46933	RECA-EU	PCAWG	C0051	male	alive	complete remission		73	73	76	NA	C64	TNM 2010 (7th edition)	T1N0M0	T1bNXMX	1170	1170	unknown		unknown	SP103073	RECA-EU	PCAWG	C0051RA	DO46933	C0051	Normal - tissue adjacent to primary	NA	0			cryopreservation in liquid nitrogen (dead tissue)		frozen, liquid nitrogen	NA	yes
SA507446	tumour	Primary tumour - solid tissue	RECA-EU	C0084RT	SP103688	C0084RT	DO47156	C0084	741	NA	61-80%	PCAWG	DO47156	RECA-EU	PCAWG	C0084	female	alive			60	60	NA	NA	C64	TNM 2010 (7th edition)	T1N0M0	T1aN0M0	1932	1932	unknown		unknown	SP103688	RECA-EU	PCAWG	C0084RT	DO47156	C0084	Primary tumour - solid tissue	NA	0	no treatment		cryopreservation in liquid nitrogen (dead tissue)		frozen, -70 freezer	NA	yes
SA507455	tumour	Primary tumour - solid tissue	RECA-EU	C0086RT	SP103697	C0086RT	DO47159	C0086	371	NA	>81%	PCAWG	DO47159	RECA-EU	PCAWG	C0086	female	deceased	complete remission		83	83	85	NA	C64	TNM 2010 (7th edition)	T1N0M0	T1bNXMX	1402	1402	unknown		unknown	SP103697	RECA-EU	PCAWG	C0086RT	DO47159	C0086	Primary tumour - solid tissue	NA	0	no treatment		cryopreservation in liquid nitrogen (dead tissue)		frozen, liquid nitrogen	NA	yes
SA507457	tumour	Primary tumour - solid tissue	RECA-EU	C0055RT	SP103092	C0055RT	DO46941	C0055	885	NA	61-80%	PCAWG	DO46941	RECA-EU	PCAWG	C0055	male	alive			72	72	NA	NA	C64	TNM 2010 (7th edition)	T3N0M0	T3aN0M0	654	654	unknown		unknown	SP103092	RECA-EU	PCAWG	C0055RT	DO46941	C0055	Primary tumour - solid tissue	NA	0	no treatment		other technique	Immersion in RNAlater	RNA later frozen	NA	yes
SA507458	normal	Normal - tissue adjacent to primary	RECA-EU	C0086RA	SP103700	C0086RA	DO47159	C0086	370	NA		PCAWG	DO47159	RECA-EU	PCAWG	C0086	female	deceased	complete remission		83	83	85	NA	C64	TNM 2010 (7th edition)	T1N0M0	T1bNXMX	1402	1402	unknown		unknown	SP103700	RECA-EU	PCAWG	C0086RA	DO47159	C0086	Normal - tissue adjacent to primary	NA	0	no treatment		cryopreservation in liquid nitrogen (dead tissue)		frozen, liquid nitrogen	NA	yes
SA507466	tumour	Primary tumour - solid tissue	RECA-EU	C0057RT	SP103104	C0057RT	DO46945	C0057	686	NA	61-80%	PCAWG	DO46945	RECA-EU	PCAWG	C0057	female	alive	complete remission		60	60	63	NA	C64	TNM 2010 (7th edition)	T1N0M0	T3aNXMX	1922	1922	unknown		unknown	SP103104	RECA-EU	PCAWG	C0057RT	DO46945	C0057	Primary tumour - solid tissue	NA	0			cryopreservation in liquid nitrogen (dead tissue)		frozen, liquid nitrogen	NA	yes
SA507467	tumour	Primary tumour - solid tissue	RECA-EU	C0092RT	SP103709	C0092RT	DO47162	C0092	301	NA	61-80%	PCAWG	DO47162	RECA-EU	PCAWG	C0092	male	alive	complete remission		52	52	54	NA	C64	TNM 2010 (7th edition)	T1N0M0	T1aNXMX	1489	1489	unknown		unknown	SP103709	RECA-EU	PCAWG	C0092RT	DO47162	C0092	Primary tumour - solid tissue	NA	0	no treatment		cryopreservation in liquid nitrogen (dead tissue)		frozen, liquid nitrogen	NA	yes
SA507469	normal	Normal - tissue adjacent to primary	RECA-EU	C0057RA	SP103108	C0057RA	DO46945	C0057	685	NA		PCAWG	DO46945	RECA-EU	PCAWG	C0057	female	alive	complete remission		60	60	63	NA	C64	TNM 2010 (7th edition)	T1N0M0	T3aNXMX	1922	1922	unknown		unknown	SP103108	RECA-EU	PCAWG	C0057RA	DO46945	C0057	Normal - tissue adjacent to primary	NA	0			cryopreservation in liquid nitrogen (dead tissue)		frozen, liquid nitrogen	NA	yes
SA507478	tumour	Primary tumour - solid tissue	RECA-EU	C0059RT	SP103120	C0059RT	DO46949	C0059	744	NA	61-80%	PCAWG	DO46949	RECA-EU	PCAWG	C0059	female	deceased			76	76	NA	NA	C64	TNM 2010 (7th edition)	T4N0M1	T4N0M1	474	474	unknown		unknown	SP103120	RECA-EU	PCAWG	C0059RT	DO46949	C0059	Primary tumour - solid tissue	NA	0	no treatment		cryopreservation in liquid nitrogen (dead tissue)		frozen, -70 freezer	NA	yes
SA507482	tumour	Primary tumour - solid tissue	RECA-EU	C0096RT	SP103724	C0096RT	DO47168	C0096	462	NA	>81%	PCAWG	DO47168	RECA-EU	PCAWG	C0096	male	alive	complete remission		69	69	71	NA	C64	TNM 2010 (7th edition)	T1N0M0	T3aNXMX	1980	1980	unknown		unknown	SP103724	RECA-EU	PCAWG	C0096RT	DO47168	C0096	Primary tumour - solid tissue	NA	0	no treatment		cryopreservation in liquid nitrogen (dead tissue)		frozen, liquid nitrogen	NA	yes
SA507487	tumour	Primary tumour - solid tissue	RECA-EU	C0061RT	SP103132	C0061RT	DO46953	C0061	819	NA	61-80%	PCAWG	DO46953	RECA-EU	PCAWG	C0061	male	alive	complete remission		50	50	53	NA	C64	TNM 2010 (7th edition)	T1N0M0	T1bNXMX	1852	1852	unknown		unknown	SP103132	RECA-EU	PCAWG	C0061RT	DO46953	C0061	Primary tumour - solid tissue	NA	0			cryopreservation in liquid nitrogen (dead tissue)		frozen, liquid nitrogen	NA	yes
SA507492	tumour	Primary tumour - solid tissue	RECA-EU	C0098RT	SP103733	C0098RT	DO47171	C0098	964	NA	61-80%	PCAWG	DO47171	RECA-EU	PCAWG	C0098	male	deceased			65	65	NA	NA	C64	TNM 2010 (7th edition)	T3NXM1	T3aNXMX	474	474	unknown		unknown	SP103733	RECA-EU	PCAWG	C0098RT	DO47171	C0098	Primary tumour - solid tissue	NA	0	no treatment		other technique	Immersion in RNAlater	RNA later frozen	NA	yes
SA507494	tumour	Primary tumour - solid tissue	RECA-EU	C0063RT	SP103144	C0063RT	DO46957	C0063	920	NA	>81%	PCAWG	DO46957	RECA-EU	PCAWG	C0063	female	alive			75	75	NA	NA	C64	TNM 2010 (7th edition)	T1N0M0	T1aNXMX	2156	2156	unknown		unknown	SP103144	RECA-EU	PCAWG	C0063RT	DO46957	C0063	Primary tumour - solid tissue	NA	0	no treatment		other technique	Immersion in RNAlater	RNA later frozen	NA	yes
SA507495	normal	Normal - tissue adjacent to primary	RECA-EU	C0098RA	SP103736	C0098RA	DO47171	C0098	963	NA		PCAWG	DO47171	RECA-EU	PCAWG	C0098	male	deceased			65	65	NA	NA	C64	TNM 2010 (7th edition)	T3NXM1	T3aNXMX	474	474	unknown		unknown	SP103736	RECA-EU	PCAWG	C0098RA	DO47171	C0098	Normal - tissue adjacent to primary	NA	0	no treatment		other technique	Immersion in RNAlater	RNA later frozen	NA	yes
SA507497	normal	Normal - tissue adjacent to primary	RECA-EU	C0063RA	SP103148	C0063RA	DO46957	C0063	658	NA		PCAWG	DO46957	RECA-EU	PCAWG	C0063	female	alive			75	75	NA	NA	C64	TNM 2010 (7th edition)	T1N0M0	T1aNXMX	2156	2156	unknown		unknown	SP103148	RECA-EU	PCAWG	C0063RA	DO46957	C0063	Normal - tissue adjacent to primary	NA	0	no treatment		other technique	Immersion in RNAlater	RNA later frozen	NA	yes
SA507504	tumour	Primary tumour - solid tissue	RECA-EU	C0100RT	SP103745	C0100RT	DO47174	C0100	586	NA	41-60%	PCAWG	DO47174	RECA-EU	PCAWG	C0100	male	deceased			70	70	NA	NA	C64	TNM 2010 (7th edition)	T3NXM1	T3aNXMX	1508	1508	unknown		unknown	SP103745	RECA-EU	PCAWG	C0100RT	DO47174	C0100	Primary tumour - solid tissue	NA	0	no treatment		other technique	Immersion in RNAlater	RNA later frozen	NA	yes
SA507506	tumour	Primary tumour - solid tissue	RECA-EU	C0065RT	SP103160	C0065RT	DO46961	C0065	802	NA	61-80%	PCAWG	DO46961	RECA-EU	PCAWG	C0065	male	alive			59	59	NA	NA	C64	TNM 2010 (7th edition)	T1N0M0	T1aNXMX	1824	1824	unknown		unknown	SP103160	RECA-EU	PCAWG	C0065RT	DO46961	C0065	Primary tumour - solid tissue	NA	0	no treatment		other technique	Immersion in RNAlater	RNA later frozen	NA	yes
SA507507	normal	Normal - tissue adjacent to primary	RECA-EU	C0100RA	SP103748	C0100RA	DO47174	C0100	584	NA		PCAWG	DO47174	RECA-EU	PCAWG	C0100	male	deceased			70	70	NA	NA	C64	TNM 2010 (7th edition)	T3NXM1	T3aNXMX	1508	1508	unknown		unknown	SP103748	RECA-EU	PCAWG	C0100RA	DO47174	C0100	Normal - tissue adjacent to primary	NA	0	no treatment		other technique	Immersion in RNAlater	RNA later frozen	NA	yes
SA507509	normal	Normal - tissue adjacent to primary	RECA-EU	C0065RA	SP103164	C0065RA	DO46961	C0065	802	NA		PCAWG	DO46961	RECA-EU	PCAWG	C0065	male	alive			59	59	NA	NA	C64	TNM 2010 (7th edition)	T1N0M0	T1aNXMX	1824	1824	unknown		unknown	SP103164	RECA-EU	PCAWG	C0065RA	DO46961	C0065	Normal - tissue adjacent to primary	NA	0	no treatment		other technique	Immersion in RNAlater	RNA later frozen	NA	yes
SA507513	tumour	Primary tumour - solid tissue	RECA-EU	C0108RT	SP103754	C0108RT	DO47177	C0108	878	NA	61-80%		DO47177	RECA-EU		C0108	male	alive			56	56	NA	NA	C64	TNM 2010 (7th edition)	T1NXM0	T1aNXMX	2021	2021	unknown		unknown	SP103754	RECA-EU		C0108RT	DO47177	C0108	Primary tumour - solid tissue	NA	0	no treatment		other technique	Immersion in RNAlater	RNA later frozen	NA	yes
SA507516	normal	Normal - tissue adjacent to primary	RECA-EU	C0108RA	SP103757	C0108RA	DO47177	C0108	878	NA			DO47177	RECA-EU		C0108	male	alive			56	56	NA	NA	C64	TNM 2010 (7th edition)	T1NXM0	T1aNXMX	2021	2021	unknown		unknown	SP103757	RECA-EU		C0108RA	DO47177	C0108	Normal - tissue adjacent to primary	NA	0	no treatment		other technique	Immersion in RNAlater	RNA later frozen	NA	yes
SA507518	tumour	Primary tumour - solid tissue	RECA-EU	C0067RT	SP103176	C0067RT	DO46965	C0067	434	NA	61-80%	PCAWG	DO46965	RECA-EU	PCAWG	C0067	male	alive	complete remission		39	39	42	NA	C64	TNM 2010 (7th edition)	T1N0M0	T1aNXMX	1658	1658	unknown		unknown	SP103176	RECA-EU	PCAWG	C0067RT	DO46965	C0067	Primary tumour - solid tissue	NA	0	no treatment		cryopreservation in liquid nitrogen (dead tissue)		frozen, liquid nitrogen	NA	yes
SA507519	tumour	Primary tumour - solid tissue	RECA-EU	C0110RT	SP103760	C0110RT	DO47180	C0110	817	NA	61-80%		DO47180	RECA-EU		C0110	male	alive			35	35	NA	NA	C64	TNM 2010 (7th edition)	T2NXM0	T1bNXMX	51	51	unknown		unknown	SP103760	RECA-EU		C0110RT	DO47180	C0110	Primary tumour - solid tissue	NA	0	no treatment		other technique	Immersion in RNAlater	RNA later frozen	NA	yes
SA507521	normal	Normal - tissue adjacent to primary	RECA-EU	C0067RA	SP103180	C0067RA	DO46965	C0067	433	NA		PCAWG	DO46965	RECA-EU	PCAWG	C0067	male	alive	complete remission		39	39	42	NA	C64	TNM 2010 (7th edition)	T1N0M0	T1aNXMX	1658	1658	unknown		unknown	SP103180	RECA-EU	PCAWG	C0067RA	DO46965	C0067	Normal - tissue adjacent to primary	NA	0	no treatment		cryopreservation in liquid nitrogen (dead tissue)		frozen, liquid nitrogen	NA	yes
SA507522	tumour	Primary tumour - solid tissue	RECA-EU	C0116RT	SP103763	C0116RT	DO47183	C0116	667	NA	61-80%		DO47183	RECA-EU		C0116	male	deceased			72	72	NA	NA	C64	TNM 2010 (7th edition)	T1N0M0	T1bNXMX	174	174	unknown		unknown	SP103763	RECA-EU		C0116RT	DO47183	C0116	Primary tumour - solid tissue	NA	0	no treatment		other technique	Immersion in RNAlater	RNA later frozen	NA	yes
SA507525	tumour	Primary tumour - solid tissue	RECA-EU	C0118RT	SP103766	C0118RT	DO47186	C0118	593	NA	>81%		DO47186	RECA-EU		C0118	female	deceased	complete remission		62	62	63	NA	C64	TNM 2010 (7th edition)	T1N0M0	T3aNXMX	652	652	unknown		unknown	SP103766	RECA-EU		C0118RT	DO47186	C0118	Primary tumour - solid tissue	NA	0	no treatment		cryopreservation in liquid nitrogen (dead tissue)		frozen, liquid nitrogen	NA	yes
SA507528	normal	Normal - tissue adjacent to primary	RECA-EU	C0118RA	SP103769	C0118RA	DO47186	C0118	594	NA			DO47186	RECA-EU		C0118	female	deceased	complete remission		62	62	63	NA	C64	TNM 2010 (7th edition)	T1N0M0	T3aNXMX	652	652	unknown		unknown	SP103769	RECA-EU		C0118RA	DO47186	C0118	Normal - tissue adjacent to primary	NA	0	no treatment		cryopreservation in liquid nitrogen (dead tissue)		frozen, liquid nitrogen	NA	yes
SA507530	tumour	Primary tumour - solid tissue	RECA-EU	C0069RT	SP103189	C0069RT	DO46969	C0069	666	NA	41-60%	PCAWG	DO46969	RECA-EU	PCAWG	C0069	male	alive			59	59	NA	NA	C64	TNM 2010 (7th edition)	T1N0M0	T1bN0M0	1813	1813	unknown		unknown	SP103189	RECA-EU	PCAWG	C0069RT	DO46969	C0069	Primary tumour - solid tissue	NA	0	no treatment		other technique	Immersion in RNAlater	RNA later frozen	NA	yes
SA507531	tumour	Primary tumour - solid tissue	RECA-EU	C0117RT	SP103772	C0117RT	DO47189	C0117	759	NA	61-80%		DO47189	RECA-EU		C0117	male	deceased	relapse	distant recurrence/metastasis	72	72	76	60	C64	TNM 2010 (7th edition)	T2N0M0	T3aNXMX	1482	1482	unknown		unknown	SP103772	RECA-EU		C0117RT	DO47189	C0117	Primary tumour - solid tissue	NA	0	no treatment		cryopreservation in liquid nitrogen (dead tissue)		frozen, liquid nitrogen	NA	yes
SA507534	normal	Normal - tissue adjacent to primary	RECA-EU	C0117RA	SP103775	C0117RA	DO47189	C0117	758	NA			DO47189	RECA-EU		C0117	male	deceased	relapse	distant recurrence/metastasis	72	72	76	60	C64	TNM 2010 (7th edition)	T2N0M0	T3aNXMX	1482	1482	unknown		unknown	SP103775	RECA-EU		C0117RA	DO47189	C0117	Normal - tissue adjacent to primary	NA	0	no treatment		cryopreservation in liquid nitrogen (dead tissue)		frozen, liquid nitrogen	NA	yes
SA507537	tumour	Primary tumour - solid tissue	RECA-EU	C0129RT	SP103778	C0129RT	DO47192	C0129	770	NA	61-80%		DO47192	RECA-EU		C0129	female	deceased			75	75	NA	NA	C64	TNM 2010 (7th edition)	T3N0M0	T3bN0M0	1392	1392	unknown		unknown	SP103778	RECA-EU		C0129RT	DO47192	C0129	Primary tumour - solid tissue	NA	0	no treatment		cryopreservation in liquid nitrogen (dead tissue)		frozen, -70 freezer	NA	yes
SA507539	tumour	Primary tumour - solid tissue	RECA-EU	C0071RT	SP103201	C0071RT	DO46973	C0071	954	NA	61-80%	PCAWG	DO46973	RECA-EU	PCAWG	C0071	male	alive			78	78	NA	NA	C64	TNM 2010 (7th edition)	T4N0M1	T1bNXMX	2160	2160	unknown		unknown	SP103201	RECA-EU	PCAWG	C0071RT	DO46973	C0071	Primary tumour - solid tissue	NA	0	no treatment		other technique	Immersion in RNAlater	RNA later frozen	NA	yes
SA507540	tumour	Primary tumour - solid tissue	RECA-EU	C0131RT	SP103781	C0131RT	DO47195	C0131	630	NA	61-80%		DO47195	RECA-EU		C0131	female	alive			63	63	NA	NA	C64	TNM 2010 (7th edition)	T1N0M0	T1bN0M0	1881	1881	unknown		unknown	SP103781	RECA-EU		C0131RT	DO47195	C0131	Primary tumour - solid tissue	NA	0	no treatment		cryopreservation in liquid nitrogen (dead tissue)		frozen, -70 freezer	NA	yes
SA507542	normal	Normal - tissue adjacent to primary	RECA-EU	C0071RA	SP103205	C0071RA	DO46973	C0071	945	NA		PCAWG	DO46973	RECA-EU	PCAWG	C0071	male	alive			78	78	NA	NA	C64	TNM 2010 (7th edition)	T4N0M1	T1bNXMX	2160	2160	unknown		unknown	SP103205	RECA-EU	PCAWG	C0071RA	DO46973	C0071	Normal - tissue adjacent to primary	NA	0	no treatment		other technique	Immersion in RNAlater	RNA later frozen	NA	yes
SA507543	tumour	Primary tumour - solid tissue	RECA-EU	C0133RT	SP103784	C0133RT	DO47198	C0133	555	NA	>81%		DO47198	RECA-EU		C0133	female	alive			55	55	NA	NA	C64	TNM 2010 (7th edition)	T2N0M0	T2aN0M0	1580	1580	unknown		unknown	SP103784	RECA-EU		C0133RT	DO47198	C0133	Primary tumour - solid tissue	NA	0	no treatment		cryopreservation in liquid nitrogen (dead tissue)		frozen, -70 freezer	NA	yes
SA507546	tumour	Primary tumour - solid tissue	RECA-EU	C0135RT	SP103787	C0135RT	DO47201	C0135	566	NA	61-80%		DO47201	RECA-EU		C0135	male	alive			54	54	NA	NA	C64	TNM 2010 (7th edition)	T1N0M0	T1aN0M0	1766	1766	unknown		unknown	SP103787	RECA-EU		C0135RT	DO47201	C0135	Primary tumour - solid tissue	NA	0	no treatment		cryopreservation in liquid nitrogen (dead tissue)		frozen, -70 freezer	NA	yes
SA507549	tumour	Primary tumour - solid tissue	RECA-EU	C0137RT	SP103790	C0137RT	DO47204	C0137	536	NA	61-80%		DO47204	RECA-EU		C0137	female	alive			60	60	NA	NA	C64	TNM 2010 (7th edition)	T1N0M0	T1bN0M0	1743	1743	unknown		unknown	SP103790	RECA-EU		C0137RT	DO47204	C0137	Primary tumour - solid tissue	NA	0	no treatment		cryopreservation in liquid nitrogen (dead tissue)		frozen, -70 freezer	NA	yes
SA507552	tumour	Primary tumour - solid tissue	RECA-EU	C0139RT	SP103793	C0139RT	DO47207	C0139	498	NA	61-80%		DO47207	RECA-EU		C0139	female	alive			54	54	NA	NA	C64	TNM 2010 (7th edition)	T1N0M0	T1aN0M0	1537	1537	unknown		unknown	SP103793	RECA-EU		C0139RT	DO47207	C0139	Primary tumour - solid tissue	NA	0	no treatment		cryopreservation in liquid nitrogen (dead tissue)		frozen, -70 freezer	NA	yes
SA507555	normal	Normal - tissue adjacent to primary	RECA-EU	C0139RA	SP103796	C0139RA	DO47207	C0139	497	NA			DO47207	RECA-EU		C0139	female	alive			54	54	NA	NA	C64	TNM 2010 (7th edition)	T1N0M0	T1aN0M0	1537	1537	unknown		unknown	SP103796	RECA-EU		C0139RA	DO47207	C0139	Normal - tissue adjacent to primary	NA	0	no treatment		cryopreservation in liquid nitrogen (dead tissue)		frozen, -70 freezer	NA	yes
SA507557	tumour	Primary tumour - solid tissue	RECA-EU	C0075RT	SP103225	C0075RT	DO46980	C0075	940	NA	61-80%	PCAWG	DO46980	RECA-EU	PCAWG	C0075	female	deceased			56	56	NA	NA	C64	TNM 2010 (7th edition)	T2N0M0	T2aN0M0	1029	1029	unknown		unknown	SP103225	RECA-EU	PCAWG	C0075RT	DO46980	C0075	Primary tumour - solid tissue	NA	0	no treatment		cryopreservation in liquid nitrogen (dead tissue)		frozen, -70 freezer	NA	yes
SA507558	tumour	Primary tumour - solid tissue	RECA-EU	C0141RT	SP103799	C0141RT	DO47210	C0141	456	NA	61-80%		DO47210	RECA-EU		C0141	male	alive			67	67	NA	NA	C64	TNM 2010 (7th edition)	T2N0M0	T1bN0M0	1498	1498	unknown		unknown	SP103799	RECA-EU		C0141RT	DO47210	C0141	Primary tumour - solid tissue	NA	0	no treatment		cryopreservation in liquid nitrogen (dead tissue)		frozen, -70 freezer	NA	yes
SA507561	tumour	Primary tumour - solid tissue	RECA-EU	C0128RT	SP103802	C0128RT	DO47213	C0128	894	NA	61-80%		DO47213	RECA-EU		C0128	female	alive			49	49	NA	NA	C64	TNM 2010 (7th edition)	T3N0M0	T3aN0M0	1922	1922	unknown		unknown	SP103802	RECA-EU		C0128RT	DO47213	C0128	Primary tumour - solid tissue	NA	0	no treatment		cryopreservation in liquid nitrogen (dead tissue)		frozen, -70 freezer	NA	yes
SA507564	tumour	Primary tumour - solid tissue	RECA-EU	C0130RT	SP103805	C0130RT	DO47216	C0130	818	NA	61-80%		DO47216	RECA-EU		C0130	female	alive			63	63	NA	NA	C64	TNM 2010 (7th edition)	T1N0M0	T1aN0M0	1926	1926	unknown		unknown	SP103805	RECA-EU		C0130RT	DO47216	C0130	Primary tumour - solid tissue	NA	0	no treatment		cryopreservation in liquid nitrogen (dead tissue)		frozen, -70 freezer	NA	yes
SA507566	tumour	Primary tumour - solid tissue	RECA-EU	C0077RT	SP103237	C0077RT	DO46984	C0077	766	NA	>81%	PCAWG	DO46984	RECA-EU	PCAWG	C0077	male	alive			65	65	NA	NA	C64	TNM 2010 (7th edition)	T1N0M0	T1bN0M0	1957	1957	unknown		unknown	SP103237	RECA-EU	PCAWG	C0077RT	DO46984	C0077	Primary tumour - solid tissue	NA	0	no treatment		cryopreservation in liquid nitrogen (dead tissue)		frozen, -70 freezer	NA	yes
SA507567	tumour	Primary tumour - solid tissue	RECA-EU	C0132RT	SP103808	C0132RT	DO47219	C0132	615	NA	61-80%		DO47219	RECA-EU		C0132	male	alive			37	37	NA	NA	C64	TNM 2010 (7th edition)	T3N0M0	T3bN0M0	1822	1822	unknown		unknown	SP103808	RECA-EU		C0132RT	DO47219	C0132	Primary tumour - solid tissue	NA	0	no treatment		cryopreservation in liquid nitrogen (dead tissue)		frozen, -70 freezer	NA	yes
SA507570	tumour	Primary tumour - solid tissue	RECA-EU	C0136RT	SP103811	C0136RT	DO47222	C0136	545	NA	61-80%		DO47222	RECA-EU		C0136	female	alive			58	58	NA	NA	C64	TNM 2010 (7th edition)	T1N0M0	T1aN0M0	1566	1566	unknown		unknown	SP103811	RECA-EU		C0136RT	DO47222	C0136	Primary tumour - solid tissue	NA	0	no treatment		cryopreservation in liquid nitrogen (dead tissue)		frozen, -70 freezer	NA	yes
SA507573	tumour	Primary tumour - solid tissue	RECA-EU	C0138RT	SP103814	C0138RT	DO47225	C0138	589	NA	41-60%		DO47225	RECA-EU		C0138	male	alive			45	45	NA	NA	C64	TNM 2010 (7th edition)	T1N0M0	T1aN0MX	1723	1723	unknown		unknown	SP103814	RECA-EU		C0138RT	DO47225	C0138	Primary tumour - solid tissue	NA	0	no treatment		cryopreservation in liquid nitrogen (dead tissue)		frozen, -70 freezer	NA	yes
SA507575	tumour	Primary tumour - solid tissue	RECA-EU	C0079RT	SP103249	C0079RT	DO46988	C0079	413	NA	>81%	PCAWG	DO46988	RECA-EU	PCAWG	C0079	female	deceased	relapse	local recurrence	65	65	68	705	C64	TNM 2010 (7th edition)	T3N0M0	T3aNXMX	1130	1130	unknown		unknown	SP103249	RECA-EU	PCAWG	C0079RT	DO46988	C0079	Primary tumour - solid tissue	NA	0	no treatment		cryopreservation in liquid nitrogen (dead tissue)		frozen, liquid nitrogen	NA	yes
SA507576	tumour	Primary tumour - solid tissue	RECA-EU	C0140RT	SP103817	C0140RT	DO47228	C0140	469	NA	61-80%		DO47228	RECA-EU		C0140	female	deceased			71	71	NA	NA	C64	TNM 2010 (7th edition)	T3N0M0	T3aN0M0	1010	1010	unknown		unknown	SP103817	RECA-EU		C0140RT	DO47228	C0140	Primary tumour - solid tissue	NA	0	no treatment		cryopreservation in liquid nitrogen (dead tissue)		frozen, -70 freezer	NA	yes
SA507578	normal	Normal - tissue adjacent to primary	RECA-EU	C0079RA	SP103253	C0079RA	DO46988	C0079	412	NA		PCAWG	DO46988	RECA-EU	PCAWG	C0079	female	deceased	relapse	local recurrence	65	65	68	705	C64	TNM 2010 (7th edition)	T3N0M0	T3aNXMX	1130	1130	unknown		unknown	SP103253	RECA-EU	PCAWG	C0079RA	DO46988	C0079	Normal - tissue adjacent to primary	NA	0	no treatment		cryopreservation in liquid nitrogen (dead tissue)		frozen, liquid nitrogen	NA	yes
SA507579	normal	Normal - tissue adjacent to primary	RECA-EU	C0140RA	SP103820	C0140RA	DO47228	C0140	468	NA			DO47228	RECA-EU		C0140	female	deceased			71	71	NA	NA	C64	TNM 2010 (7th edition)	T3N0M0	T3aN0M0	1010	1010	unknown		unknown	SP103820	RECA-EU		C0140RA	DO47228	C0140	Normal - tissue adjacent to primary	NA	0	no treatment		cryopreservation in liquid nitrogen (dead tissue)		frozen, -70 freezer	NA	yes
SA507582	tumour	Primary tumour - solid tissue	RECA-EU	C0142RT	SP103823	C0142RT	DO47231	C0142	441	NA	61-80%		DO47231	RECA-EU		C0142	male	alive			66	66	NA	NA	C64	TNM 2010 (7th edition)	T1N0M0	T1bN0M0	1619	1619	unknown		unknown	SP103823	RECA-EU		C0142RT	DO47231	C0142	Primary tumour - solid tissue	NA	0	no treatment		cryopreservation in liquid nitrogen (dead tissue)		frozen, -70 freezer	NA	yes
SA507587	tumour	Primary tumour - solid tissue	RECA-EU	C0081RT	SP103265	C0081RT	DO46992	C0081	820	NA	61-80%	PCAWG	DO46992	RECA-EU	PCAWG	C0081	female	alive			76	76	NA	NA	C64	TNM 2010 (7th edition)	T1N0M0	T1aNXMX	1842	1842	unknown		unknown	SP103265	RECA-EU	PCAWG	C0081RT	DO46992	C0081	Primary tumour - solid tissue	NA	0	no treatment		other technique	Immersion in RNAlater	RNA later frozen	NA	yes
[truncated: 13 more columns]
