# Supplementary material for: Identification of an immunogenic cell death-related gene signature predicts survival and sensitivity to immunotherapy in clear cell renal carcinoma
Source: Sci Rep. 2023 Mar 17;13:4449. doi: 10.1038/s41598-023-31493-z (PMC10023707; doi:10.1038/s41598-023-31493-z)
Supplement: Supplementary file 1 — Supplementary Information. [file 41598_2023_31493_MOESM1_ESM.zip › Supplementary material/Raw data/RECA-EU expression.txt]

Tag	SA507123	SA507126	SA507131	SA507134	SA507135	SA507143	SA507144	SA507146	SA507147	SA507153	SA507155	SA507156	SA507158	SA507162	SA507165	SA507167	SA507174	SA507176	SA507177	SA507179	SA507183	SA507186	SA507189	SA507192	SA507194	SA507195	SA507197	SA507198	SA507202	SA507204	SA507205	SA507207	SA507208	SA507211	SA507216	SA507217	SA507219	SA507228	SA507232	SA507237	SA507240	SA507249	SA507252	SA507253	SA507261	SA507262	SA507264	SA507271	SA507272
A1BG	0.516778555983713	0.1728543063036	0.587114856528318	1.05642855857894	1.05274416337179	0.379058234152513	0.765877746204556	0.42676126982516	1.08979194216195	0.402135148552128	0.934996114861234	0.518515971647327	0.178910195535337	0.815877116237563	0.272565762909984	1.22624649771761	0.579662655623942	0.0383674841565089	0.158320450714928	0.161310946779823	0.366263900752593	0.506305190576394	0.141118453775988	0.515896017288266	0.470758200900091	0.149394475354415	0.279338819510124	1.19193387608278	0.334580855208899	0.331262135345949	0.389895137404388	0.19468301434242	0.195617986676001	0.582150580562637	1.15865714482819	0.349016135619352	0.328620464974037	0.709660089229625	1.09763434577678	0.605655216371434	0.122235188169316	0.632667621395889	0.358345629576109	0.221024871248304	0.389721304168965	0.681580634301644	0.175331872285124	0.279993626299261	0.399792090294401
A1CF	0.350811335632633	1.29656343302899	0.336433470938689	0.346710407833791	0.652594435970637	1.56362338707558	1.08213350873369	1.26703909857736	0.490625854099322	0.162818860408558	0.948507276560151	0.483525081979859	1.61378316408986	0.336425947982333	1.5711084249927	0.396563248117741	0.544400008769705	0.57984632642393	1.47914731405744	1.42112724040476	0.97417071107157	0.858886764055444	1.28976517788308	0.451224023590238	0.643181817420186	1.1943353170471	1.6340865281945	0.538307494871307	1.08488588846234	1.76830541048952	0.958356295139452	1.03729725923067	1.06775699787977	1.03987598314457	2.17924384868559	0.686097829761282	1.96897415287543	0.592466480072911	0.501954882834017	0.479197414463149	0.878550234616117	0.578569597452217	0.167475406753695	1.08954842014228	0.581062942746068	0.212072491865971	1.3648881894657	0.680369725695778	1.88770832950287
A2M	8.01463384084596	5.86116871412361	8.38930338976892	7.84730748674947	8.76781524093649	5.80906242906276	7.64958085191312	6.64151645096912	7.76014814808536	8.43294127048219	7.95237871634204	7.36759403712812	5.92048847274783	6.76447096300858	6.03707064630555	8.30852220452707	8.04794113224219	4.8956556342505	5.5123816493745	6.53383972555811	7.70965261294485	7.70462535728293	5.59948343250438	8.54882842485858	7.00242219353067	5.49002269835672	5.07471733916187	7.72242709017008	8.77076800512359	7.08866737200446	7.94987122158834	7.07292189814922	6.82536370416182	7.44707041948216	6.57454915077305	8.07249717924061	4.76432701181499	8.69770619012991	5.4929648782699	7.99528930062315	5.68156180552446	5.99304086334299	7.30150032954515	6.39365589758066	7.24499602344674	6.54741623914277	5.72581565703124	7.54001575105039	7.6926160191143
A2M-AS1	1.195171304403	0.810036636300372	1.21327289830153	1.31919649862624	1.25830449384004	0.649020816296176	1.3820078422584	1.00133233760725	1.07250145486983	1.07785120634856	1.38969257798818	0.862064282044745	0.700007465387103	1.13446222167084	0.738430404937035	0.602291807726726	1.44641180864319	1.73612197697288	0.860840249911116	0.808201905919508	0.639256047689468	1.46642008613485	0.808340504070986	1.09410284878032	0.320626433252799	0.69020949069312	0.84383630924767	0.518938763659384	1.07637460600014	0.94982651544855	1.0604391806224	0.582650641068395	0.626123998026224	0.743562894452788	1.20920900141391	0.688260208053981	1.08190564223098	1.39273922230436	0.561278327019282	0.785135126502946	0.977868110714816	0.267723524199702	1.57978460650576	0.853484352063429	1.7626246239285	0.527532034130598	0.86063701899315	0.567327460510923	1.31350864424125
A2ML1	0.0144335869501269	0.0190605482872274	0.0222201989289158	0	0.00633171136417172	0.00817690019145412	0.0322420074248457	0.00503568953497201	0.0137792242100103	0.00922131176984211	0.0395445231072871	0	0.0364134381768782	0.00645584429406648	0	0.027776146455761	0.00788420357206042	2.01630482895302	0.00914989769155214	0.0147072515240057	0	0.00544384158264739	0.00953568817643433	0.00538990738491862	0.0178504951737274	0.00662648463029857	0.00602557536101956	0	0.00557188750305019	0.00509762047777521	0.0346607485631694	0.0131322666600845	0	0	0.00472705387021247	0.0317363167582308	0	0.00528354135984052	0.0339208679305847	0	0	0.0204568728839404	0.00517983188933601	0.0144849982134984	0.00680167247740627	0.0536098072897029	0.00464094504252369	0.0172812084228687	0.0563183928692312
A2ML1-AS1	0.112671059304242	0.0754915197722099	0	0	0	0	0	0	0	0	0	0	0	0	0	0	0	0	0	0	0	0	0	0	0	0	0	0	0	0	0	0	0	0.0640796728208962	0	0	0	0	0	0	0	0	0	0	0	0	0	0	0
A2ML1-AS2	0	0	0	0	0	0	0	0	0	0	0	0	0	0	0	0	0	0	0	0	0	0	0	0	0	0	0	0	0	0	0	0	0	0	0	0	0	0	0	0	0	0	0	0	0	0	0	0	0
A2MP1	0.109479089774582	0.0371288997974994	0.0432391736494624	0.205655141189994	0.263069288775525	0.0812533358705175	0.13028384786301	0.128577374240747	0.211659337343137	0.164355737544154	0.204797832521977	0.0809686267528816	0.0286287814952244	0.198738927466264	0.0524305868239331	0.06029422739775	0.13596062421263	0.0439204706828278	0.0633621465730787	0.0153721661522327	0.058572742555964	0.161655830142094	0.00748215153808082	0.255439043573126	0.176523793217911	0.020681849482721	0.0465843810683889	0.0335265719967841	0.218895359787847	0.122755915232059	0.116217927453567	0.0340739803324882	0.0339245511403813	0.0923733379020826	0.245226206053135	0.210332730290224	0.0405772474647466	0.579963344463658	0.227188156332505	0.117837235702942	0.0361209967562132	0.0981269642848625	0.197428215268385	0.120395668771912	0.152067606171929	0.152269939212167	0.0145059112631405	0.111449709627031	0.343052705500434
A3GALT2	0.147526916282184	0.0338430331995617	0.0394199062475891	0.0913770376837753	0	0	0.0755725327049109	0	0	0.126379377156811	0.0923799314237937	0	0	0	0	0.187482451017564	0.0279465095289372	0.0498810493531912	0	0.0347544094527979	0	0	0	0	0.0421200706795617	0	0	0	0	0.0711280388997919	0.0492367147141017	0.0310555691975583	0.0760900466011963	0	0	0.212605506572894	0	0	0.165188436088302	0	0	1.04485445938295	0.0722489064258243	0.194178692506237	0.0478675103095464	0.0943255249698977	0	0.0607570277491397	0.328571321928297
A4GALT	3.87632363209172	3.5114640918528	4.77774161989324	4.10987492881175	4.05000816300263	3.63020750647617	4.20487490737205	3.46679322333632	3.50881053922662	4.27516778525583	3.39455362438709	3.31206528428768	3.00351558682272	3.41414820442031	3.09181204631971	4.55686699284759	3.85014208096982	2.08841343389719	3.13998082862515	2.64300140072315	4.36028402110824	3.44837265073644	3.1982800844133	4.05104410843515	3.43483407644905	2.98395277241904	2.32151091665177	3.67314731579609	4.10184888317247	3.94451040955098	4.17118635850267	4.07302999194031	3.84552714862857	4.20412063888491	3.76194690509889	3.29121680465708	2.95925139985967	5.06033158962381	4.02071223503102	4.50349978689327	3.06589243941857	3.26927189855982	2.64755369537263	3.52567606021966	3.88661031751681	3.45702719930134	2.87899290652493	4.51987538027558	3.71705204790891
A4GNT	0.367637603671255	0.114051726586543	0.233900457137498	0.0880735053500855	0.347173286133423	0.826573029090219	1.12463843091352	0.842397257177621	0.690099771617162	0.353479115389359	1.5409658754075	0.161006960690269	0.211769616615299	0.199063371472992	0.0232133591359853	0.111247474606643	0.211859366499339	0.0290232718899157	0.478758861685795	0.564490176623955	0.125383150512258	0.129002356180637	0	0.518207195784769	0.269459647197946	0	0.0728285838438091	0.141485485008918	0.346268072735794	1.06675985071238	0.287584923091313	0.0879320053764552	0.0661581516535482	0.300807315186459	0.624185500687876	0.521710286248688	0.0605492224976926	0.259043947522895	0.0594175294676451	0	0.163503081003035	0	0.142511416358776	0.604202423922613	0.20901298229556	0.0552358088364492	0.092793222739289	0.348578818624844	1.07029346944646
AAAS	3.84688185615297	3.08133731549065	3.42466189638114	3.32170863795039	2.88228043938089	3.58185965276091	3.70107000294365	3.00295308490415	3.73111047918564	3.207661292851	3.40326504322717	2.96080551602829	2.94750554487234	2.73195023335823	2.5387535826357	3.90534613462402	3.57809183528803	3.45164802266544	3.32917415307738	3.09844408139293	3.10189343881511	3.17203472728665	3.02904361193769	3.45352084098604	3.23165196621904	2.90060768966765	2.65277897507293	3.56017618748743	3.25554757933649	3.39169003078014	3.08332638954885	3.27053713945019	3.12631692457486	3.35229039089785	3.42524006921591	3.03442759636221	2.84809003925016	3.49521288202335	3.76894701911685	3.41836895782255	3.01571579665658	3.4709975079957	3.15225990141053	3.55866934052093	3.51940896653928	3.71812564929018	2.89803875110306	2.89814078695219	3.46555403275684
AACS	0.902400215853684	1.27663250778382	1.02276105339944	1.31655353553364	1.2957265187022	1.2414678958666	1.52613466362053	1.21812122621961	1.29542110247233	1.15755574207223	1.07270549102755	1.04769166602111	1.12509196408308	1.07246914781102	0.981532387166748	0.933826681701082	1.81768600796258	1.40492883526961	1.36208531472348	1.25713854978434	1.00226339357487	1.2039976106815	1.28682294237029	1.21182665537867	1.10726027512585	1.05660166415511	0.956130514885299	1.2815134193814	1.48080048384312	1.0097110970857	0.964302610677231	1.40903379343846	1.26471624289259	1.1115384703206	1.34813734628008	1.29623037407404	1.18341556310929	1.21738323481679	0.747239825666184	1.36017169860608	1.48332297407339	0.274072100149879	1.74919590036828	0.830593431589194	1.01487440343469	0.653842710271959	1.12134939459085	1.0650644124984	1.04795071206489
AACSP1	0.441973716742514	0.323583244614565	0.538767902079389	0.244530866180462	0.227819155585152	1.17162412629029	0.994864600414389	0.446398014806411	0.221422338549165	0.642570366152838	0.74887921084507	0.168290418829577	0.362158758948	0.301665020008599	0.173106785246703	0.224049925554531	0.469680786453944	0.703282452185896	0.45540306308071	0.279780188164103	0.877597495615119	1.71324448589476	0.456846927271609	0.246113268024419	0.281192355374824	0.320397303005011	0.206308353639468	1.89989729766126	1.27581009355973	0.385064322568059	0.462864009948803	0.211708128102351	0.229107222251762	1.39381819486662	0.452844300686391	1.09039801901688	0.35062962543576	0.916758342788693	1.0096217253707	0.0749171824007287	0.206268845411723	0.333500951153494	0.373305777191109	0.697219872039249	1.80379687877939	1.5318697562582	0.231484586157249	0.677031645277612	0.882000085117434
AADAC	0	0.0208502208112272	0	0	0	0	0	0.0219189156726548	0	0.0201106532614986	0.0289627215415118	0	0	0.668195208701471	0	0	0	0.332176875497574	0	0	0	0	0	0	0.0259781272646122	0	0	0	0	0	0.74962784913968	0	0.0471406717976629	0	0	0	0	0.0229911530093596	0	1.11535106482276	0.0202811146673589	0	0.0225425676901723	0	0	0.0585783087942325	0.0202099365228321	0	0
AADACL2	0	0	0	0	0	0	0	0.00724658894653388	0	0	0	0	0	0.00928825285407903	0	0	0	0	0	0	0	0	0.00687275601263552	0	0	0	0	0	0	0	0	0.0126105713464643	0.00785958081506619	0	0	0	0	0	0	0	0	0	0	0	0	0	0	0	0
AADACL2-AS1	0.0810929788657823	0.0541378483016379	0	0	0	0	0.119873359248103	0	0	0	0.0748704505602689	0	0.0690084231688458	0	0	0	0.0447598064842739	0	0	0	0	0	0	0	0	0	0	0	0	0	0	0	0	0	0	0	0	0	0	0	0	0	0	0	0	0	0	0	0
AADACL3	0	0	0	0	0	0	0	0	0	0	0	0	0	0	0	0	0	0	0	0	0	0	0	0	0.01075850070446	0	0	0	0	0	0	0	0	0	0	0	0	0	0	0	0	0	0	0	0	0	0	0	0
AADACL4	0	0.147850399051439	0	0.243714561816185	0	0	0	0.332745692194405	0.315847256451369	0	0	0.578319283563798	0.135887600462424	0.0296940061677994	0.0260761739908164	0.0257765407072286	0	0.0956542869683751	0.102662318359194	0.0886136431578028	0	0.0250707238980992	0.186971514672348	0	0	0.253527912165202	0.208209714178412	0	0	0.0693422825509778	0	0.208474810643929	0.0980864082769648	0	0	0.0725385600268215	0.254336289297131	0	0.0881908621113498	0	0.104289784128343	0	0	0	0	0	0.123851775032195	0	0
AADACP1	0.0260891040568686	0.117000956357341	0.0790704816129619	0.122547342675704	0.0674948233798475	0.0294612683223443	0	0	0.273816626094578	0.0166920582555411	0.0709850971399268	0.0628667515248644	0.0221380663876145	0.155687063210957	0.0204524426124971	0.0983655758156836	0.0424140797555724	0	0.0491295767945072	0.0698243850130022	0.291344652656525	0.0770909538152158	0	0.0194685023821772	0.0844083106018102	0	0.222938072197968	0.0259353832026409	0.135297325809134	0.0898231832422252	0.0500544770968406	0	0	0	0.26605083343535	0.0288276463197134	0.0269618763761548	0.0930016381544815	0.0176885701323227	0.301945634223703	0.0822705291171116	0	0.0912294612622573	0	0.0245366253246308	0	0.0659588151810278	0.0617620679354651	0.157814858398797
AADAT	1.4195543722619	1.79073442908704	0.83915718479556	1.16934855940028	0.938038344873537	1.84956405590715	1.27565025598334	1.73921672978494	1.50275474632314	1.07013100457452	0.834237915581807	1.2343560555397	1.3115183083674	0.909951094123792	1.8096145867406	0.878277421317944	2.25064678325196	1.43416104257725	1.7689979807696	1.51900360819482	0.591735113191947	0.807516746060528	1.87676507639914	0.993010003979923	0.502674703390399	1.69794839972659	1.94886848441141	0.514511858790856	1.07016548817331	1.3468415974451	2.06386755162354	1.30512443623289	1.17281324786322	0.890590245952531	1.52274244432566	1.68113187381832	1.82896518168997	1.22606508223895	0.378228496462421	1.45444975860666	1.33848140763749	0.959477556791225	1.68335505090149	1.0185769797455	1.52381847770366	0.866421981840036	1.5014612277508	1.47440352865607	1.71890102404998
AAGAB	3.1417265071011	3.97937038684683	2.11579014345435	4.35664986291398	3.25265807860284	3.00704617895108	3.12704054145653	4.10394556628255	4.29581654270796	2.51803925301759	3.40132005479153	3.74151746441002	3.87946818850533	3.43880680100084	3.52635155786463	2.64089188292853	3.40176372071995	4.02135779867908	4.04052675804475	3.59947331203829	2.77216727256426	3.24347426913147	3.67105966843445	3.13195179674616	3.4004624506488	3.73878197829688	4.14877958125876	2.9472610860705	2.88023076557222	3.22067030646161	3.08679029315103	3.79079731505499	3.795547994297	3.22244240425465	3.6545625698382	3.28081735477049	3.87137564992662	2.47814094878248	1.97339831617798	3.0813062305087	3.61101312214891	1.11768158683425	3.72528629794066	3.27365249898337	3.77467236364689	1.71420835183887	3.79743253532204	2.50976004575951	2.98501072609093
AAK1	0.161172014049927	0.187578915926094	0.137015837726692	0.0376561872897903	0.448531529056287	0.0705417350004202	0.379201178047966	0.359960710204139	0.231026344353886	0.166059759965508	0.384242440585793	0.44559270921261	0.215093695320428	0.0316745880070342	0.162528477318962	0.246612830914727	0.573576421242446	0.179670595559953	0.3499983377757	0.311381324843867	0.1115306142813	0.15350710446799	0.240682048574602	0.215298563629038	0.152751564021789	0.151965108174797	0.0799308125037792	0.0439310811450153	0.183029824702871	0.262174176871018	0.494872699924016	0.258365160574875	0.344692113164786	0.495253585103875	0.0644495834756083	0.381543394973746	0.0579655111251291	0.204250050634115	0.382770695669099	0.120345281319238	0.23516943739129	0.344949622046268	0.21301824559187	0.0595500789510275	0.111569025022137	0.182285729879748	0.15913328324252	0.213329597167064	0.370821270011722
AAMDC	4.37084442715052	3.57709829988816	4.26642474192952	4.23518125396599	3.41342559185278	3.90520277367725	4.23993921759745	3.28191795929204	4.20336872474977	3.2269789574699	3.58938236413623	3.24349913801026	3.71032368331589	4.64020866509611	3.62004554195271	3.3941231813141	2.81873790097793	4.18202387564728	3.6330673268569	3.3922810048407	4.10192342107498	4.00303194646822	3.56590749304913	3.65931062784756	3.67013706809981	3.9797712853243	3.83562784444053	4.66889564336074	3.94203097165113	3.89365173405231	3.35485106836393	3.57368370671978	3.86660666504203	4.20174815370766	4.16582796420487	3.27712108531709	3.9726441522287	3.94587844678821	4.15055434964886	4.57457302404169	3.91975663604334	2.75508924267752	3.97722464719267	3.77470856260011	3.67539359644116	3.54939362636439	3.33035647853528	3.40782231138934	3.79678517358184
AAMP	5.09721971922013	4.96155207139575	5.20803012803436	5.06459492466493	5.42330653521131	4.87979849661977	5.52337471350149	4.74042283876822	4.94578316121483	5.20191707694266	5.08906750372546	4.6066837836582	4.97672509767319	5.35653998793227	4.9091280247182	4.57100391102474	4.90358330113968	4.962446546381	5.21157108305707	4.96099108605587	5.90455052495838	5.50052297725002	5.18544658997788	5.24421320818731	4.92599374171406	4.95377816669595	4.61862868890964	5.24205238041839	5.81494702449173	5.17702090021753	5.13997467173858	5.2096775678182	5.23784108989004	5.4834365930349	5.92067741207584	5.10452093160345	4.97962708990139	5.49451479861521	3.78137762615599	4.91280770495281	5.17713423129132	2.90970727536883	5.36736939259727	4.99269953906037	5.46292526069512	3.75876088728258	5.00648852807147	4.50683375190299	5.04916446150359
AANAT	0.0936408092634124	0	0.125091489045968	0.0855432286539223	0.178883913709418	0.0404451679177125	0.138140743911554	0.0975571260050338	0.153167851754123	0.0604148223427453	0.0864839953586957	0.0388287098777662	0.0404195948090812	0.143641763136583	0.018800880662321	0.513838926929432	0.0390129010681563	0.0694266445729504	0.0451982717532653	0.0484716837658875	0.0823490518548025	0	0.0315563611778696	0.0355725335288023	0.204425932788703	0.0649598896324809	0.0397192374655576	0.0931016717376864	0.0367606904209928	0.0987188390194592	0.133962840345018	0.0715178988337185	0.0884744005551768	0.0916894915734651	0.0466065345109125	0.267794443917447	0.0247891695051457	0.0689320455842105	0.86975412088411	0	0.0459292978888313	0	0.0172012933122313	0.0240712997238691	0.0225578311325062	0.230927969493222	0.045769521606613	0.111524609505127	0.27786733329593
AAR2	4.26641909182437	3.62870825902947	4.08910008937772	4.30864992837715	3.96590334876619	3.66285982585088	4.13799079691998	3.55512626073136	4.05165994391701	3.04280904963187	3.96898439777529	2.9256960018203	3.51402287606976	3.94844994499929	3.31718048082568	3.92958869171251	3.63623565535707	3.92318083418266	3.65933611075295	3.54322096374704	3.63561848672488	4.04678117408235	3.53949972162193	4.14242791541298	3.60305001501594	3.56053721457157	3.38714404124543	4.1186269800112	4.22337767319969	3.6841291192647	4.01571722724505	3.72515686840678	3.57051953022642	3.96750167833292	4.11982328764924	4.19881101216278	3.40625707145848	4.31009153820085	3.09690585332676	3.85581923231929	3.42383652084508	1.86110985856689	4.05631964644757	3.76248996223745	4.22375740866193	3.36384186549769	3.55765881976197	4.00752170596523	3.94048623642088
AARD	0.165783288344333	0.777999775700363	0.0823524416563254	0.610619879578523	0.814837208160367	0.012360959612402	0.712517238769271	0.58263474462139	0.38415798309752	0.267660948847229	1.11365636770159	0.389135419505622	0.898576254466276	0.53417517693089	1.36294087889248	0.0984601867782131	0.200788757606216	2.30858872279155	0.684201158709914	0.73278443602786	0.310343895552658	1.1462213065293	1.08706377527707	0.110136727981371	0	1.3955336567374	0.982412550205392	0.184194396969332	0.357485966561398	0.0153794954887765	0.10248777811776	0.13949173276931	0.533970410834696	0.0122270142719144	2.37114215478928	0.203541254200955	1.066015392589	0.414964899062651	0.245164533676345	0.143482388974952	0.941316819466827	0.493317389653934	0.297131552710771	0.224089658966443	0.137711254271222	0.0607186980051585	0.582590981655659	0.0517007456073028	0.339332882121104
AARS1	5.12545413609898	4.77569070391814	4.54278293852963	4.50317049373058	4.7256865640234	4.44631300116314	4.9168670373902	4.35600538334486	4.7597485740779	4.47530946277843	4.18091908708515	3.97297502111917	5.00006501276627	3.47434166432764	3.84851885503242	4.21666817574208	5.98652060556704	4.56285025933138	5.06601452123325	4.93369271979223	4.14993501067984	4.39427744204327	5.0644757778369	4.82110724028245	4.2103775273235	4.73135436716508	3.80800785868035	4.68045286939397	5.22432218481978	4.37000926850817	4.79940454762053	5.48262721063102	5.31355185443273	5.26721718743433	3.87771656744455	4.40937078926887	3.91689806039547	4.83095449444943	3.53334565912229	4.77581780938	4.81680046764414	4.05319728129755	4.85284971155681	4.52375617169753	4.43303623970849	3.50944366567608	4.93466718900393	4.80659999329308	4.50611511451705
AARS1P1	0	0	0	0	0	0	0	0	0	0	0	0	0	0	0	0	0	0	0	0	0	0	0	0	0	0	0	0	0	0	0	0	0	0	0	0	0	0	0	0	0	0	0	0	0	0	0	0	0
AARS2	2.78896279834443	1.84296188026695	2.25039501539546	1.97301435002483	2.4234793180566	2.71857780992657	2.74884185667628	1.87250484125144	2.03787002049491	2.67037961817146	2.65631634364153	1.90773364940789	1.85904054284543	2.08363117725643	1.32413265972321	1.94630626982337	2.00438327794282	2.44748062594437	2.13394482750168	2.08546812858781	2.07895907856371	2.31506542577011	1.84916567158494	2.42643658584469	2.48661188493328	1.54809927956998	1.39426823500809	2.0824632137757	2.58583806158441	2.56994232758268	2.62013162863199	2.00140448125751	1.82087690312084	2.57248336624881	2.05723603527851	2.31819516226638	1.48619421018255	2.63065971557932	2.46663384936467	1.79968432182486	1.77523373349756	2.02424997392616	2.34208097945464	2.57829079744572	1.99822595335603	2.0677305389165	1.7459467874998	2.68737640792697	2.77916329192477
AASDH	1.86191873704137	1.90670974260756	1.10487168966515	2.47283896161279	1.92159147550677	1.25245108782669	2.38736391883755	2.35320971898199	2.1823436144152	1.50145101344088	2.4399080078228	1.71868027588703	1.91875675079606	2.06627505450217	1.82246815699875	1.22785523482027	2.01272222663786	1.84107664836796	2.19666156872843	1.92511505511515	1.77631780721524	1.97256033072793	1.51211959000937	1.77393767804129	1.5939470357128	1.87123415162635	2.76675442464021	0.933328666942876	1.77516988360543	2.22043354876365	1.99415211631034	1.61421822545482	1.3725233390413	1.65653065517235	2.71412261939755	1.79825674880033	2.37737878420652	1.45955111067772	1.41067425482995	1.52672071910978	1.49128228868424	0.898670295934404	1.42328047919966	1.98875552566957	1.86684167447826	1.2960021924452	1.88155753614347	1.53389678956317	2.37617296160799
AASDHPPT	2.72108206861049	3.31012281376342	2.56280546183515	3.26150840161492	3.62904011826303	3.22365358263971	3.30323462948124	3.61907830774905	2.92113098352159	2.89851625986386	3.56990233938195	2.65197709294492	3.07761047251951	3.22391832231595	3.39883991421217	1.66752134688986	3.8497499642901	3.26170964863802	3.21667531331631	3.18083590388215	3.21665337775847	3.44087614989664	3.04836365517306	3.10280152209707	3.32114966622908	2.90440221182242	3.53036322631496	2.65415845972132	3.34149281776665	3.66794942502411	3.11862901651156	2.84211521990495	2.79510571986866	2.80110443066349	3.80830610780216	3.63472483183144	3.20133431829907	2.58206592096819	1.27803457000705	2.67195412343007	2.87123762581631	1.44130327269954	3.0580480983554	3.20723767440168	3.3070274515275	1.3110539175546	2.93805081847151	3.77793985390521	3.57905278709351
AASS	1.18368024259644	2.41171012012163	1.26372051516602	1.10502325653588	1.55143838582245	1.94243765133067	2.11881995480487	2.6857482359106	1.79620787364888	0.966210066911632	1.83940550678996	1.81207978820766	2.04407478710843	0.462693131396501	1.84667306762129	0.609459683264192	1.43750586262586	0.556147884576709	3.06574156512593	2.63213969404948	1.45642296754723	1.16661519195152	2.39987730331007	1.43448547890581	0.654732854152157	1.98497923123023	2.29123921112254	0.507243338555129	1.2390052896484	1.95293161452821	1.44221923093755	1.80212281112821	1.40119784520379	0.728849590692263	1.43677017219059	2.28252818068431	1.65322045398574	1.16926781433845	1.27612112487967	0.419510335726989	1.55032344698797	1.9113761147814	1.23634654848367	1.25122993144355	1.58476536482127	0.840296844478445	2.32276702547414	0.801402864655216	2.42135758420765
AATBC	0.276103593582637	0.0424916073309481	0.0413413960434149	0.114158632135456	0.136003516821207	0.385811005791364	0.480335623871226	0.136904393862896	0.404398687498498	0.0274591815236974	0.264538700034728	0.118759747428085	0.0630651908225746	0.0847168585991639	0.0501363591860672	0.260707192334576	0.0523444811926283	0.834051048152699	0.0931976209806482	0.0507778581048934	0.136159206321335	0.154831061166033	0.0142644518821484	0.131381023802007	0.112147216989676	0.00991752141720165	0.0445420359816628	0.02144582273867	0.0970399251184089	0.186367864334203	0.120937851832209	0.0517710158750744	0.0874880758582313	0.127847281885775	0.198525203036944	0.191102150616345	0.0278165665083632	0.09216613842932	0.584057099032076	0.0106259365126322	0	0.279738801233834	0.0757291504687527	0.08471550412697	0.32758169776006	0.117812698533613	0.0344113104357946	0.106666647682549	0.252020261741277
AATK	0.486523997588591	0.228514282703809	1.03992248832318	0.170391336172067	0.736092788952625	0.197488001143971	0.741300500725491	0.208990607657425	0.16119918879411	0.686461765118023	0.62098701205601	0.253314341750332	0.15050047595729	0.184978366755412	0.0523009961402721	0.586624833964651	0.539266094250512	0.0652283640444354	0.237735141932132	0.452741749961618	0.439864701154231	0.116722280860317	0.164257059237422	1.02906921668316	0.208886617287541	0.203171051613159	0.204408814757759	0.240926671934061	0.640051739082117	0.471129017306325	0.781464509624317	0.0996557708930964	0.163692867628752	0.474193501697431	0.361677381354739	0.435372491923653	0.14626493497498	0.980233057466285	0.736274423263785	0.599455538254161	0.145632555615192	0.255638050567094	0.392052256411158	0.199095313391116	0.275810401788128	0.568527094742533	0.100062809000639	0.541937603196618	0.448140896429027
ABAT	1.26404802859452	5.13635230443605	0.761338804735149	1.72633288777819	0.963041833425049	2.85955987669149	1.32300990477909	4.45714004996258	2.73409943510788	0.840413712281916	1.37286761295206	3.43468454577919	4.85808934554622	0.617727005407494	4.46517887773278	0.904013617805266	0.847058534644271	0.635998787919814	5.64623124578007	5.64587029648736	1.0071699435866	1.03048250681389	5.71606536182422	1.46557778595671	1.00110315019543	5.08481240476767	4.23759606486824	0.431182571134596	0.843710488596098	1.05271734378504	2.08044466142428	4.75693910983949	4.69367632387307	1.48067745371722	1.17279130870586	1.87630776147945	4.34443040138042	2.2032207005667	0.963569986673648	0.365610770518813	5.10422863127842	0.973268229985031	2.49555282430079	0.998777877796602	1.14721048970903	0.407414140656336	4.8811242305141	0.765494989751561	2.66463911221776
ABCA1	2.2950343108914	1.92533385468721	1.77370492906114	1.47600931945715	3.38696301346627	2.91439363315811	3.58126475283351	1.9634813704432	1.8626261945875	3.55381328405677	4.24270115796269	1.24879908037843	1.50693514840882	2.87917011079488	2.11039158952558	2.68896710166221	3.68357854459747	1.73713144502454	1.84863818727937	1.87755927626758	3.55393821337842	3.03566833543418	1.74187543912471	3.85979035691807	4.0315584146133	2.00131708527151	1.57760646397085	2.20410452446561	3.87447775690968	3.34777352893925	4.27980030029952	1.74227583739017	1.3627676906961	3.43145437556013	1.94040387931776	3.19210533827825	1.29846820369891	1.74167531951203	2.23872610050387	2.26206215046606	1.13097188455239	1.92796127072865	1.54412446446593	3.66084488282002	3.66647227487693	3.10895648886873	1.47122126171792	2.51015187050353	3.93212753801795
ABCA10	0.676673989299877	0.353139142839536	0.18251535817395	0.777034315880544	0.238325569469648	0.306910399223439	0.22673850251084	0.756728872495327	1.18372511749141	0.277051805671083	0.424454599035094	0.400380730822404	0.465992023107674	0.149404950751309	0.240182241245457	0.497876853253291	0.294154549544244	0.163358279285311	0.434070670376517	0.495222114452105	0.12168644473234	0.173906140597769	0.247644019293494	0.237408184027957	0.269671647011555	0.426541653200779	0.364338140240835	0.143020762612204	0.147426636416386	0.320912385028313	0.225302627817658	0.251792617964029	0.28785089692297	0.102018086780924	0.137249869156112	0.94320377332211	0.280360514351532	0.0228147495799079	0.677596605923937	0.124360399256654	0.153650637966613	0.323900907212604	0.189838714704197	0.376406458137813	0.341298242706194	1.18826523480613	0.307970545336821	0.299069584756305	0.790636400575284
ABCA11P	0.659029724269811	0.49471458455108	0.686533096327436	0.981843030546813	0.403126261208992	0.569036828757704	0.70576441604907	0.761787274243236	0.9481874950126	0.304488364096773	0.67269238819641	0.598279348588199	0.440252126096497	0.555401848167095	0.365461034444867	0.650674294871419	0.457270383651219	0.75159765777557	0.584594936235036	0.412281046179024	0.390920783083003	0.521464843334748	0.457548514400073	0.477055662363334	0.685550763584995	0.43238569425258	0.456788997828728	0.305052594955569	0.325643608374459	0.77688297815685	0.466643576651937	0.408295435620966	0.522927750890894	0.347378256571209	0.453540656890601	0.621548458945654	0.385252142067411	0.537423962776472	1.13815522707085	0.107669686080513	0.517682584857366	0.848805882270257	1.10341311632618	0.599374732351673	0.493855492090141	0.749570690514306	0.265932816003183	0.535540408970011	0.719011690281155
ABCA12	0.613810077829149	0.0439672212582241	0.22840936452047	0.170569321836989	0.367337995164933	0.667683716174213	0.642388698326483	0.0650244916114608	0.316871168551245	0.728113062178403	0.837291576510426	0.0494858543733159	0.0283216807481238	0.698344789060842	0.06455462097612	0.156508542706666	1.71285381251429	1.15502866656456	0.0592782165429144	0.0302544277132461	0.449386509173825	0.383986867769298	0.0184325586562145	0.956491772400726	0.149825648619304	0.0204593918209475	0.00467559291093397	0.685751424249011	0.306960284863299	0.549877682472905	1.16167510248647	0.0303734566319658	0.0210671260477208	1.23505951801756	0.00366762512891715	0.807682954003012	0	0.19550881991852	0.0338267672504827	0.475409015285151	0.0671558778155722	0.394924953667197	0.0629989884681942	0.456020658189278	1.63234812703093	0.407800877730718	0.0426274518780842	0.235823895129824	0.837803516148716
ABCA13	0.0110655112335822	0.0362715506363097	0.00428037496438062	0.0382762889337185	0.00242755212064874	0.00313622644016733	0.00829855782150561	0.148529901471477	0.0622497982501412	0.00176988274886448	0.129593824167971	0.0640767538717729	0.00938229976714929	0.00247520984579684	0.00866499952241756	0.012828264888679	0.00604122438162914	0	0.0619119089182693	0.0518813230448884	0.00969737622620122	0.00417048690652358	0.0415222376128162	0.350673784311509	0.00914032382508094	0.00254072704654479	0.00921800849449913	0.00275786633242119	0.00213589186118244	0.00779973774211411	0.00268380432046353	0.00839386638708977	0.0083567288164178	0	0.00362115074869499	0.0243645946454281	0	0.0121089788706102	0.00374981214820087	0.0108601458771899	0.0629074183244935	0	0.305085970630927	0	0.00780988453949412	0.0130112193030457	0.00532946372563776	0.0116018682984036	0.00439119780104297
ABCA17P	0.29746263085313	0.0211587712021402	0.255772916390552	0.217603096399535	0.172540366936022	0.321247193833598	0.554489806137333	0.0603620974197921	0.187251939589819	0.174046599244267	0.987483203106869	0.0765942983928319	0.0601766317003147	0.377326683055564	0.0617028454101676	1.85147749807903	0.223308196960345	0.121135302537521	0.0352546693477035	0.0378173365377186	0.160158065907167	0.133029445072873	0.0470512370721928	0.164250151953502	0.096467430700714	0.0436037919539922	0.0783277733548141	0.372105229160316	0.147264744208534	0.140433631441822	0.628213220370503	0.0527588867599194	0.0360217634678622	0.419275009391234	0.177918751508661	0.0948403762490014	0.0770353245880111	0.202644983920084	0.254054171754687	1.3787400118614	0.060883484047114	0.0979557593060081	0.073057997818526	0.56756593133375	0.318157495890977	0.589457288364542	0.0357017947132966	0.155473740949245	0.218627934110342
ABCA2	1.58311042046153	1.26700260888396	2.27995102898834	0.946792388277879	2.85670694387096	1.81261054539094	2.60161528499006	1.43469593030538	1.337898684799	2.19439925666914	2.4173418587476	2.00058760050594	1.01728075849891	0.483620342251119	0.576760841571621	3.18167921759206	2.30494141188019	0.55775091157784	1.99867949252769	1.95651406972858	1.31218159419058	1.57213640619989	1.45599903050967	2.54673421352261	1.63861029751984	1.03646586401027	0.694685968386237	1.90008508341943	2.3783573945794	1.7012538204082	3.04093675199038	1.43571502774168	1.53876898380858	2.93048203003866	0.757961926736357	2.16153696532958	0.544190201225024	2.30037937746358	2.61905176737012	1.36404370040419	1.87184758430094	1.7546465037822	2.29043040971789	1.27743076295392	1.58604094403783	1.89041499697898	1.25558271295674	2.01711938326081	2.35136427424997
ABCA3	1.76127092152958	1.12998050828856	2.48373226409979	1.55720414137924	2.55925220649125	2.3172828597629	2.83313545539185	1.20512224299936	1.67819363989089	2.57154364768327	2.76536007472279	2.09254202077515	1.20890444897406	1.50714233859377	0.820194266894363	3.51028256643339	3.69213074129221	1.39895648176135	1.41366080158202	1.51772440419777	1.62538074536566	1.77543007071401	1.2306076284536	3.18946872279492	2.77417512771976	1.02122884230555	0.520798032297527	3.05397773519605	2.91176369065881	2.26879735971596	3.81272493958084	1.46611305910702	1.54964764763586	3.8387484465528	1.27618547383139	2.30574202440342	0.550374930932373	2.74183767706184	2.71847336850239	2.11090900937746	1.53918702343555	1.99074079014895	2.28017106042909	1.73042538922847	2.42946423761298	2.28144973555039	1.33149910659516	2.76115307198963	2.45360709543957
ABCA4	0.111811768960524	0.161476957521145	0.146807681097915	0.346961884443446	0.119250188607664	0.0360567134153554	0.102715957880088	0.428272057704173	0.343916499175568	0.137406733842508	0.114351007376299	0.635651383589534	0.559944174029071	0.152931125724634	0.0496696283710628	0.165013056377204	0.0854218274776275	0.0978983499171797	0.350255974645138	0.352504517149626	0.0984026702155179	0.0336039193303853	0.246127796084369	0.259007161008563	0.0626005140201249	0.177837479874391	0.157740544991499	0.0317501449951306	0.105422694831214	0.0924690634697359	0.0790179064042826	0.173219176462239	0.262181480464064	0.0531783782759912	0.0537969519544997	0.193576513025338	0.0905732290205602	0.0418108736683707	0.0430158383824617	0.115668145206284	0.78469708676402	0.207167861024222	3.10230231742182	0.0509453275871953	0.0477699096434494	0.19848744962998	0.18250635785719	0.0606336932876084	0.0940397371852217
ABCA5	1.77012894329371	2.14988732274379	1.56340579226324	1.34502266475121	1.71267568065962	1.76114859642938	1.80577489565114	2.12859112665701	1.95169577318999	1.32402935208527	2.44209865347337	1.81553382964035	1.96393403614571	1.08754708889364	1.72102780000801	1.32301320912102	2.05871777179518	1.85717660038355	2.31453570640462	1.92524317145526	2.04221194468783	2.04195563722949	1.6901021830654	1.75201557778093	1.6675030434063	1.8768393942864	2.07313970934343	0.89949032377893	1.38092257822512	2.33319371850664	2.01023651053752	1.53512301510594	1.44585019343585	1.28598614400919	1.95803418837989	1.8098115626267	1.69977688493109	1.14644586857516	2.27180893735071	1.2903346486373	1.35690160906788	1.83238710869857	1.56773483219873	1.45364796206149	1.87581212795728	1.99982573818433	1.67547832595612	1.7029338970319	2.22681846383026
ABCA6	0.33576589548504	0.392086886057455	0.0286047612638115	0.893087370166962	0.175539290075655	0.02932318759129	0.184054934594637	0.853286087283378	1.0303633167692	0.0834725384171704	1.74810079105809	0.308627698833239	0.50805076232668	0.575973047633228	0.381248204737408	0.294816835467127	0.508723901882918	0.0326492048316485	0.502841185041813	0.575327793541939	0.0859166171720387	0.152130078543436	0.301846981180245	0.168162864885862	0.859051294246276	0.304756340983457	0.654938620762426	0.325100816018829	0.17607486977119	0.0619027297036901	0.230417677044785	0.410083414084433	0.333830537658081	0.145222400847851	0.139630925431192	0.808867556453469	0.381927258370033	0.0189963621864743	0.104901623130774	0.133241751059909	0.208130872763677	0.322593418942864	0.322612350134277	0.0516552656320761	0.399975211598705	0.194203109665872	0.440958487417621	0.666930386578682	0.576291886977164
ABCA7	0.671195696632238	0.598043398753527	0.471030196458744	0.98015077173217	0.930572236388729	0.456366361209549	1.38094475746994	0.77749408540995	1.87164926187774	0.765193328321618	1.45753700572503	0.973740982251818	0.611660783560908	0.388740202022575	0.410988101715835	1.84640060623717	0.948822902733256	0.830684738587285	0.652591972464567	0.680046030851489	0.649726807737239	0.742567360046618	0.481808469732735	0.86912305178704	1.05366822866466	0.567731478892519	0.228598526206765	0.565421905371583	0.654599443353141	0.908755774577194	1.46991807577354	0.882337541230121	0.97581501897748	1.19261122138942	0.57238200891628	0.675326875188158	0.267993378923529	0.954797514195979	2.52785462263327	1.12713452985836	0.329786391550751	0.946898246408333	0.736008894493472	0.649008415867937	0.551979502095936	2.1878888776274	0.577395525955905	0.687102144204406	0.83894893797854
ABCA8	0.425339090256533	1.24836748000536	0.504262168320354	2.63592817704639	0.33668250762764	0.0777630515978069	0.365925787080106	2.17717861878437	1.95835895871294	0.30975074143761	0.552192521783289	0.879365410111054	1.78502432162017	0.0777225210140314	1.21947713213361	0.558026524770165	0.578205901061709	1.44812555054253	1.66246024024074	1.95593968649683	0.203646852401736	0.082615444911258	1.30133878011187	0.956733622842903	0.0646428527372637	1.01628800898287	1.97378244836281	0.163638981356542	0.667363873965522	0.260305700452946	0.4570727421592	1.22308018615635	1.27011263082298	0.359541602974192	0.585898393106719	2.02376594875452	1.50838475377056	0.352141740983713	0.17382252403177	0.153373193086328	0.996790686568862	0.189624710377247	0.600589425113961	0.104843457519417	0.668452093192282	0.159382531083049	1.60534077676725	0.121757087202624	1.62850881641851
ABCA9	0.415158757581534	0.342949616863261	0.120113829579296	0.782177703418031	0.392667582647624	0.0259756869753395	0.148424717799678	0.797135799093671	1.10455327235707	0.16072931660671	0.761969084672361	0.250445282286353	0.538811301318545	0.128532057276945	0.194831559253604	0.594090005953633	0.358896199976638	0.0934854441527657	0.41469280828772	0.752798616213024	0.0790257986818289	0.137101569880678	0.25510598671381	0.139724941479673	0.320448158659258	0.338995217775709	0.401711246258614	0.0675318308511147	0.264228726590046	0.172851689981526	0.37334199478952	0.372640422524605	0.348006768507768	0.23015930381483	0.137055434493407	1.02524124221287	0.325774765681579	0.049885499407422	0.368042507299299	0.0935923024856467	0.22716867717269	0.7027843452067	0.211739174627883	0.18533511698572	0.254100504444303	0.470639865025817	0.257831539998357	0.282931766228407	0.792157376732123
ABCA9-AS1	0	0	0	0	0	0	0.0263043551321072	0	0	0	0	0	0	0	0	0	0	0	0	0	0	0	0.0116368520856018	0.0131294114205339	0.0145497945289093	0	0	0	0	0	0	0	0	0	0	0	0	0	0	0	0	0	0	0	0	0	0.0113092014607289	0	0
ABCB1	1.10494416335016	4.59882453702804	1.49845513564638	3.72043803669668	2.62724569428155	2.39828689734281	2.37525380408482	3.93197568756006	4.4244344055051	1.3768284358049	2.68733692038257	3.38416092998853	4.76117270315137	1.85500775443166	4.09340293886389	1.80692794894599	4.21728724977343	0.723205781299465	4.68441235835244	4.9441528785862	1.88873978777323	3.37669264643708	4.08948018521294	2.96318692192082	2.3891863508197	4.35817479874807	4.21961343271942	2.90442916271114	3.04989716013998	3.77119315525933	4.22895744289823	3.98036401722549	3.57141121722698	2.70317017180202	2.67890680157757	2.49136565232976	4.25388300386332	1.7496941041654	0.946858848798232	0.911677156768335	3.99777341422219	0.721786833080175	3.42197180733113	3.25334882670913	5.0990990525726	1.57636557190254	4.661791237482	2.84863916390995	3.47050025033187
ABCB10	2.01929086227293	2.12822297473266	1.64952667383372	2.29212034211918	2.96491426319038	2.56571101618038	2.78816472142855	2.51194934242131	1.83215427603616	2.35009388038842	2.64643653871981	1.96557595018939	1.94248025237502	2.30457460979557	2.48278081233282	1.39752036926589	2.80135668502803	2.32913850353785	2.63276657802995	2.43176729296638	2.59999622432737	2.77365575544439	2.32022848300931	2.73517617165396	2.5252815402022	2.00918726640646	2.70389628629265	2.06696606685598	2.79826976039789	3.12529854065272	2.94033778731384	1.72303684503439	1.4183299777948	2.42365261662665	3.30382622449645	2.90275621887664	2.64447683085447	1.74614124345707	0.865758212525808	2.40618691087045	2.26988557382859	0.944238043535229	2.40312816435624	2.38061179165695	2.49733964818706	1.21131928466917	1.96034802706452	2.62392862048019	3.11735652247023
ABCB10P3	0.0242496989909559	0	0	0	0.0831387691798493	0	0.0361865852214233	0.0169087868935608	0	0.0308582526450847	0.0443688611341663	0	0.0408611741303153	0	0	0	0.0651456796183007	0	0	0	0.0422180383213703	0.0182732026398269	0	0.203440010250788	0	0	0	0.024106725865318	0.0733923218554779	0.0171158747023375	0.0916495882305235	0	0	0.0136091477171232	0.0471146085780556	0	0	0	0	0.0702583644685489	0	0	0.0345743507579197	0	0.045256721880993	0	0	0	0.0192353025254558
ABCB10P4	0.0240514955341661	0	0	0	0.0824727754189197	0.0405547338113359	0.0358920233234131	0	0	0.0306066050834654	0.107602641456227	0	0	0	0	0	0.0772045193816825	0	0	0.0163834809662639	0.0210894701082506	0.0537015810116859	0	0.232936452160156	0	0	0	0.0239096813337288	0.0904431676851429	0.0503391737400413	0	0	0	0	0.0313226032373998	0	0	0.0349723464961867	0	0.0236070862290634	0	0	0.0342927571952478	0.0241368795456428	0.130683711521504	0	0	0	0.0379066358767212
ABCB11	0	0.0135377960342412	0	0.00623143182613041	0	0	0	0	0.019497198912098	0.00654298547349228	0.00944253197767636	0	0	0	0	0.00793058010149045	0	0	0	0	0	0.00771211612993451	0	0.00763576868127921	0.00846357377050958	0	0	0	0.00789336890716283	0.014408020292032	0.0197586704026322	0	0	0.0114538817621273	0	0	0	0.00748519701290712	0.00693505678519553	0	0	0	0	0	0.00963382559763097	0	0.00657543996917863	0.00614896053226406	0
ABCB4	0.451483301984927	0.216617255445982	1.33348836453652	0.359130514975105	0.869686187202633	0.506871708919959	1.22411772446418	0.264284046001802	0.790330881227646	0.274212462076672	1.70941962048953	0.17319358119583	0.54268033812796	1.08329247975165	0.294149197384429	0.317619507569349	0.927892715237512	0.100352044437869	0.264845309562144	0.188772956282994	2.04561667699813	0.805609420511258	0.162927232744558	0.771997318015767	0.30400052865148	0.5121804734627	0.207879811920415	0.268489618602623	1.56604067682333	1.16243399823621	1.17066765609714	0.471080540681917	0.340444359995961	0.392084926695684	1.98258458261599	0.497557433309176	0.357373243684778	1.46047128639153	0.814313080452287	0.975563342228207	0.155021147330555	0	0.0977501026607054	1.28434175284944	1.29045248549984	0.283032863645844	0.559861331711348	0.529381493260307	1.58395479795138
ABCB5	0.104816866673189	0.0916332976476919	0	0.0207004218862238	0.0297286014160578	0.0445882690604471	0.0588045338502047	0.0197624242601371	0.021681729284122	0.0253200090750454	0.046679835620773	0.0138989439307106	0.0144735384402779	0.0202750005034882	0.00892628388775101	0.00441830070284205	0.00622356201418582	6.40546279675933	0.0179909660534652	0.0608946351452606	0.0050034880728443	0	0.00752810291041518	0.0378406277517869	0.0646561089627866	0.0104416569491393	0.0142205340784477	0.00567682056623492	0.00439754441330328	0	0.0219722744400345	0.024082182633069	0.00431079382286538	0.059542873551128	0	0.0188621951693899	0.0029545920885298	0.00832774819503997	0.0494307943142818	0.0496737823682794	0.00367553405210264	0.0900111828661452	0	0.0340500417960769	0.0423997664992919	0.0528805227173769	0	1.56249744801766	0.0135291016132899
ABCB6	1.46278633402908	0.628360489722623	1.39686784720703	0.590224007580225	1.1952298571848	1.79420212603347	2.01204896433835	0.667859464090809	0.843529764593541	1.1645008951393	1.26523009750281	0.539405690606874	0.8343333917122	1.05819852875091	0.505325469921863	1.41051622480135	1.49682750639833	0.78742980719714	0.847160436787463	0.761169547547263	1.23079892021726	1.14017959892735	0.767647597070732	1.36191119147975	0.910140138762128	0.801425332703413	0.416541286377868	1.24752032872266	1.60217353696849	1.43481371045208	1.07875708620149	1.17734916970114	0.888719870380759	1.96888858389511	0.941823487041372	1.45405717430248	0.584484158537294	1.76288215752336	1.68161119451416	1.87930415689385	0.685204607541513	1.84532227902022	0.452494308360663	1.56258420547505	1.39929802692103	1.65290047125475	0.711430369671562	0.970493218456056	2.00982404331931
ABCB7	3.4497844020393	3.10214145174665	2.65866797987015	3.17158196119277	3.36172067606919	3.27801585187494	3.63351716502639	3.02435078914505	3.31033311690035	3.53940978554393	3.97189461566964	2.33432434270122	3.32773345872063	3.67557521592625	3.04342501940399	2.13547393158489	3.24932396319997	3.67560367143251	3.438353228111	3.11285602348306	3.69659640029087	3.53457552835318	3.0397947345951	3.20026982889569	2.86914876663598	3.08835258625872	3.2339042209807	3.28349652163432	3.27182983996266	3.79056340011214	3.58370942844063	2.77842421442574	2.70935312974405	3.02628388643733	3.77717994286629	2.87120490979775	3.31776164335786	2.49958427127332	2.2712897177311	2.8767399934302	2.81936997126882	1.73666422137828	2.56713219125175	3.81645653808406	3.98433947396222	2.34936889181611	3.17277773113553	3.23613231354909	3.52028472661471
ABCB8	1.18034579743916	1.99861646680273	1.27712721835015	1.69501524760919	1.46730715134748	1.95233428732833	1.63401858952452	1.81856001468319	1.88557919850217	1.39515146681015	1.55853383739767	1.52673805666023	2.02947119404442	1.15794731483045	1.50589776141909	2.37259234914545	1.63744372205604	1.92253942486712	2.02264839838848	1.94312877635265	1.37569650396812	1.0623120571137	2.20977409339807	1.38262649650453	2.20065053688523	1.57214070839008	1.31973003752013	1.60622617042221	1.345239895482	1.52609664786808	1.72313474113811	2.27888953713124	2.1482851370913	2.22204831558777	1.35084740064408	1.59784455422056	1.62458581386954	1.94376020860018	1.96169678160426	2.14006983137002	1.90080914187214	1.01872408094278	1.7365917093345	0.901709586053769	1.48365399479607	1.44627949125534	1.91839058282192	1.40834501137002	1.77382276676459
ABCB9	0.603437644952805	0.330666190736061	0.381567985108733	0.376969077546982	0.331819053471448	0.409176865923859	0.499715524065489	0.442838088049708	0.4420928147113	0.393497837598498	0.48233572760837	0.397137138073324	0.297957178894736	0.148516829404413	0.238042312271014	0.431049428622775	0.548132889667975	0.342631210304811	0.353805177610706	0.340837320612416	0.130099127816416	0.195863254454561	0.285259384040871	0.3371426102732	0.179200287073595	0.15225085195258	0.271395508814724	0.309060423851478	0.229249116279476	0.176718944138298	0.377716022223281	0.461352885518008	0.260629409378118	0.201411976174533	0.105328337303231	0.315476377235036	0.316828056414366	0.414286424696861	0.397769992272559	0.444196165253714	0.233756041362706	0.368993515441373	0.417898527350989	0.239030428974564	0.287724042442443	0.493894696976471	0.250275271851901	0.185730984465063	0.246015289805486
ABCC1	2.61198990526515	1.18838960939426	2.456577250461	1.88605215829826	3.44983146926434	2.16162611179525	3.0132858814485	1.79252851499093	2.68193427710068	2.6933052060858	3.22634363231141	2.51008879015318	0.890874343749532	2.1595376908957	0.984336249380889	3.09006205789529	3.348702435124	2.90767834737352	1.52301655728361	1.55878941726366	3.08491402016521	3.50661523292987	1.32702253257101	2.96587818640172	3.45606464522944	0.966617272796183	0.517780939348402	2.84430169379082	2.77760537155853	3.21182179075108	4.45450774484579	1.82092409439774	1.41947650384907	4.50028342745871	0.762217700813078	3.41993955549142	0.481126810207679	2.43020949494889	3.77578566584429	3.01056192736885	1.79967508618266	3.98279021150178	2.56997313987491	3.07680129308041	3.06707501376923	3.10066327245609	1.12665330312909	3.92653083952529	3.33734613847608
ABCC10	1.25697075912462	0.878230404454187	1.73763616134986	1.21665510007426	1.49167217385775	1.3157202646278	1.63690597972887	1.25129607440896	1.74592455290605	1.20384086215628	1.50438825906342	1.19052055440307	0.817310375323752	0.583429845084297	0.457501806700067	1.88253790003603	1.32773160152602	0.935641339238238	1.18294674410674	1.04372599409442	0.782541249412486	0.797254155696202	0.826123736190988	1.42808685832923	1.29340251284794	0.775062934637076	0.486287215468196	0.803242228002301	1.23879860938218	1.24608932369831	1.39272438976474	1.27725559095253	0.952783786664832	1.2129640566595	0.879044087903506	1.33182059062068	0.489363777933835	1.75282448358926	2.11698382149616	0.84632831003013	0.862354687795253	1.24234574749986	1.29242116948349	0.96212247112018	0.968205437980833	1.60585574516706	0.834379420755085	1.51553932885767	1.34244495888424
ABCC11	0.00729261623638378	0.0334551645941739	0.0112418157491737	0.00885270757498588	0.0564489385873506	0.152797506618725	0.0109139491174844	0.140402231388966	0.0276455723762706	0.00465493348986041	0.134932121899002	0.0177351641756421	0	0.250807364293931	0.217310951026785	0.00564290469655603	0.0470391949514834	0.194155333710929	0.0410465647231948	0.0343562196049207	0.0190854979157776	0.0539562174658597	0.0239104179767138	0.0376080568703582	0.0533180297370438	0.00667941047876557	0.0301160418174677	0	0.0167840485578616	0.132689584333511	0.102364875802294	0.139326555223837	0.146731609365463	0.0678725270944794	0.00951398277587635	0.265169936543403	0.0112926177706297	0.0211860885008011	0.0341892296531549	0.0562866185415064	0.0325458677079616	0	0.0862888873303766	0.00731865645683539	0.00685599423227237	0.0473867944122237	0.0415660947519666	0.021740738526267	0.224701975538394
ABCC12	0	0	0	0	0	0	0	0	0	0	0.00652999576529828	0	0	0	0	0	0	0	0	0	0	0	0	0.0105397632575723	0	0	0	0	0	0	0	0	0	0	0	0	0	0	0	0.00695504473368975	0	0	0	0	0	0	0	0	0
ABCC13	0.00493175555923306	0.134062332557726	0	0.00299702717581827	0	0	0	0	0.00470746568286418	0.0031470462751416	0	0	0.00834835805810113	0.00878733750202773	0	0	0	0.0382285826055241	0	0	0	0.00371015505603265	0	0	0	0.00901941129232428	0.00410688914468812	0	0	0.0309694360567108	0.0189897589142036	0.1451960363744	0.128306326389213	0	0	0	0	0.00360084154559118	0	0	0.00317387959961755	0.130258180501783	0.00353012101790462	0	0	0	0	0	0
ABCC2	3.06930624947562	3.39325817219995	0.866336717838103	0.82603313683972	1.8978794998576	3.12648778475828	1.61208013738396	3.02318586809039	1.67744116470683	3.13498884526105	0.756419444692888	0.926846021113179	3.55194496806085	3.3306585985079	3.29067427436104	2.15345901686695	3.83364180403771	2.05015476116101	3.4355314147261	3.82375258405633	1.37551456264811	1.75471360583156	3.25700511359099	1.9353605055854	2.63535953590318	3.37896144483241	3.30841685235733	1.45998408440052	1.81236581080988	2.71331380292778	2.7451612618726	3.13766219727116	2.48672707373269	2.58427867057312	1.83088180719423	2.31840215451721	3.59179766560816	1.23269091449355	1.72161367699784	0.615332434614161	2.36113792783187	1.33779715478549	0.224779890169515	2.37955841959646	3.16404473273675	1.84612637521179	3.45721489282539	2.96467671483312	3.28356482686466
ABCC3	5.40459542769416	1.14225146254104	3.41041614620689	1.94062008274159	4.2006448414172	3.25728313268901	4.79574373800929	1.93485764265638	2.96980518320747	4.2087664257544	4.34821953793137	0.856735205685515	0.988253640907645	3.4810298748666	1.32878700537969	4.71624558622174	4.9575855980187	0.390336625751578	2.27423246469195	2.32361789109237	3.22024173898451	4.31712292578411	1.74739880825398	3.87035159627058	3.09645554455818	1.71987301702138	0.794447539451306	4.07070432672829	4.707105863796	4.0993654302266	4.10765546140651	1.8856068196936	1.22818133304384	4.23854279526536	2.24777396599308	4.00293216932875	0.654817253220588	2.821176861454	4.10240483164258	3.56952977075556	1.92416312524047	3.9137263180361	0.885178485868859	4.26684842603705	3.94336554393401	4.63441392168322	1.13864187189117	4.51166836533008	4.56650357931358
ABCC4	2.42788106503862	3.05596162983471	2.40750250280426	3.30533628802768	3.3738795905699	3.96634058491651	3.32081194143152	3.24856572218117	3.08406628424577	2.40439606465464	3.95181668243042	1.85780339447042	3.02756343004101	2.45142561395774	2.95605830254738	1.57134130093699	4.18970339237174	3.82507288469805	3.70547612677104	3.78143770656381	2.94875548511686	3.57932937426272	3.01594524645	3.10437867866898	3.76319049996309	3.05331976181665	3.31214047420272	3.2293648664323	3.24803214365224	3.59753721593078	4.28410018079593	2.45968016617568	2.14019164298333	3.26478736617089	2.93810431520588	3.32346669575569	2.84678356994659	1.94143147574884	1.63294060610953	2.39702365215913	2.9664892170138	1.13027591447363	2.37832867063211	3.24811666894086	3.37011689132165	1.0307766633884	3.01133003966252	3.77329575490829	3.56087464016243
ABCC5	1.64506704651754	1.56091507158879	1.35498123199224	1.73503669981242	2.48513572454003	1.33664246025147	2.52018237167044	2.28198447141963	2.44230203437998	1.62449801702232	2.92462759201019	1.86274220697866	1.47710492667497	1.04610960584349	0.949734047224444	1.79979880970986	2.11611555252178	2.07976234537952	2.04656218634778	1.71197418685138	0.796163342246676	1.40105999442544	1.34168505342856	1.78014717518325	2.14745324450506	1.40361041987971	1.23213825293679	1.07950607349025	1.23334329143229	2.05612393633448	1.760082992297	1.92072628984552	1.37606680233385	1.42195691865135	1.2938244949928	2.00608969631195	1.00850228630292	1.2132137223879	1.92957232248119	0.745968993162129	1.3976235482518	1.40311099114811	2.06345485020076	1.47057101994149	1.6249890431665	1.91918261159007	1.24723851416352	1.38911014019352	2.37509240427811
ABCC5-AS1	0.108737079517862	0	0.0846376621692745	0	0	0	0	0.0764860810454393	0	0	0.100466153877552	0	0	0.274420123936013	0	0	0.0602753298404244	0	0	0	0	0.160579389644979	0	0	0	0	0	0	0	0.15086488217921	0	0	0.0827909383808337	0	0.0719056257561803	0	0	0.156089417655168	0.277019534822019	0	0	0	0	0	0.102437443350727	0	0	0	0
ABCC6	1.88774830358899	3.65859530653111	1.39753061796327	1.22781275588331	1.61600592997776	1.52509468232089	1.98896229701919	2.54618960962307	2.06996396499393	2.44327325845795	2.1318749508392	1.13318071094403	3.20403782326487	1.64700604039979	3.16008084324815	3.07421507248589	1.68630161112714	0.911340580390234	3.85753641237827	4.08163418907842	1.97816658547263	2.02693668784174	3.83931636420809	2.30711249202335	2.8541214101778	3.26600678648965	2.80583213391115	0.568349992647779	2.98483088320194	2.20516769869531	2.85497075056381	3.63425316972671	3.48952028313472	4.09609976187534	1.95216441568272	1.99331868668646	2.98991254757307	2.3796343917822	2.63024982658359	0.958878848854312	3.19285036472004	0.703763912271076	0.598654599633559	2.07961363212067	2.79776072357624	1.98647895857087	3.99250550870518	2.14971469919829	2.59415429783047
ABCC6P1	1.17805723788648	2.85920030004984	1.05794727307867	1.4854901813702	0.852121942902916	1.72980664359676	1.0857302897979	2.56185306641261	1.51027907656858	1.60429081666012	2.00245566634017	0.962717138493273	2.62497290651864	2.2484322181562	2.78365199894048	1.43549941467326	1.31111957988629	0.974539018655951	2.59726140341696	2.81733762688234	1.58780962422491	1.63985595463367	2.53586546033951	1.24993303412102	1.85386255282926	2.34381520444586	2.9092397010001	0.387896483108605	2.08022861748953	1.82949104879525	1.9513464335245	2.41869658475301	2.4243735744963	2.46555910244754	2.40685631918387	1.4033442082966	3.14817424990803	1.59209429734182	1.06513407996925	0.750698855277012	2.14200173302104	0.768475700410808	0.84496677274079	2.04819418563326	2.28172106721818	1.40705630472857	2.786191965112	1.35514304305849	2.07140805402342
ABCC6P2	2.68265029750447	4.33851365264452	2.59108613057565	3.13491465963172	1.38436420437087	3.53592513756372	2.04125859165372	4.04700862955383	3.05108568133715	2.69566354829513	2.44880672612155	2.24618836914889	4.13836061536789	3.62567329156735	4.23398623218941	2.52240777947626	1.51496361820391	2.27584276414446	3.73988306661392	4.09364277785712	3.12170690038286	2.73668544173285	4.12210555178904	2.17073872661643	2.84616805985881	4.07271038753749	4.35935529017414	0.987494321637074	3.04758853002581	2.89850198674653	2.41140992046064	3.93375095934087	4.07856887748455	3.50464647102322	3.32058921831578	2.14766785383116	4.74018139023384	3.08128481388065	2.24289274420302	2.00394849449331	3.54569961530837	1.36570905915823	2.11815702406804	3.18175284835966	3.33178257075564	1.93502699227137	4.20778212734581	2.32893519555897	2.82794532750685
ABCC8	0.0309253936708434	0.0457805306711216	0.0298473813082586	0.091925593985553	0.0136098740561058	0.08158416245878	0.0797269544889654	0.048105925766015	0.201548232099104	0.0247057049047332	0.00718156483929054	0.45437864526528	0.00660705054979963	0	0.018227557466941	0.0592035387036813	0.0211397124906479	0.19996407747135	0.0486211402610529	0.0366934847407548	0	0.00586464645177537	0.0204707160539552	0.0230872883640859	0.00643649058561421	0.063009327208722	0.0193867719160157	0.00774750661010509	0.0356464168045746	0.306211880528163	0.00753979833284206	0.0420240765089284	0.0464151788365561	0	0.0842195517179432	0.075765343722201	0.00403370136535981	0.0831079483311357	0.238095223427374	0	0.0199661263147904	0.175924886688768	0.15867713880911	0.0689126661637863	0.0290880133189008	0.0291283857718519	0.0395214362871368	0.0046753446476872	0.146956061003138
ABCC9	1.92844153379929	1.10160436618787	2.23096725759922	1.87375142639376	2.81757234631588	1.43443091850726	2.26613399098395	1.9367156599617	2.05243018631179	1.95085397667419	2.40282224069249	1.2372067754831	0.951864733694531	1.24363074338625	1.20344274514251	1.89713374646854	2.25779492224237	1.14406069489529	1.18226055017241	1.49531367878712	1.32080853545451	1.23198947340305	0.797292128335541	2.81625916079312	2.26622278563588	0.846201357884239	0.973393675526197	0.926877889115414	1.99693396329058	1.89465105614245	2.37798159825736	0.856625369209779	0.946007404344001	1.92821662966848	1.2463893767064	2.85385471315367	0.6537587663472	1.60681350737691	2.13501713212096	1.64156369794509	0.977977272944226	2.0436911977202	2.5303189181487	1.45870104019989	1.77673039663882	1.69431167631019	0.862299853723775	1.20423754854699	2.35289295207422
ABCD1	2.46891388416363	1.19575700219987	2.61855376965988	1.07460840356661	2.36906384306761	1.56141108660642	2.55111167305515	1.0182929930432	1.6412142362534	2.25804623965712	2.13093828262281	1.19621433192374	1.35511669010163	0.99306325389234	0.717822270637908	3.03278008659952	2.40772687554572	3.15490743552529	1.25944946541913	1.2609516016786	1.64842491044766	2.10880880472674	1.32781441470732	2.28335996457194	2.66148602720062	1.11077144295736	0.526537350758216	2.52374126326525	2.53441172883705	2.05984935837039	2.80888012293295	1.78682016280011	1.50533615387278	2.75940417219	1.31564926531484	1.90073876401916	0.70675916925278	2.35992764265622	2.61465585123925	1.66473463984282	1.3351081043752	1.22495155825928	1.60776920581937	1.4546605543295	2.29673587871468	2.81089508293955	1.34155198931155	2.60851795646393	2.14861596816142
ABCD1P5	0	0	0	0	0	0	0	0	0	0	0	0	0	0	0	0	0	0	0	0	0	0	0	0	0	0	0	0	0	0	0	0	0	0	0	0	0	0	0	0	0	0	0	0	0	0	0	0	0
ABCD2	0.183164648939946	0.616614381775843	0.195810895026419	0.57846641238896	0.476489231651157	0.188704739427228	0.445302579258538	0.524071944916212	0.622265825704348	0.340842828221966	0.486713228638835	0.235330740849051	0.593331227054855	0.336315989426114	0.705662317859061	0.10752504423248	0.624900705548848	0.0965738774750746	0.400855358337308	0.417792373375242	0.599847946673445	1.01290366112447	0.279176622380506	0.409962620347131	0.401258362319617	0.300716388149375	0.843005946094931	0.189562186776623	0.245788257546281	0.404063300528666	0.423963154273063	0.169790684345422	0.350866845419374	0.127166013077818	0.569608993543297	0.201287523149862	0.328316826644581	0.430741409450696	0.331854486234722	0.112186496229519	0.169824660011677	0	0.035997577878493	0.511254698043524	0.425475282428342	0.0471775332719195	0.512227469708685	0.0887997972204806	0.392049188378514
ABCD3	2.41181675001519	4.0107603644063	2.08830332013612	3.60322432743153	3.08122955735646	3.26070938861578	3.21569288079991	4.39765900928419	3.39462952328995	2.65107178301276	3.44403055262185	3.28803832951373	3.94830007080242	3.00395033545766	4.23527588587518	2.64709256878288	3.85802069372288	3.31060036312119	4.67516599955774	4.52921464817363	3.16554899985224	3.1829893123	3.91333864188213	2.83891860378118	3.1848728307948	3.74985248729971	4.54434455869262	1.96804339756423	3.47186080570737	3.50789402067287	3.3999364968415	3.34731286818441	3.35924718884158	3.46241904202309	5.13135665027637	3.32235218475875	4.74956690162666	2.57111715113626	1.80144239010952	2.90095848502235	3.9825665240736	1.21883963996288	3.79934641219573	3.28355534355486	3.69614641945379	1.67051218357163	3.92763252563969	2.91675695933295	3.64909294670504
ABCD4	3.10351160010143	2.98797475343062	2.80623333810064	3.12004888301365	2.30815891779182	3.09195592834284	3.39214227214833	3.00480615010655	3.13890825506485	2.81114487838459	2.59856780279967	2.10917984931265	3.00130368879993	2.31119418941917	2.78177177771508	2.7312824554504	2.01008068603639	2.66994196118282	2.72552137387853	3.11439665210102	2.60046900101087	2.35564218317211	2.77233970655694	3.06023555032004	2.69015738625028	2.82703403292079	2.50442782806289	2.03294389550332	3.16557826415231	3.23379455053857	2.51459814742977	3.24466077061019	2.88324044665905	2.40741565873369	3.06077988140659	2.90096696116001	2.86914928505477	3.19703018949021	2.99433709417807	2.72077102318934	2.66937928988199	2.44168657162279	2.35666094700154	2.80134907397475	2.55296723521194	2.62453891926569	3.05802290499055	2.87974978345104	3.57018492068235
ABCE1	2.87365338703837	2.88729612300955	2.76333738501875	3.15163740904271	3.88676130914938	3.58239122435918	3.43180568637165	3.26305465504915	3.16879805169353	3.13254903547067	3.77648776547567	2.55756131573466	2.756087450616	3.18970163642123	2.90988610828205	2.02278280280199	3.53651725548875	3.02508122967578	3.13542654979906	2.99049637728749	3.19970257117584	3.35693612375871	2.6849317382539	3.53797983171828	3.04549617155777	2.78724209190457	3.04778021981799	1.96388391334447	3.16590756215495	3.67675179267877	3.5119934404623	2.50030703871684	2.13612579434913	3.05150719147652	4.44246601892933	3.83733084102769	2.6104879546547	2.6580687519597	1.49895541974503	2.76249635082335	2.64570742604109	1.82947468157817	3.18859180944371	3.55472226582398	3.43955329774625	1.77470902189336	2.51630053658188	2.78139250273874	3.77081551083403
ABCF1	4.03480148953054	3.8798741007473	3.37298703232402	3.92294266896447	4.03909750114949	3.33685350524839	3.93702264905094	3.9183747033398	3.9936509574032	3.42873210375154	3.58772069915123	3.48928344543813	3.88604330217516	3.10127923042763	3.46896945631713	3.15232455808011	3.51498003270705	3.7583023707209	3.92231530169411	3.81849938696791	3.40295914115069	3.67730756129538	3.9860427163204	4.00327683618004	3.83328888783908	3.82948340457315	2.83102954854911	3.45913064729271	4.32644143970243	3.5679072156299	3.84680712443835	4.2868494741344	4.1297535101871	4.2589715121272	3.3917668535163	4.23361666816004	2.94261846950894	3.67949269551022	2.96939869241086	3.99571816692666	3.80088098942253	2.58977826505141	3.84664251533736	3.39550838107588	3.18760618103116	2.83968188075883	3.70181353449729	3.67100927642983	3.85074337836718
ABCF2	3.16037842569305	3.15011618777135	3.11080961026476	3.46997627870396	3.78020417575985	3.7469325198768	3.1919759331358	3.34109670625047	3.36517033013928	3.20841994786873	3.02511648643776	3.03310541355301	3.19907811238845	2.81669646680754	2.84149884458164	3.08754494093123	3.53477086108346	3.36408790202452	3.22925107144308	3.16668533286616	3.14720099289827	3.2513125147549	3.28438140452042	3.5709024472178	3.15221906374811	2.89235865557098	2.51624129505154	3.5021251693691	3.57625288390199	3.19710002632114	3.80972387303163	3.54405704137352	3.42413045290213	4.0753764681816	3.20435878585871	3.78463105044599	2.98555272907907	3.14260249490187	2.18907838702286	3.46844862391223	3.23001187331274	2.36834516446369	3.60213618728308	3.20438862041051	3.76476481972526	2.70411146301119	3.05960162634495	2.99445768753556	3.06456366564556
ABCF2P1	0	0	0	0	0	0	0	0	0	0	0	0	0	0	0	0	0	0	0	0	0	0	0	0	0	0	0	0	0	0	0	0	0	0	0	0	0	0	0	0	0	0	0	0	0	0	0	0	0
ABCF2P2	0	0	0	0	0	0	0	0	0	0	0	0	0	0	0	0	0	0	0	0	0	0	0	0	0	0	0	0	0	0	0	0	0	0	0	0	0	0	0	0	0	0	0	0	0	0	0	0	0
ABCF3	3.87361715682436	3.45241951069951	3.5321656425791	3.41823908972528	3.28596270472802	3.01986052578561	3.77499921561091	3.33445874264393	3.33419430947075	3.22154063613582	3.20231313951906	3.14438466941186	3.55594794209902	2.9446824156843	2.88097399476365	3.29613638395601	2.90285643227513	3.57952840700658	3.71151842864939	3.4870969636576	3.35264072498514	3.60297191786827	3.69714237096979	3.52939456548539	3.19722595028108	3.30800910730209	2.79870256046627	3.69729591055791	3.89821430949258	3.43095418486581	3.07749583383158	3.68228835339483	3.5317666257554	3.63110755766769	3.13784662131313	3.33643521530353	3.21590784494488	3.6889947404537	3.49715818205001	2.86181677498173	3.55212185993763	2.87646738489042	3.6475640799169	3.66644033665886	2.95121375569233	2.81555252419438	3.46010189430029	2.99106543640486	3.52033909171855
ABCG1	3.0043080376984	1.15430694973092	3.55115854025873	1.51856079834864	3.32797362430473	2.14997784610424	3.54236703196881	1.44295609849114	1.79863990359611	3.92701192408333	3.6043526897419	1.36254734092715	0.982514899027411	2.60867653580967	0.979270494232721	2.95060190000878	3.62109300337796	1.16008414289129	1.76822436022397	1.51716785823753	4.23313600012603	3.42044245427001	1.390658415342	3.99722828911133	3.73594349351246	1.28958562749191	0.636251081408573	3.66184279781188	4.48626028093242	3.70910187764466	4.63872569279296	1.28048218420162	1.23182526067994	3.29925614451114	2.73681731221822	2.78890358807489	0.867661247342923	3.2951736565642	2.97694903140377	2.43221263813296	1.20169710945322	3.05812670991899	2.76504536944615	2.69284847905144	3.48827661598132	2.65962250288441	1.12190052776475	3.56172394384049	3.29851829546475
ABCG2	1.52134957242329	1.6638911281522	3.69266087910588	2.18312740281998	2.15875575455392	1.63718198774359	2.74835214705386	1.60331809282276	1.188656863078	1.46614250679893	2.40729045326137	0.572171289679801	1.35583726892537	2.16979834105287	1.40450131860758	0.940732935462433	2.33363820671232	0.712299419417011	1.87169798257218	1.47785024565043	3.05261210402351	1.92456218577396	1.19765504313767	2.16495997930886	1.05328806550458	1.59363043291643	2.41451003648934	1.49663220045039	3.96204361103744	4.20737174888529	1.85120390623273	1.08741756141143	1.14120491416771	1.542998090306	4.4187626747761	1.76721617021308	2.07378034200576	4.39359309418095	1.82558833741447	1.54473324394266	1.02679735756599	1.97293808864232	1.47643712553971	1.5844318987267	1.92240788113487	0.491943271710334	1.8907742763955	2.22665214657651	2.80049711856599
ABCG4	0.182259171378914	0.0221732961704019	0.250708358169224	0.084668824008091	0.133989000531393	0.0189738533789732	0.132911102318154	0.123777233695423	0.0630947995356451	0.123810789071263	0.0757892950994303	0.0272296938184362	0.0142446385203226	0.0149920535065054	0.0131572920657136	0.166392026589678	0.102173438376723	0.0568226135476696	0.0369364670795293	0.0284103841110547	0.0721529816620043	0.0314139658772698	0.0166165330806349	0.210292251569568	0.126741965048894	0.015387122328783	0	0.0413827876297285	0.159844605995472	0.0696553348953189	0.110081322228338	0.0354093972597185	0.018993240450303	0.0372963900374446	0.0327103572193345	0.150667781931041	0	0.146419978028305	0.0778060636493701	0.141985061112376	0.0741193254453686	0.0405556276585943	0.361583879910422	0.0168548773956209	0.0545341253192158	0.200127275454006	0	0.0497476995779083	0.152201968699488
ABCG5	0.223773812050315	0.143310143104311	0.116090642821775	0.253142984488675	0.107974741171813	0.115949948896389	0.289054162302115	0.228491610856602	0.214300435960376	0.0447027207631016	0.125552265506781	0.164075222873353	0.104700627909165	0.167697302707945	0.117619979200088	0.116309847343837	0.0230947854354889	0.0547755958207871	0.209304364286117	0.147023576484823	0.0847676754456565	0.180901870070136	0.16822979970273	0.0520550135351285	0.0688531036489716	0.112820994290141	0.209284268582582	0.0825199169157099	0.448522197038194	0.0685230715894054	0.0672757196552665	0.178420939627173	0.152766559117123	0.0469953592888184	0.0900806606457606	0.0766689496631324	0.199050442442063	0.119600815393865	0.386171599465597	0.0276800719479153	0.18859420915666	0.383368266157383	0.251752745240468	0.690738680124149	0.152284857114551	0.0782574642545811	0.105550656452804	0.058524221370043	0.18988533845254
ABCG8	0.0197400426504518	0.137796660674562	0	0.115919372940366	0	0.0111920195452672	0.168466900361304	0.0936582438487202	0.0188466729424295	0	0.0539120970298525	0.0319841115138916	0.065844356284969	0	0	0.0304184464264923	0	0	0.354972418840496	0.292345224101228	0.017305806745327	0	0.0387998806463893	0.0147224156812694	0	0.053593813379291	0.0804479497990982	0	0.432887676019774	0	0.110978703194353	0.0705488513535042	0.0149187307223477	0.0437820039556839	0.0129169707830691	0.105928963190862	0.155666293062173	0	0.0133743906623584	0	0.235378739923861	0	0.186490099627788	0.860558060435492	0	0	0.0744736871878224	0.0118613833516665	0.135115617760309
ABHD1	0.658899875900691	0.341943415169987	0.598476475462407	0.282982796597198	0.187458036057588	1.14717698592344	0.704671504294717	0.294104938911887	0.312892299120219	0.319381399798262	0.402110322199562	0.293731606446067	0.381156585535352	0.190907981019815	0.334093086996869	0.309369696771623	0.271956961921473	0.432726609153566	0.36852265415442	0.319405257799341	0.51667892640431	0.301658175241086	0.455577748791311	0.431173394805247	0.0736373546977681	0.231771729883948	0.31528858154571	0.191421758564915	0.614487837039573	0.422850106308578	0.351796883160388	0.34395837981045	0.442525964727746	0.414179845301446	0.782033612576744	0.433838461759348	0.448682650554919	0.621249644078013	0.950677931654647	0.732468614766781	0.373856977303081	0.914500743656559	0.328034224089888	0.363447113872686	0.619819932028304	0.246845424075429	0.422778477589748	0.18021414712753	0.850983623424043
ABHD10	4.44668418973248	5.22256297604596	3.87357618786143	4.71053918018403	3.65905228345532	4.35882447788662	4.24460190959525	4.76884064203169	4.63511389662821	3.22094794043364	4.22334909488943	4.14893639669108	4.86421161058534	5.01250500305137	5.0170018864319	4.0727340309866	3.72830970823413	4.86365652960224	5.3674236931129	4.90038929448704	4.19286452223666	4.55404894840548	5.14611835652517	3.79072958576698	4.211494236163	5.05052848564062	6.15926150480548	2.92758125815868	3.83814485270092	4.57312324038004	3.93394346985064	4.47671686403531	4.74384538717495	4.190099957137	5.44665814457778	3.82780566000184	5.57968954681782	4.0716106050355	4.19981719524942	3.29308455726921	4.82410033131689	2.98446100486303	4.30416061789793	3.87025077761992	3.99893643946187	3.25138089101519	5.04563209577444	3.129088110588	4.37619025752149
ABHD11	3.62153312935264	3.21156286804197	3.9653853901121	4.6184231965186	2.93842704236111	4.13021326695731	3.82977224655243	4.05370823215669	4.03031653315474	2.90797351785365	3.145107499112	3.37612542531333	3.19459239789316	3.47461623897138	3.15279816465721	5.09251777022301	3.46064423578662	3.86322051419953	3.21285750656087	2.89321218977361	4.04414426339034	3.88855516197627	3.19643136462947	2.79392275292399	4.19313297369826	3.35389467106666	2.63407387490042	3.74295968400716	3.55043630198904	3.05034431827021	3.2809448116626	3.59528775430708	3.65739925547717	4.2321597431582	3.08163581808051	2.65635339965288	3.17531823333067	3.86579441615976	4.18825555322202	3.69984631876674	3.70248942562705	3.35650727418506	4.01224282465368	2.75073895354325	3.04476753032696	4.75404561748755	3.09167253625781	4.38250860138095	2.61616385756668
ABHD11-AS1	1.8074847414973	0.521202570579685	4.11707473488488	3.24354677266255	1.95542683234463	4.78824192933195	2.5437828662571	1.30123631217682	1.21338466485069	1.25381203776695	0.683623163267286	0.715794445367852	0.919991063024116	3.44887894054447	1.0573460915001	3.30811549479082	1.58887541077852	0	0.502176023784655	0.123536729368241	4.25094746252393	2.40725510049604	0.382692341804994	1.153602885373	3.29261308183822	0.3115137429373	0.907992159884488	1.62901171102293	1.44462418472262	3.30664844020565	0.252107250571634	1.21191303976045	0.319872901183751	2.50394378090561	3.15435242581367	0.284894529769945	1.17527670663783	3.27671106654083	1.78511916637216	3.30902164245316	1.15526400566722	0.429861412676368	0.190582341694606	2.73960282146619	2.11764321514788	2.29335507579256	0.549781235912381	3.01741093638614	1.20321887802153
ABHD12	4.80974919157802	4.1104127542799	5.06656290182615	4.56046684081466	4.43418415063323	4.85887411401151	4.73459158485913	4.21815759997289	4.33060757689363	4.5440180659263	4.6579886157622	3.89501995123897	4.06462284541163	4.46284589882617	3.86756469348539	4.91591446317766	4.59320786143202	4.33149741061703	4.32907672728479	3.95936854222446	4.42327559229249	4.5086558857486	4.23125519177154	4.29028714280333	4.60854135514112	4.13666544133012	4.0995453740086	5.21098085734419	4.56008233725971	4.04237056724615	4.54544136141091	4.27198336440219	4.46763557988896	5.0246133258239	3.91965188646482	4.08839476513031	4.24776571697727	4.73372634732513	5.15173625961646	5.2057479717049	4.49448886693756	4.78385195146314	5.01109367314849	4.48229732646535	4.88033271300924	5.25019012658516	4.07482397203945	4.8656334287649	4.29165153818576
ABHD12B	0.309863394945233	0.225743692955167	0.181304454422942	0.305459938175937	0.257203846063976	0.235690997360687	0.245736342250507	0.243515274410399	0.151073553074946	0.211711536516896	0.323277570504219	0.747504839453728	0.125667008338513	0.170300670664097	0.175405240036281	0.221713209789714	0.171301739823533	0.0231794492128005	0.223161539426497	0.124069463352563	0.10080036365951	0.152933544891825	0.184246163318472	0.266616143956586	0.140512876207376	0.164846630270701	0.0959641289045173	0.229544803070274	0.355917601447334	0.253330955729872	0.142601938856205	0.0842109136512252	0.201135241631592	0.204694181597153	0.140743046139936	0.587433224625512	0.112549013302787	0.171997367745396	0.237228131074993	0.256512963782777	0.103519838783203	0.280438360208798	0.0666563261875085	0.525507126051736	0.148898708430978	0.320609055009874	0.138294325787788	0.21216317448272	0.393980272666395
ABHD13	1.82293762329397	2.05707149958886	1.65292176434218	3.21068972315091	2.68028256502305	2.43019772634195	2.22950328161585	2.7436021424801	2.47913611732829	1.87455231007248	2.82952055294701	2.1086193842725	1.89602870229557	2.41132432284769	2.29007437268199	1.37317986068175	2.50828551719716	2.08504840130171	2.17384822489436	1.67213307088474	2.35811341220709	2.58033983558611	1.67812980035314	2.76049878985032	1.95973728847504	1.89320827243331	2.79330742410833	1.75381915132558	2.43420491873808	2.49674417714266	2.50013380268854	1.61746838367018	1.28231824369154	1.76217241543034	3.70064867378782	2.69198922961549	2.62923590136033	1.57906434734924	0.735451997816025	2.11360746770176	1.88001731896435	0.993372196225296	2.32212551956537	2.40421544716268	2.45769333235793	0.720221994214249	1.73634297812558	1.64656264400534	2.38730381147758
ABHD14A	2.61492577853839	3.97302709165058	3.84622442971297	3.80689577240456	1.96503023448985	3.36633143426187	2.51592151658478	2.9669408263998	3.6499804711951	2.03616437603974	2.22334236476645	2.99259016797815	3.29545138420368	2.9070882828026	3.56361291627465	3.81376685270568	1.63004126449288	3.07567018850667	4.88969833186316	3.73034839341069	2.62754857544733	2.11507650465571	4.10186033542911	2.20458511495962	2.34073182092355	4.65319082300058	4.0512343019789	2.73623844915771	2.16029945871266	2.22808069092589	2.04837092311939	3.4492197620822	4.34109707357026	2.58250141712983	2.45021990216948	1.98961069241997	4.28471044746421	3.17354432745711	3.86584751747558	3.05366902982778	4.22692413362858	2.89300346827736	3.53933061496657	2.199998550194	2.50415256315699	3.32555313982201	3.82983430069501	2.62786014728786	2.0201982212194
ABHD14A-ACY1	0.0947297374150941	0.466236786681586	0.0372979329702514	0.0865407900910406	0.0832134332313791	0.241507284251658	0.0362196130583243	0.437231744448302	0.332387726247483	0.0760106541515598	0.129325794177034	0.019778206951537	0.348419962315467	0.0848013472925027	0.0746405736969086	0.519023525276481	0.199055345816725	0.221946817373882	0.589362486951932	0.535586469266455	0.0422564909513843	0.106415486383213	0.0631712144407714	0.122238030539238	0.0786380292558046	0.355755185088568	0.390382170997785	0.0241288203700821	0.0187182345511535	0.193262127776819	0.156894752842336	0.282161869568022	0.12380810176722	0.0537315783010258	0.275529865653262	0.0268214858397729	0.461626693698719	0.152427242731877	0.126653122867863	0	0.245504638207724	0	0.0174067213852648	0.226842316710501	0.309434353094291	0.13201459134985	0.453863630878179	0.152943452547876	0.296766161075456
ABHD14B	4.95859107057652	5.92875424440047	5.628031734957	5.23570326362528	4.07837742331502	5.0476376721596	4.53765169183121	5.20712396104614	5.37339098313387	4.44817590214715	4.26073358209632	5.10534959236516	5.34292789744561	3.83733271771033	5.4107510136939	5.43892138884596	4.4337023654318	5.19786809943325	5.82927396672688	5.8775763109731	4.79694377985344	4.33863096935585	5.88502926350415	4.18724131665807	4.75295583169498	5.57794295744852	5.25399807348481	4.70027686406682	4.42324219891392	4.19925444435972	4.51006916402743	5.90328829650234	6.23183016809601	4.98696195398817	4.48232755884095	3.93164517974692	5.38503845905072	5.30350114492861	5.08322919709512	5.05958958498194	5.79141448023889	3.58733176139076	5.49295437522626	3.95752545025004	4.62724751885082	4.79176600856072	5.68400206621274	4.96862326193871	4.30602415998848
ABHD15	2.68197197092317	2.76265553403552	2.03576960933654	2.96178067138809	2.79821369962485	3.5899830329251	2.84861632241338	2.60476490524646	3.13825797193796	2.88519247427345	3.14623012404977	2.2977279683466	3.00751853311351	2.0768232099596	2.79368980261972	2.54537900238872	3.10219094538837	2.79729540111143	3.19061288689859	3.05401453259646	2.35067672431808	2.53128388163809	3.19912737716752	2.85905510459522	3.08043041922272	2.80536233454092	2.84695544442047	2.81879263757843	3.10959226750295	2.99520848720833	3.37205493187601	3.03471010460374	3.23003658426179	3.0577685822898	3.28111061205832	2.83107308056314	3.07613870920623	3.06651426263243	2.41855672319535	3.1430953657279	2.88171495887451	1.792344617325	2.53171738454335	2.80754152149656	3.00594111213511	1.83937034128271	3.24039922286783	2.72476541644654	2.97069608550943
ABHD16A	0.967012467626215	0.867412190610667	0.750470268410038	1.16708360187529	1.00396293719138	1.14691470782162	1.27349310664205	1.04094367932908	1.40807686395328	0.843937072614131	1.4122299931626	0.751292595761687	0.781722265582467	0.901128524806554	0.764361891106983	0.814662970703785	0.776597165571707	0.707168653084716	1.09841495827794	0.87565757259114	0.762945240183162	1.01231229634129	0.652061059293936	1.05620021158123	1.03108798605043	0.782830415792242	1.00597714382893	0.534252643120007	1.19716361725389	1.36793354017885	1.25423121238194	0.771897771210818	0.666283227194037	0.746063479262945	1.32555132732082	0.933079666193742	1.24541865792962	0.913726860267534	1.16550612250197	0.661100224391079	0.798408284878052	0.78331603638529	0.73476359466988	1.11254593556161	1.01588192525563	0.980859860582093	0.869653061700577	0.700547833922518	1.1583762331351
ABHD16B	1.20005172410202	0.946848526768095	1.71083657370216	0.897228670115162	0.620022369015307	1.609605549878	1.54495172521498	0.619705937308489	0.953934712583985	1.25490268707223	1.28546680894488	0.812331959005502	0.975082232758293	0.954928140433244	0.66892867921839	1.93881583222287	0.787631067251346	0.549952678161057	1.06162228953614	0.607974024401239	1.26159822008683	0.453307704601926	0.490303227020586	1.07696140262916	1.11925004848717	0.784511937416276	0.538537100017186	1.11620530678325	1.0374909817052	1.04380313424004	1.09516235724844	0.928713532091279	1.12259079037733	1.71556497297629	0.988668535123767	0.874894800251281	0.771375767852742	2.37769398897825	3.03472206363134	0.516188403565778	0.764832581832251	2.78028126864937	1.31047080101409	1.05197922778796	0.967841520282589	2.51607667169613	0.772256367186344	1.52642242783203	0.895913945459922
ABHD17A	1.55470056947624	1.33275103283141	2.15170829306647	1.92057599411098	1.78608536268094	2.19436564578835	2.14222370496639	1.25154960066099	1.56179337829664	1.85759529645799	1.9422396156474	1.3434566871144	1.46127124146577	1.92840369341562	1.33118963293796	2.09733317018717	1.56029945537036	1.2171570388321	1.53404570058366	1.09053851058187	2.1271346583335	1.6797341511028	1.28438522963554	1.95141209513889	1.83077252218327	1.10806280142585	1.69622211045761	1.76378072012871	1.78230591283026	1.87894727393922	1.934787162796	1.32259540878482	1.48099373591297	1.89349184029008	2.1364042305086	1.30361533959906	2.08500583754763	2.79862115714015	2.06276776877586	1.84095056461778	1.13253201414257	0.577887529822102	1.05240576048085	1.87613863633204	1.59637141074295	1.38097081365413	1.21321549489105	1.6782834237688	1.74164775665323
ABHD17AP1	0.109298279674853	0.176483055703312	0.348632776369818	0.131710613462877	0.350982528683062	0.462751118448462	0.437015752520074	0.185036887871168	0	0.512605299231297	0.367399323938732	0.253501083499864	0.222472685774709	0.396100191016884	0.127458599750462	0.416575081583233	0.201792923203301	0.157974098669452	0.404584263640369	0.111302846594099	0.665382427723208	0.27159545701227	0.176028683813414	0.403025493611974	0.474880155641184	0.239001590652579	0.372779135664159	0.209729137639353	0.44728212055173	0.414110423336419	0.425025825832207	0.0997331737648814	0.199692399951641	0.260661130887393	0.300066406862122	0.284063008432855	0.38416458580202	0.756383114337269	0.246372307749377	0.20723635017027	0.139127613609745	0.0675093657614779	0.190008173773659	0.306793637003872	0.244826525783703	0.103106599995359	0.20329113632294	0.249321911996975	0.16946409718594
ABHD17AP3	0	0.0895891180587081	0	0	0	0.0517310501987282	0.0681714251023581	0	0	0	0.083379867571695	0	0.0389464924160969	0.0409717477191062	0	0.0703127604060982	0.0251687771309134	0.0449568604285897	0.0858308437184492	0	0.0402406590184773	0	0	0.0342739919500913	0.0379519872082732	0.0420415336136458	0.0382713226313805	0	0	0.0641525788245852	0.0443751597769303	0.0554115637482599	0	0.0511779727511157	0	0	0.0473731465044284	0.0336042097699668	0.0616513864160579	0	0	0	0	0	0	0	0.0295522351075469	0	0.106627399352986
ABHD17AP4	0	0.0750868953143137	0.0442885026644927	0	0.0501013087796597	0	0.0847768942077789	0	0	0.0366905840741341	0	0	0	0	0	0.129226730543592	0.031413455156106	0.0560167828476132	0	0	0.0501603782927626	0	0	0.0427445407507298	0.0931307260496417	0	0.047713557265481	0	0	0	0.0552946985654999	0	0.0433089524387497	0	0.0375470657005638	0	0.0298094662634385	0	0	0.0560816432710242	0	0	0	0	0.053760147708376	0	0	0.0345025905764772	0.0454190272823687
ABHD17AP6	0.0498646038884402	0.0655945684581466	0.112940233954098	0.0895948925902992	0	0.0283994076483131	0.211750042319216	0.034862618404552	0	0.031998312046607	0.0460001683841603	0.0406990039834796	0	0	0.0391604015317115	0.0764131550402844	0.0542690172084849	0	0.0317524314033128	0	0.0437714600365757	0.0743560225044601	0.0330803653004947	0.0372880032106122	0	0	0.082095872152296	0.049573180868748	0.0385326969164838	0.0697313232860634	0.140198862768399	0.0304374312847727	0.0745983902376099	0	0.0327464992076358	0	0.0766041410337433	0.174184793998889	0.162045429467931	0	0	0	0.0358500037655442	0	0.0469201452508596	0	0	0.0884422855398392	0
ABHD17AP8	0	0	0	0	0	0	0	0	0	0	0	0	0	0	0	0	0	0	0	0	0	0	0	0	0	0	0	0	0	0	0	0	0	0	0	0	0	0	0	0	0	0	0	0	0	0	0	0	0
ABHD17B	2.14149451803083	2.92554179299651	2.2607471761922	3.24101032415625	3.02171309773977	2.62676718587087	2.99162676000711	3.14758590459664	2.51733952303735	2.0801271181866	2.92951135667382	2.22171431605569	3.03418932954361	2.64053281798091	3.48709466112655	1.51679302097834	2.0745432693737	3.59309468114617	2.86726515104585	2.86227911059914	2.57962840728751	2.77615672009367	2.89220826834083	3.12175027084451	2.58208214574758	3.00393407593374	3.11685789069574	1.67603532985126	2.67932133109068	3.16326883421605	2.68104329464666	2.80335306344747	2.50611308430235	2.05543346623721	3.3790773114613	3.0388828624264	3.83161404204085	2.51317519510632	1.13717940675781	1.82080259702238	2.6822789388665	0.568875517888364	2.2140200721289	2.3139157930679	2.50215805293975	1.04463812831039	2.61756109365238	2.13194172846335	3.30335017080689
ABHD17C	1.41149574849704	2.57872404939799	0.900906756706583	2.73857409511209	1.58143500918492	1.22590044780544	1.25116243305877	2.62800884574205	2.65410635104596	1.39330014347569	1.01185181899344	2.55270161626764	2.33348093465307	0.995186282793962	1.79538671862933	1.48165312556999	1.88665115263061	2.65956595590728	2.69237585010578	2.28037739968298	1.08821142230803	1.38612921276547	2.42033748084209	1.30868815638248	1.48794583788842	1.99114936330085	2.14176930115303	1.51680780655794	1.31508762144563	1.21763071275776	1.583799437327	2.54502302375257	2.44292231775307	1.44394784588634	0.777100051714088	1.49822086796829	1.94349271188049	1.16421129010259	0.864883418408734	1.66249997425769	3.05170061080397	0.475329241103831	3.71567876173848	1.26419885156271	1.54699346330345	0.871043412048305	1.95140915740374	1.62037347551137	1.01290898125093
ABHD18	1.22684576082215	1.43005777298975	1.14073128370148	1.32454941158347	1.40754859317872	1.67944643090065	1.86233509613231	2.05759610638904	1.47308937266396	1.26927453276658	2.24532932475217	1.27070061575942	1.2913211512429	1.18369075158049	1.47000436516206	1.28377792354173	1.37675421533098	1.54241553875615	1.76165505228648	1.55232691666934	1.33686765356474	1.54302454929056	1.31743219776613	1.19978595221445	1.43272132458161	1.29599757441723	1.65193878175327	0.590761954405272	1.32810496448745	1.91676953299056	1.64291501112646	1.10355265184295	0.958400292623957	1.21339792605125	1.92277252428903	1.56773342550519	1.47231091939247	1.07753147652129	1.40702568120035	1.03501055528755	1.35857785546262	1.28230095772127	1.25827519291818	1.55370885131013	1.36984252458596	1.17070273564046	1.27346522205055	1.44638583265847	1.97258634038223
ABHD2	2.40735941352174	2.4117331302216	2.20658725780605	2.0831442874293	3.37966919101687	2.4440972534698	3.06171693553941	2.86287617940121	2.31030297354465	2.63410989912363	3.56465180297693	2.93706865672451	2.25439672374176	1.26457954830891	1.75691571033735	1.60372434041226	4.10102904478222	3.14369515854971	3.05638979655301	3.24047291299921	2.71268559978087	2.70054283542633	2.73702627251747	3.33857859946803	2.43695419253718	1.92655377891063	1.75384501051789	1.90215318490747	3.3852997075976	2.9762165067042	3.89864558620444	2.38809410047309	2.26376090034746	3.15219435695762	2.84797666725125	3.37213139128206	1.63844206081565	2.42895779647869	1.0973799544175	2.91008246565644	2.73573185602336	0.586103285022006	3.05709787706314	2.17828740534142	3.18003635130518	0.819695021418093	2.48697858220704	2.50072143018446	3.41627528184476
ABHD3	1.21428983613486	2.12404179623441	1.29506313215534	2.19694080216602	2.14681623701668	1.65038377782515	2.0706159360261	2.37995998190766	2.30242705807946	1.46974821578017	2.3144947932401	2.09435402103699	2.05052454537864	1.59359116087469	2.10532261525199	1.54842226302375	1.754476663435	1.42750094542088	2.16693650111955	1.69832199849278	1.59021776231458	2.15673285424526	2.14109170010314	1.78837985300115	2.46077377911829	1.83049703616255	2.24227816252898	1.56368780219938	1.59120268458454	1.79203878942488	1.85248616969923	2.20945638761484	1.72661712597035	1.42401378786594	1.96699097268343	1.75348911339842	2.42448669334248	1.54034475604825	0.950344282425794	1.58359017575918	2.06918292854126	0.289019456591407	2.20095082749525	1.4399985158352	1.73633346615999	1.0705867864921	1.66046683712508	1.59248163793406	1.90436309960655
ABHD4	4.07001433792182	3.45772624453794	3.57076458530603	3.75095113767703	3.11363185532676	2.74770337301538	3.42573980675314	3.55505027090357	3.35107443347154	4.24448171357678	3.04238945101762	4.02116152356725	3.02498144504957	2.66893410714129	2.88233812515547	3.05625088513235	2.87330330795002	3.95352102459855	3.47663998909458	3.48041324613351	3.45056413738844	2.85886413356905	3.2088600323341	3.52661008940969	2.76095899756544	3.06496636420343	3.20882088856552	2.44566732724766	3.89865525693351	3.11432554642445	3.41413007741762	3.24281905176487	3.23040188490105	2.64867792161412	2.85760859579937	3.17659879496148	3.02314344624354	3.44034250091464	2.66775751875403	3.19013055409027	3.55257815145254	2.12326922697591	4.20264097968031	3.5914371406019	3.28929187704779	2.55436268655371	3.17109816983253	3.74945657390361	3.35860192553971
ABHD5	1.53518766388483	2.62816359069288	1.64441718034847	2.39499007069855	1.67236549344481	1.85227744734129	2.10279709616691	2.91857206194365	2.32488036530749	1.40385441253992	2.36701110931383	1.85892328531085	2.51793795475595	1.98676419475308	2.52014780486207	1.03371872360493	2.03912627370258	2.56658450855712	2.62547065034239	2.57387010570108	1.92920837765392	2.00417154972444	2.4116538310929	2.10451826717414	1.70683474626299	2.07798385394696	2.96581979608946	1.54670606112199	1.95518110253371	2.01426486649011	1.83351259682288	2.11782442787965	2.09294556431664	1.55022374833094	2.8682442867427	1.90781989423453	2.98697305461104	1.55722004783929	0.814767036524509	1.64346777347993	2.41285264153782	0.640564527525915	2.53475114772978	1.57277033785765	2.12856904633238	0.488647262873715	2.487152960805	1.99115798810416	2.01211262487591
ABHD6	2.58800253528274	4.2466159330669	3.50878747108538	2.76606898818774	2.46928678390115	3.82393367554831	3.06843282999942	3.42018050963279	2.5610773226112	3.02220021939453	3.16104521350479	2.11131548018156	4.22307985093666	2.57198464538436	4.19476919977486	2.6280363911007	2.9145317687095	3.43922492010746	4.32650180836291	4.30231937600346	2.92848323450239	3.00698274102327	4.52495650242973	3.23512225324735	3.25868871148153	4.07789808349995	4.10633618912495	2.27010383081873	3.85758392435893	3.50737859069908	3.66863724056827	4.3597257503104	3.87245154884176	2.97209829142456	4.31995001055714	2.98012234488107	4.6602830038553	3.45211960005958	3.0679821620948	2.2123329049313	3.66732626855998	2.7422955423709	2.65510462065808	2.80009339997896	4.07360649669091	1.76047833274749	4.40554225141427	3.11481466258177	3.93214163552759
ABHD8	2.12845102361874	2.28966429389906	2.28841882565401	2.18948913315555	1.81332759816704	2.35692393135301	2.60958954002339	1.93330858176998	2.13007933249529	2.11327192686677	2.52986609549235	1.66111441974309	2.59787878073526	1.08837878308311	1.72844610079002	1.88674828019025	2.22527514886008	2.52074495247554	2.66454190669389	1.85987440420959	2.04060415972451	2.17726982517529	2.18589050692864	1.9195225089792	2.11973147039514	1.83016908506529	2.2805794680872	2.06031333503476	1.95022006495251	1.88829547858965	2.44666198211373	2.17802117988194	2.28114922529944	2.64132391511364	1.773352844167	1.45711182529742	2.5509721031417	2.81514080080672	1.708701537701	2.56650308702992	2.41633636606894	1.38844687338536	2.30629147634406	1.55288308537053	1.69292323654237	1.40162831946827	1.96595558756495	1.56617450574076	1.83398888884927
ABI1	3.37740775580419	3.58230023738432	3.45547847561723	4.11993331928769	4.21066147240155	3.80735392177896	4.04055486706108	4.04634028125669	3.88665672634326	3.64020158629763	4.37565448187534	3.93394849845252	3.44802739547789	3.78464038645617	3.57578649471861	3.08154329940665	4.19497144534945	3.29856003794637	3.76633372967701	3.76634311122452	3.95579454602006	4.31257689359664	3.49447065389341	3.99613097141017	3.94073295548772	3.38809221694933	3.66627805807434	3.40777313572396	3.91548903861283	4.16849058366353	3.75078855374449	3.18011701225277	3.01312656617938	3.21921141254392	4.33428248610011	3.97541861133706	3.573067314125	3.50195787355737	2.17596895150814	3.34807832220331	3.66682809679775	1.40766006259015	3.65841667885516	4.20924462182343	3.8709791799367	2.6156799104224	3.31765008848037	3.76351818160588	4.01219860122425
ABI2	1.53810765259615	1.68794432387184	1.85157590447198	1.75441473136078	2.4682630346172	1.87563063834915	2.1337418829729	2.08693209544088	1.86650712758837	1.6202886892466	1.91585673564468	1.95155200535268	1.49854428938726	1.47876065113932	1.59654398132674	1.44918794512625	2.28687941426619	1.49262840819454	1.89005507625944	1.98679362963813	1.87471264034436	1.58945328039122	1.70694022648971	2.11428033145907	1.25147426178743	1.41224647563225	1.44645782181306	1.20355735955211	1.87657506127203	1.96576876695329	1.90482480567477	1.49003462090004	1.54121822938347	1.62790260585987	2.01059948985667	2.03618026855007	1.40487608384924	1.7029082906588	0.890848754195144	1.22013409409015	1.7227155331682	0.87347744969225	2.19578798021187	1.62067866852306	2.07176070525211	0.927599938861354	1.55999275153569	0.99833479916107	2.00379781617431
ABI3	3.88733810222388	1.95125456239914	4.52665420015641	2.81500390943967	3.73130641973386	2.03313254219265	3.69371680360021	1.67057186775067	2.62412050351729	3.93187509306228	4.00970167735561	2.11924918047145	1.19667968337771	3.36948817116289	1.05385439544029	3.55619679677597	3.10047055440309	1.69686942002474	1.78262639759873	1.90385950961747	3.51391175582222	3.86366351972798	1.84916567158494	3.49905323113248	3.92632195303135	1.55771503528023	1.36070334278412	3.9308335621313	3.91272909329359	3.4356392914835	3.86865291998205	2.08567127131928	2.18678884327316	3.88753907566233	3.2119130386754	3.24770362044693	1.30792554844655	4.45738039418278	4.18591058172608	3.75639228400844	1.7507118387158	3.20663373384049	3.66683432559222	2.84420579460262	3.49826606935723	3.10412204331667	1.39437290372437	2.82609326698164	3.29380570105595
ABI3BP	3.60728508786377	1.08651727001905	2.26216485514379	1.48935359505677	2.36103816518375	1.89770781085407	3.40148327435712	1.27434858607083	2.02190817899025	2.95426827186547	1.98808071500441	1.7292531358103	0.911796666911026	2.09320591144352	1.21664784693578	2.75368117205614	4.21015454323069	0.339751710152429	1.55403475549206	1.6171198047093	3.71524915206847	3.26509025187009	1.51352035216446	2.77431261193865	4.52858535530626	1.1176269800545	0.916994750591557	0.924196833683575	2.61295143871207	3.29237226652956	1.88553828255129	1.13109552793519	1.22644855803668	1.91722168389901	0.292635639116374	3.50318785968494	0.479374646103369	2.51057028246434	2.36170429787567	3.36386945227584	1.66856961135246	1.85083250840511	1.66349957965734	1.22808658413563	3.1338191631623	2.35816860201576	1.14192277497119	1.91597469004848	3.47563484793409
ABITRAM	2.04557431353062	2.85288313895633	2.54835256257196	3.29217050231879	2.75564048461989	2.98335024884872	2.9712399376012	3.01156391083985	3.09546211159051	2.05886939189862	3.25705490527137	2.61931266266463	2.74831183429229	3.56010000924216	2.70263074176793	2.07802982135482	2.4417247712894	2.73338634770703	2.77525370818702	2.52761170722189	2.78423060859943	3.08880424836365	2.58183207267443	2.88222985273075	3.08277026872122	2.69453099776811	3.18255763419119	2.29777702262334	2.7212777243001	3.06632380211348	2.60867829305389	2.48970476672413	2.31540197259284	2.59967552385828	3.70827839140972	3.00681683649317	3.12438500305193	2.45127864531248	1.62240469160247	2.15346826807044	2.50892966240579	2.18730249665233	2.92604944047454	3.15743451441609	3.17529274805156	1.6404890921222	2.43359463263507	2.20341820264247	3.28215124651681
ABITRAMP1	0	0	0	0	0	0	0	0	0	0	0	0	0	0	0	0	0	0	0	0	0	0	0	0	0	0	0	0	0	0	0	0	0	0	0	0	0	0	0	0	0	0	0	0	0	0	0	0	0
ABL1	2.84586995412423	2.68699811987541	3.52216818937721	2.7050748061068	4.11197192704443	3.0389936526873	3.67203814556458	2.99674557096608	2.88838052907851	3.21852740108201	3.53685366103237	3.09890865155205	2.90861219478808	1.88271009869711	2.41661384785185	3.41399706881851	3.46549479007062	4.01142239582418	3.33665791128043	3.34609170011432	2.50811987675325	2.20667533245183	2.7153669145036	3.83503135893851	3.08983937533844	2.75333615660439	2.11963805883298	1.83841984606521	3.68537331948115	3.13228102921623	3.9069241648899	2.66805403112061	2.71110461253468	3.05667383495804	2.54468666651667	4.01203972823748	2.26785143681865	3.65240378590683	3.60413583676962	2.62322421146563	2.97230827948579	3.30982775211245	3.05591050460087	2.75691238903797	2.50020363586212	3.10974485738051	2.77508052785841	3.45824326597338	3.69761187192739
ABL2	1.9395874818099	0.922691817563973	2.00579394429064	1.34899140967849	2.55818016192607	1.4807863291448	2.02095480198919	1.2839276279154	1.42285726281696	2.14208980951349	2.17500045284001	1.07935660150231	0.734791440319323	2.11778922838413	0.826662063870121	1.86848909049232	2.18060687187786	0.977569928305441	1.02552357722813	0.924086113420608	1.47792484908586	1.15757329977267	0.71949948049431	2.59045020123341	1.76571791888993	0.763344623802202	0.465114500703674	1.15921310056759	1.77915511054535	1.52299572915482	2.07272100683263	1.04465565721771	0.929626942378825	1.93469383463629	0.716882268288769	1.82472187488751	0.376015803332557	1.61523316763765	1.45874436394639	1.32365717710395	0.870487091867149	0.927855090297682	1.29651343375208	1.73032458111631	1.67208932657929	1.73352095894314	0.732969992463	1.57123316657802	1.69263294952563
ABLIM1	3.43902566863255	3.9850911541558	3.38036096634101	3.5639552787861	4.16990721798641	3.69571081963074	4.20908143585189	4.84535387271772	4.11994450519776	4.06201149197856	3.3057750918477	3.4738295959483	3.67707372535426	3.45561250266456	3.60033154007922	3.27044662065288	4.31402824972698	3.52221401474522	4.16481791687643	4.34936527433973	3.49476157915833	3.71853745159045	3.89100629008763	4.46082091061673	3.17651070792204	3.4473276604806	2.8571140944842	2.90546738668517	4.1453888424214	4.0567595289579	3.74789027132336	4.09831338963665	3.94348223524188	3.34970736378323	3.11326604903924	3.89371654289083	2.7103104368124	3.57535375035055	2.87657812515617	2.4814691802238	4.17809840954187	2.88892523056124	4.70153018506608	3.01722269439061	3.37337289891998	2.53171989070457	3.51464589810193	3.77704908390093	4.23206013267633
ABLIM2	1.20474735107343	1.17660011024447	0.988254017193797	1.84597938076471	1.0514953996202	0.141345101266707	1.00032994641322	1.14230293478271	1.41285168133047	1.77366543102386	0.874335376981513	3.32368237144381	1.13982533351842	0.925108888121995	0.739503490756364	2.02495856776866	1.4506770825814	0.607444926508423	1.25256239063705	0.995499231456051	0.716609075858636	1.11969427942802	1.20227477264031	0.825979091780447	1.50016522342216	0.909331736727122	0.963446933531678	1.95755473194528	1.78185516219946	0.751679043081878	2.06023177377672	1.01913315535823	1.41518497010482	0.815741372157528	0.521906101139954	0.89994447603744	1.0516871742248	1.10843992645396	0.609013247924327	1.18945059812246	0.959559526990497	0.456191405947304	0.617417105993941	0.342576893201087	1.36439276711542	1.17801490833008	1.07631741754063	1.71070946575359	0.499097673102804
ABLIM3	4.23974948579092	2.68804984493039	3.26969852328746	1.69483480804077	4.10367434209942	3.82749787141496	4.3113540394822	2.96348043517714	2.75019524143824	5.10360523617652	3.60027495454407	1.56947778614518	2.83865404772732	2.9659768796024	2.84929574284227	2.12043501960053	4.79416743995411	2.42985155191398	2.26326309613602	2.64409234242429	3.94317657670484	4.16847920049507	2.39593595084518	4.23765494800895	3.20109549642351	2.51564737037141	1.80221436279873	4.38666927104384	4.36921700571456	4.42105166278142	5.02060882418763	3.33115652217051	2.95311483619273	4.44504739586847	4.35423589978191	3.61694572157611	2.16612893002928	3.47758683324637	2.88351931069864	2.78756328085096	1.84340171201402	3.15112243793163	0.691023299668847	4.02495973041976	4.9724261055608	3.48581383115868	2.5863410058204	4.58165857569883	4.36289819488397
ABO	0.0572047467783852	0.367851228542193	0.117344462020301	0.207143778330935	0.393343398275033	0.418394382984198	0.219724723662227	0.375613765206526	0.150951005475587	0.347876393242764	0.328282726086949	0.645366165916415	0.216092501905498	0.134798672182186	0.396673797843111	0.0814643438686332	0.230453595003175	0.708727316089818	1.01964839327112	0.98365789119422	0.259900881581111	0.061363530388146	1.05819232213027	0.0667053627771608	0.0340027985235976	0.0450901707213222	0.0743888434948653	0.103895012702614	0.366353811376816	0.612476040252511	0.167318804728215	0.477541062428732	0.408142403716931	1.31955226999392	0.221532972798612	0.481542238902207	0.24510018648918	0.807865997696419	0.317415261239251	0.102615396493934	0.268316926553778	0.452207023632525	1.26141459042388	0.473558607782935	0.134571769285868	0.0233509344216751	0.620092110411043	0.536185064070662	1.13969492560879
ABR	2.50148739304023	1.74664350072457	3.34761723037189	2.06616144604252	3.08705190425465	0.850369276197898	2.57231731901912	1.6221534240198	2.35813402970575	2.98091413420922	3.07698526429046	2.81055224065563	1.49575706389106	1.4629298032031	1.86191806860628	2.58500412346817	2.99222785109687	4.47598596609591	2.54137779727036	1.76135019264497	1.70630211720421	2.16890499541555	2.96305665981798	2.78206269305262	2.5606598883428	1.246414738894	1.23721231982331	2.08569304840674	3.31738871779613	2.1575898489839	2.95850029958102	2.93546452996728	1.94605034032862	2.08406929883876	1.63235206452958	2.59599423671613	2.12158839211757	2.95985561340807	2.17392085575349	1.5323125444612	1.7731819992239	1.78688197216982	2.22208735830458	1.64780775832366	1.93606575098225	1.38817219216417	1.71674417812306	3.19926177404557	2.74753054701804
ABRA	0.0749259003189845	0.0252090962160099	0.0147636035961105	0.0905090194354711	0	0.0215748771823069	0.0564989993947483	0.0264991644549351	0.0362421281393626	0.02431621598513	0.102542996740365	0.105540386351025	0.03222207425371	0.0339017479186476	0.0297765285668417	0.181394395280754	0.0208060373537119	0.0372080304704718	0.0241288732042306	0.01300309913467	0	0.0143859225270712	0.0126251381451135	0.0423164225313085	0.0621260555760198	0.0174994367125182	0.0778895491873502	0.179479236315555	0.11378173164752	0.0268226216903916	0	0	0.0287246171874115	0.0213418242574447	0.0248863257625294	0.0826462005421304	0	0.013963583292652	0.088229677123415	0	0.0123131118770397	0	0.0136903015087031	0.019167347387766	0.137786169214725	0.0706338987011792	0.0244360862249835	0.0341560472945665	0.044964537260604
ABRACL	3.39022019916423	4.51688213417756	3.31126368657546	5.0005036940512	4.48636688383596	5.16531778331815	3.84671819990786	4.96818719528125	5.07745214615969	3.89461176770326	4.03722374477256	4.05377207290913	4.4163335386644	4.45872663910214	4.75474639128944	3.27554704168008	4.14362181903959	5.21135026465494	4.15104107546512	4.09318769173699	3.97392337343874	4.94137736397909	4.6187841292617	4.05343696250806	4.8533892940785	4.68118134667968	4.40590725020211	3.49957367589201	2.54874580243546	3.79513858998106	3.82481445100512	5.03293457121254	3.96888942806017	3.33154946857788	4.29975162557315	3.28253833224856	5.09503501601708	3.27588878414946	2.20778746851593	4.32239330046916	4.45145574563478	1.2193850482137	2.88164915209542	4.20722306824949	4.87139285936706	2.75086755179577	4.26427821207642	4.1986938213202	3.06436828703259
ABRAXAS1	0.827203299728838	0.857403493881018	0.947974490060082	1.0189146155711	1.52572769898895	1.03854046765707	1.42039387446514	1.36332669997296	0.783205044611258	1.43993301357551	1.6122109783438	0.812839712478614	0.898490253372944	1.07273732088214	1.10102156177927	0.250778028571002	1.32934692272181	0.791737270570824	1.17673163181229	1.23283022041169	1.65172871333533	1.47251204944205	0.681721119266677	1.00378116556718	0.474776091802431	0.728670869618782	1.64262593056377	0.559722158754733	1.26679499397364	1.80992082006297	1.42744969992974	0.538279189857007	0.458388853897109	0.731115629458409	2.09002550111245	1.17862366097786	1.4605149106025	0.788244748735563	0.389102639288681	0.567386374478894	0.84928410564237	0.0542441574270527	1.28220786010226	1.58010427470842	1.38698203720193	0.263004236870779	0.815116403990854	1.3932366969673	1.75756532887152
ABRAXAS2	2.91934810754008	2.88812763768949	2.7322246206025	3.29949391246782	3.26939574719212	2.88397218682225	3.29931711334092	3.12636695646714	3.22327280602218	2.82225097666845	3.05558725142859	2.64647873002429	3.03669923115521	3.03037230961101	2.8310408794898	2.21243635578666	2.99433330982133	2.99138350629154	3.17948637771886	2.56526006068267	2.88035142006386	3.18908390242701	2.56773838819037	2.97474331438099	2.86598954802334	2.93588192564009	3.25559082843189	2.52538716704102	3.35176538845447	3.46119416449405	2.84962903485786	2.62194325874041	2.32982546495182	2.95191364961253	4.36078356795415	3.30593107719827	3.15121223925012	2.70410537037363	2.11044824863362	1.8628716269061	2.40635883902413	2.22185860056147	3.05539884726214	3.45293121843222	3.09680269202424	1.90209235423596	2.73263837008716	2.85804363973647	3.60920889724027
ABT1	3.14462098721387	2.50298108112502	3.41896111801756	3.89546238598266	3.14446737545845	3.08547684917047	3.56548039357616	2.5609617532856	3.14254906985861	3.06214765654806	3.40757345525865	2.65014728515085	2.69498680943258	3.74001342668091	2.54147047861545	2.65431294316115	2.62535812195548	2.6739701654659	2.91281552651553	2.04597860272579	3.48359311874181	3.35092510543212	2.28561446893904	3.34849181002509	3.19373066979032	2.50733878210573	3.0416946767121	3.13089163120133	3.38524586193332	3.24434507878559	2.99077579227744	2.42504551330353	2.32780686298093	3.10812603452329	3.84902747066833	3.22626073220174	3.03240123426026	3.80005851006751	2.88522228755181	3.24106633959318	2.28795029432777	1.82425033775666	2.90905456117544	3.71915535808811	2.80567676436344	1.99581450561548	2.46992285636324	3.18738739350849	3.14523545250481
ABT1P1	0	0	0	0	0	0	0	0	0	0	0	0	0	0	0	0	0	0	0	0	0	0	0	0	0	0	0	0	0	0	0	0	0	0	0	0	0	0	0.0429693786937943	0	0	0	0	0	0	0	0	0	0.0502035507859212
ABTB1	3.39063778247221	2.45364570549205	2.86512407012327	3.40031581179806	2.96858238244473	2.18183841738139	3.55073981959869	2.59490207178428	3.52252213550388	2.19992650176342	3.25023131563992	2.66972597988283	2.53520648368571	2.86077265994361	2.31487858126885	3.87641094531007	2.07222108153985	2.41442020682301	2.52146722119649	2.19337703365089	2.8600762046461	3.00725595689088	2.03950809698255	3.04836618537795	2.53376004170984	2.07740181282656	2.49130481881802	2.87325272391529	2.51483351062645	2.9923211907605	2.4833176014623	2.67097321826297	2.68044555155526	2.66866446620191	2.71675337410347	2.63930980263761	2.77448223542829	3.12531137590672	3.19754256587036	2.63849937964406	2.10780087480188	2.18728691285942	2.16125197043336	2.58437786197381	2.21142838956021	2.66435117664117	2.46550191772038	2.01864559565117	2.86369570992067
ABTB2	0.943255404653652	2.29601803269801	0.309558573255145	1.54324221670204	0.375318590755826	1.69092582266849	1.02066549313383	2.07883810270994	1.53031291297152	2.03493047565036	0.658219039334855	2.16859826185299	1.57080528422054	0.902556310200841	1.34286183712565	1.39666131836126	2.01503420387224	1.40598945829112	2.25541373815906	2.13112904828895	0.708202126596583	0.269531614592527	2.14665071702071	0.706746398762837	1.2004383998358	1.2586374121899	1.0956317023632	0.304333640167601	1.01234783843618	0.506952043990288	2.8775481729019	2.09342194716094	1.88163137764726	1.30427190814861	0.224887143683761	1.800063460871	1.27703538645039	0.517065320962255	0.73015731750607	0.924802917507244	2.12023613036507	0.967687208500474	3.17621182383034	0.793707322498303	2.08200623539343	1.21438243439333	1.54180735038728	3.52447315122736	1.37302280916788
AC000003.1	0.399731308187351	0	0	0	0	0	0	0	0	0	0	0	0	0	0.584567086278456	0	0	0	0	0	0	0	0	0	0	0	0	0	0	0	0	0	0	0	0	0	0	0	0.281942483047402	0	0	0	0	0	0	0	0	0	0
AC000029.1	0	1.6482956208953	0	1.5656755811127	0	2.14440764917459	0	2.03093821386083	0.823886716618344	0	1.31427765306374	0.409529852917967	1.0184020318079	0.782280611588851	1.3664602237746	1.3561846987042	1.21370479196391	0.480761669951936	2.11066064947097	1.79365128546538	0.43660041498978	1.49588887006758	1.76336578589392	0.926876071589291	1.41425941136658	1.50959214890365	1.42192455312861	0	0.390168537401949	0.360720170895666	0	1.30315884800217	0	1.08947058428549	1.63555166060988	0.920276411128027	1.89183344359293	0	0.862558243896997	0	0.830647540553911	0	1.10743670005492	0.490475176380731	1.71171434379237	0.81521701149076	1.02453917366017	0	0
AC000032.1	0.45825744511466	0	0	0.540136993692719	0.25853600149367	0	0.418078778087773	0.0731443997170913	0.715744009816524	0.0672072666812784	0.35112345402624	0.0852031275686806	0	0	0.0820292189278818	0.157891058681773	0.166405937488058	0.102049001306652	0.066697015303824	0.0714892883575624	0.0915304132473443	0	0.069451632838195	0.0781618765765506	0.245101512279713	0	0	0	0	0.0740228189476857	0.100753912827803	0.183972441987683	0	0	0.475619097561148	0	0	0.0766569105939713	0.203706105831213	0.197571713564889	0	0.084999658207405	0	0	0.189764200237533	0.577934192966586	0	0	0.374125018639211
AC000036.1	0.0512642875250939	0	0	0	0.0226498916693595	0	0.0385787722103575	0	0	0	0.070370775809203	0	0	0	0	0.0398033754073428	0.042043421233806	0	0	0	0	0	0	0	0.0213797130530372	0	0	0	0.0199453194423206	0	0.0250223972118773	0.0157337226332295	0	0	0	0.0285745464165212	0	0	0.0348548356896494	0	0	0	0	0	0	0.0483050639189836	0	0.0155517826401183	0.0606896159511207
AC000041.1	0.274769596308021	0	0	0	0.243125188363802	0	0	0.196502524371163	0	0	0.47151238754123	0	0.438896416342983	0	0	0	0.156191390781901	0	0	0.776241733778673	0.451591287931538	0.39564667240983	0	0.953973712695955	0.429072363306994	0	0	0.273281389556504	0.853932499143143	0.529215351180673	0.686023535616476	0.466338283423241	0	0.304061858662254	0	0	0.283193114017925	0	0	0	0.344685650587834	0	0	0	0.259676043637486	0	0	0.461698125403052	0.583407915861285
AC000050.1	0	0	0	0	0	0	0	0	0	0	0	0	0	0	0	0.367066569364849	0	0	0	0	0	0	0	0	0	0	0	0	0	0	0	0	0	0	0	0	0	0	0	0	0	0	0	0	0	0	0	0	0
AC000058.1	0	0	0	0	0	0	0	0	0	0	0	0	0	0	0	0	0	0	0	0	0	0	0	0	0	0	0	0	0	0	0	0	0	0	0	0	0	0	0	0	0	0	0	0	0	0	0	0	0
AC000061.1	0	0.090282016601049	0	0.0831113352066277	0	0	0	0	0	0	0	0.110288645918459	0	0	0	0	0	0	0	0	0	0	0	0	0	0	0	0	0	0	0	0	0	0	0	0	0	0	0	0	0	0	0	0	0	0	0	0	0
AC000067.1	0.713376258530704	0.117168764906184	1.70971396336769	0.764858833812407	0.922490160441396	0.519940889566556	0.969725578516014	0	0.450273938831837	0.574822462255673	0.958163199948834	0	0	1.24456189735089	0	1.25401347741969	0.639476013107572	0	0	0	0.15323107977648	0.253865551621577	0	1.16232101199235	0	0	0	0.710026327975064	0.915477804898156	1.05716551167561	0.45548712209261	0.208044342472706	0	0.515182353590204	2.60743947651919	0.647048799343422	0.0923746341322973	1.96132358820126	1.19990217167344	1.25155925273328	0	0	0.126345359899463	0.597928002016836	0.444401728925261	1.91442114887817	0	0.10656127508714	0.934840315790158
AC000068.1	0.0250407292817144	0.560464708677952	0.14809759156381	0.489587788877405	0.280305904754486	0.199700679398638	0.336118889664638	0.256810565360441	0.433950791435564	0.0783744202413617	0.175094585229988	0.48424122808819	0.54590026442224	0.149692570406521	0.26960993962213	0.233912143219849	0.240374983098956	0.4621191874816	0.604738730307747	0.440252234114694	0.126997180218529	0.109689418425584	0.35291557184224	0.143109199081875	0.194750613824147	0.25386049319413	0.448262888718406	0.120380642365196	0.130052951443021	0.303595132860971	0.345945872766294	0.421892540029466	0.454050174298724	0.160243322292751	0.349716405541072	0.255376052522472	0.650891572049518	0.140413149515474	0.0989817715254426	0.118906220332155	0.547642066773396	0.352857313795658	0.667880811832364	0.0741125582302273	0.178442251654869	0.092103160025412	0.210506933876945	0.143938082730704	0.151742672962792
AC000077.1	0	0	0	0	0	0	0	0	0	0	0	0	0	0	0	0	0	0	0	0	0	0	0	0	0	0	0	0	0	0	0	0	0	0	0	0	0	0	0	0	0	0	0	0	0	0	0	0	0
AC000078.1	0.147526916282184	0.0504714205393384	0	0.0913770376837753	0.249018380048643	0.480903850710253	0.488868271534187	0.377996953999871	0	0.185646246008946	0.994153862414951	0.121145773356421	0.185050539414628	0	0.0595224766168653	0.169793298951345	0.197486873025395	0.144749539284513	0.0483266732024027	0.196977820664812	0	0.0572527234945256	0	0.26351937863029	0.0627277628509768	0.135659169811214	0.181996415640435	0	0	0.46365730677636	0.333858841764752	0	0	0.164018872815428	0.189759893142173	0.162318701430966	0.0395963118599265	0	0.149495166068273	0	0	0	0.0545230429312333	0	0.139086205560837	0.139272087705348	0.0489367956348833	0.33122081492637	1.01655106058681
AC000081.1	0	0	0	0	0	0	0	0	0	0	0	0	0	0	0	0	0	0	0	0	0	0	0	0	0	0	0	0	0	0	0.162960140775457	0	0	0	0	0	0	0	0	0	0	0	0	0	0	0	0	0	0
AC000081.2	0	0	0	0	0	0	0	0	0	0	0	0	0	0	0	0	0	0	0	0	0	0	0	0	0	0	0	0	0	0	0	0	0	0	0	0	0	0	0	0	0	0	0	0	0	0.451710381017344	0	0	0
AC000089.1	0	0.125573974662017	0.190945072501261	0	0.111304458720196	0.0728905941076073	0	0.0452744921681208	0.0617743303810875	0.0819698368919772	0	0.0528222834226694	0	0.218546655323694	0	0.319769814114807	0.0355971256506274	0.0634059019867672	0	0.0442403686378414	0.0567920874886898	0.0488893806463646	0.0429678406519371	0.0952523738591085	0.053579403372655	0.116294223184195	0.0540277886036114	0.0642815557447983	0	0.175159207965879	0	0	0	0.0721168854671424	0.0425356467152424	0	0.0990616906136241	0.0934288609600894	0.207811316647708	0	0	0.152639478037627	0	0.243672641979272	0.33172215236529	0.281824055891815	0	0.150388369767035	0.149110418660304
AC000111.1	0	0	0	0	0	0	0	0	0	0	0	0	0	0	0	0	0	0	0	0	0	0	0	0	0	0	0	0	0	0	0	0	0	0	0	0	0	0	0	0	0	0	0	0	0	0	0	0	0
AC000111.2	0	0	0	0	0	0	0	0	0	0	0	0	0	0	0	0	0	0.246675556471508	0	0	0	0	0	0	0	0	0	0	0	0	0	0	0	0	0	0	0	0	0	0	0	0	0	0	0	0	0	0	0
AC000114.1	0	0	0	0	0	0	0	0	0	0	0	0	0	0	0	0	0	0	0	0	0	0	0	0	0	0	0	0	0	0	0	0	0	0	0	0	0	0	0	0	0	0	0	0	0	0	0	0	0
AC000120.1	1.37646316456589	0.337914922206899	0.387382046101635	0.570184753882215	1.7841093008416	1.59948568382446	1.76213737127211	1.25568039939106	0.817047807768055	0.593595654949496	1.07242342639282	0.405649256678356	0	0	0.953622286149895	1.51184159102218	1.06176709134556	0.833791216499621	1.17799512722521	1.23610066949566	1.45830310313143	0.678249807282665	0	0.375311850693044	1.86211635219978	1.06786558516172	0.735061979081604	0	0	1.08672682321739	1.10977859517693	0.569404540728549	0	0.920338375107132	1.03003956096262	0.912862133679156	0.694951629349668	0.662197682170376	0.855483897679692	0.476789490502978	0	2.38142858933562	0.651717426055067	1.13849935006406	2.24831445660609	0.808431751204301	0.328568514440921	0.563924395665416	0.396164628294378
AC000120.2	0.065174732070288	0	0.0255017550467542	0.0201031642476391	0.165160743014288	0.160343841836045	0.230344903619845	0.153793745740803	0.0924237603459226	0.0419021804285209	0.445588938825125	0.104597656453252	0.0279745266715581	0	0.0761962159473912	0	0.105082693999973	0.0323105607394268	0.0415812869681259	0.0445967727645557	0.0850415000752633	0.0248517280309933	0	0.0488016085138988	0.131412384031527	0	0	0.0327616532046099	0	0.257273370434666	0.0630916511582932	0	0	0.054859691032099	0	0.173482676692515	0	0	0.0223610351365689	0.0323482797363287	0.02128202533502	0	0	0.158262931743055	0.148733352992539	0.0614294828245991	0.0421074867481782	0.221754109961373	0.264544362657571
AC000123.1	1.58125242595206	1.29793557634654	1.31195805988829	1.47074370106468	1.77729054729534	1.80479028451986	1.87401276991901	1.28400061158288	2.43677204799899	1.2115796904079	1.95763005674324	1.22123360722033	0.974321265997399	1.62978669608299	0.689195125730942	2.10485623751034	1.89316880067593	1.72316660109228	1.20519695128793	0.786674718201969	1.20717751200356	1.79130325560168	0.768861875713607	1.48601691677447	2.78104104240969	1.62527484747961	0.823800612825206	0.830282950217988	0.630097146842392	1.43472125547101	1.11775855660027	0.994366151854811	1.05220602346684	1.56044399839139	0.722719905201842	1.27294833091453	0.527406927100708	1.29511810808129	1.80788863865184	0.64027203436821	0.400914871300513	2.41441710251155	1.01301804084218	1.1466147461735	2.05085326057282	1.38263785663115	1.03480868299924	1.34196357101287	1.70207096930247
AC000124.1	0.0543134373314137	0	0.0420992255169051	0.0332272896704563	0	0.0612571301623314	0	0	0	0	0	0.0443426078455704	0	0.0485496970129857	0	0	0	0	0	0	0	0.119753009606615	0	0	0	0.0498139527398336	0	0	0	0	0	0.0331728907571434	0	0	0	0	0.0283289019350998	0	0	0	0	0	0	0.107024087412773	0	0	0	0.0648543386024329	0
AC000362.1	0	0	0	0	0	0	0	0	0	0	0	0	0	0	0	0	0	0	0	0	0	0	0	0	0	0	0	0	0	0	0	0	0	0	0	0	0	0	0	0	0	0	0	0	0	0	0	0	0
AC000367.1	0	0	0	0	0	0	0	0.0207112652143161	0	0	0.0542316823602436	0	0.049957678875011	0	0	0	0.0323281390956644	0	0	0	0	0	0	0	0	0	0	0	0	0.0209645859069967	0	0	0	0	0.0194483287097224	0	0	0	0	0	0	0	0	0.0297912916372569	0	0	0	0	0
AC000372.1	0	0	0	0	0	0.0456219586663162	0	0	0	0	0	0	0	0	0	0	0.0867154522385474	0	0	0	0	0	0	0	0	0	0	0	0	0	0	0	0	0	0	0	0	0	0	0.0783035415015389	0	0	0	0	0	0	0	0	0
AC000374.1	0	0	0	0	0	0.0339164939404934	0	0	0	0	0.0276968980734611	0	0	0.0268279026167674	0	0	0.0327128104848144	0	0	0.0406655379713765	0	0	0	0	0.0248416259230413	0	0	0	0	0	0	0	0	0	0	0	0	0	0	0	0	0	0	0	0	0	0	0	0
AC002056.1	0	0.0893605101001015	0.052814216728252	0	0.117071714213616	0.0388699596100531	0.100829078356117	0	0.186914190340975	0.0437757440866903	0.0628201197616313	0.0556176600753231	0	0.060872121426834	0	0.0529161349711145	0.0740357739665152	0	0	0	0	0.05148031829472	0.045249858395012	0.100216475374699	0.1107049287671	0.179783113208607	0	0.0676692735564617	0.0526716564206797	0	0.189279452713593	0	0.0516494515500805	0.0384525581339054	0.0447950651147587	0	0.0355821619395332	0	0	0	0	0	0.0490211991804884	0.0683025741184939	0.0640690868064581	0	0.128139901177478	0.0411712333804913	0.106356894068323
AC002056.2	0.331771019552233	0.118357047112921	0.262506226525199	0.109039505695053	0.294206744882878	0.101757615516784	0	0.238575650395636	0.167858449517441	0.114292582169823	0	0.144280868181932	0	0	0	0	0	0	0.113438646861451	0.233466599076386	0	0	0.227159841494454	0	0.279091763715332	0.161414351144946	0.147469855999681	0	0	0.348305106736889	0	0	0.257107677520738	0.100688028020173	0	0	0	0.24937786844006	0	0	0	0	0	0	0.165455539683557	0	0.221206491642994	0.389428882093713	0.386372992993555
AC002064.1	0	0	0	0	0	0	0	0	0	0	0	0	0	0	0	0	0	0	0	0	0	0	0	0	0	0	0	0	0	0	0	0	0	0	0	0	0	0	0	0.451715058320189	0	0	0	0	0	0	0	0	0
AC002064.2	0.137736652257117	0.0470163484985258	0.107446282915297	0.0852032574234421	0.178195188966015	0.0402819247135196	0	0.431215706777686	0.0673732625008531	0	0.453290035921805	0.0576259471441278	0.117548506700416	0.0630660274316658	0.210090209243142	0.158605005542531	0.438164801028634	0.069149199274887	0.289082601857582	0.347361358748784	0.0619490777916825	0.202465924871536	0	0.152995879197406	0	0.0646998970609406	0.115564080499108	0	0.157898158079462	0.276909635115579	0.195798793333706	0	0	0.477255412025368	0.177335055581409	0.151597459095481	0.0728332985914473	0.328702066548137	0.0480430508428445	0	0.0457442687072754	0.266945482242602	0.193259035299326	0.264323563792055	0.129831211480329	0.461728456092222	0	0.0426655635938019	0.353476608987522
AC002064.3	0.465845085960943	0.324299483918123	0	0.388031498535403	0.917765945149018	1.59016485206909	1.33510364066413	1.27126341318277	0.313257245631375	0.404980595700016	1.46235661471638	0.271090737995476	0.403772824035037	0	0.482948138735321	0.258812640895863	0.635896748806092	0.583146918308406	0.716426219561413	1.40046462964786	0.531196409249481	0	0.116083912529852	0.558683404057563	0.704176556762789	1.26063895734816	0.708919428567282	0	0.134594922428477	0.921791365488407	0.167219411096241	0.107050254004196	0.655458001381551	0.51218106887605	0.500464138053002	0.988105511413996	0.479226080262042	0.354051167981217	0.426035976534717	0	0.113312885427587	0	0	1.18584647232145	0.779475190205816	1.13478047735671	0.315289915792877	0.204462286491355	1.07489115063097
AC002066.1	0.0430197470344692	0.0285941373945355	0.0977251495755934	0.0262781986870451	0.277212271450155	0.0955071658024153	0.12526854753825	0.0300556369372694	0.04108770729239	0.277781691062121	0.290516374377133	0	0.0721713897045571	0.0758795147056017	0.0667631445600362	0.303430297709369	0.28030211309322	0.724843788186436	0	0.086362241761124	0.30873158489844	0.0324690344237468	0.056480648720004	0.239129770207934	0.137426385931911	0	0.0709342306280259	0.202186393784191	0.065702961526407	0.0894067276261181	0.233490586594175	0	0	0.306771501925271	0.135923217773176	0	0.0661721230948998	0.0315215813636498	0	0.375225109997936	0.0278156907072511	0	0.203622351141489	0.348671721813088	0.191888190048125	0.0799519892511154	0.0549141194815466	0.240470215589278	0.100173197858971
AC002069.2	0	0	0	0	0	0	0	0	0	0	0	0	0	0	0	0	0	0.0641106475443296	0	0	0	0	0	0	0	0	0	0	0	0	0	0	0	0	0	0	0	0	0	0	0	0	0	0	0	0	0	0	0
AC002069.3	0	0	0	0	0	0	0	0	0	0	0	0	0	0	0	0	0	0	0	0	0	0	0	0	0	0	0	0	0	0	0	0	0	0	0	0	0	0	0	0	0	0	0	0	0	0	0	0	0
AC002070.1	1.0864871574204	0.309988943518873	1.71819015960793	1.16921634741012	1.24808222551464	0.516273100938743	1.86953263151664	0.48548057691719	1.0808556834185	1.05889945940376	1.22379631004006	0.498585254783927	0.468750710813057	1.64052563999192	0.482340271449279	1.08485193112255	0.863738846820097	0.400255542951826	0.45095563475863	0.397150530563797	1.42142948120761	0.986353786213105	0.323075786820718	1.40383401096672	0.89820447825501	0.32068090170809	0.41349282634996	1.36021801717135	1.65280910262015	1.90172455029038	0.880835521781298	0.446335593865903	0.46763723891683	0.957796912008451	1.26060109816269	1.38576280178441	0.526316306924565	1.2878065697873	1.46683341133643	1.54632144334623	0.563523842593194	0.872614681419473	0.539814723157736	0.678222020394995	1.21951505011689	1.16687969641011	0.380697758276647	1.28299627745122	1.37036661903799
AC002073.1	0	0	0	0	0.959593452202806	0	0	0	0	0	0.413171363876331	0	0	0.401748875631289	0	0	0	0	0	0	0	0	0	0	0.375322038946395	0	0	0	0	0	0	0	0	0	0	0	0	0.336503016486073	0	0	0	0	0	0	0	0	0	0	0
AC002075.1	0.0763023476607559	0	0	0	0	0.0436276152864929	0	0	0	0	0	0	0	0	0	0	0	0	0	0	0	0	0	0	0	0	0	0	0	0	0	0	0	0	0	0	0	0	0	0.146135314417735	0	0	0	0	0.0718352052751928	0	0	0	0
AC002075.2	0.523145530312655	0.254242992070825	0	0.614358280405834	0.173086308569831	0.114180406380451	0	0.26623180314736	0.354019244602711	0.128178881570796	0	0	0	0.474999121713345	0.155740824046093	0.293186605242412	0.110234671163288	0.192588468826342	0.244135433052822	0	0.595010034612267	0.285839729861119	0	0.72319513010453	0.444454603551768	0.180677187140833	0.165161967840811	0.659299310825165	0.418379274452395	0.597314963433423	0.190217711148156	0.122119990154278	0.150463826465615	0.112985281254896	0	0.403031707991376	0.104749108955695	0.145778912765765	0	0.65253107592153	0	0	0	0.196879705365365	0.752540001638804	0.349689755966952	0.128788506818019	0.232184244285407	0.428785989051373
AC002076.1	0.503867006596198	0.186785069349451	0.147362941692736	0.276847843224598	0.165950192014134	0.109381321670111	0.273563177533871	0.195805173175404	0.414106441115504	0	0	0	0	0.39039264390715	0.0765717218799589	0	0.155629484384936	1.01745610018041	0	0.0667169063627459	0.166138233317814	0.143756859401399	0.186305847887882	0.271995135416771	0.0806697394627567	0.173246522928172	0.0813385221485897	0.35277670255871	0.514996046698354	0.622522841860522	0.094090762631606	0	0.14421441150986	0.474609374299824	0.184520690955161	0	0.1941392957156	0.0715480387812131	0.359056496973476	0.34877798016949	0.0632383246018565	0	0.262283346521252	0.432519152611524	0.0915131792095155	0.091637490797257	0	0.222793846764134	0.287665683776404
AC002101.1	0	0	0	0	0	0	0	0	0	0	0	0.0214947361051114	0	0	0	0	0	0	0	0	0	0	0	0	0	0	0	0	0	0	0	0	0	0	0	0	0	0	0	0	0	0	0	0	0	0	0	0	0
AC002127.1	0	0	0	0	0	0	0	0	0	0	0	0	0	0	0	0	0	0	0	0	0	0	0	0	0	0	0	0	0	0	0	0	0	0	0	0	0	0	0	0	0	0	0	0	0	0	0	0	0
AC002306.1	0.0554507428872902	0.0369098125894359	0	0.0994809471518792	0.0486290982923874	0	0.160184761461191	0.0387906597068643	0	0.035607591988571	0	0.0452743896990252	0.0471250803929615	0	0	0.0848871007210308	0	0	0.0353343151213696	0	0.0486864611951199	0	0	0	0.21626793567813	0	0	0	0	0.077483994062963	0	0	0	0.0618705602648584	0	0.119921956839978	0	0.0406766783136571	0.145295939471438	0	0	0	0	0	0.0521823556276508	0.244179455242729	0	0	0
AC002310.1	1.26706277721552	0.867105950091503	0.750572752873187	1.37780827114934	0.507883492033562	1.02414929009087	1.4576162196847	0.867601254787147	1.11769968054316	0.833297189931759	0.799535556489791	0.652822955199163	1.07511471464282	1.36602656909696	0.886788206746468	0.854498039414046	0.821022273386752	0.651912009346311	1.1510412967259	0.977706055172232	1.03996089133929	0.942468499810337	0.976393367283171	0.889720454034199	0.645248392886525	1.20573937195888	0.86375320366188	0.999148302845217	1.00389660930188	1.12994835049507	0.748787601445413	1.13357528348127	1.09570043264562	1.10925810311009	0.949667116104272	0.698076978694414	1.12019021147082	0.768894317442482	0.782430962358341	0.823047076952964	1.18876565300357	0.380426665753385	0.962671782818702	1.25796329866327	0.612508470383337	0.540018897617358	0.965744110668274	0.928400917699398	1.07989775043307
AC002310.2	0.0273556673025661	0	0	0.0331587842382938	0.0475316941213296	0.0460901637793806	0.0407999826656388	0	0	0.0518909440788986	0.0500074616266077	0	0	0.0244284422438475	0	0.0212005541113086	0	0.0268194034739445	0.0345333496150392	0	0.0239900953780553	0.0409477442832191	0	0.0204159215794227	0	0	0	0.0271945537767469	0.0826151681967048	0.0193142285628189	0	0.0166471991800087	0	0.0305571841697671	0.0179165930490386	0	0.0142044440920769	0	0	0.0532109264273329	0	0	0.0196241637613799	0.0808388566559954	0	0	0.0349714371135444	0	0.0641558613582822
AC002310.3	0	0.0476560198028572	0	0	0	0	0	0.0500750363327178	0	0.0905410120799205	0	0.0584070666894484	0.119109033484924	0	0.0562119543212424	0.0555726440759129	0	0.0700827585869658	0	0.0489331108755529	0.0627875321790962	0	0	0	0	0	0	0.0710483717089382	0.0553161258781309	0.0506812567701687	0.135200924948371	0.0437479971154136	0	0.0796859821032082	0	0.0788360826420356	0	0	0.0486964563599968	0	0.134856233454837	0	0	0	0	0.0673647148941189	0	0	0.056875965827213
AC002316.1	0.631782693673883	1.58432532883179	1.33948940607597	1.77305324176931	1.03790839911327	1.48186438136593	1.65454843432398	1.92079613156957	2.30257076970691	0.691373537290768	1.62941670590308	1.86781044715399	1.14996612667112	0.860354482476862	0.794744048185226	1.40572922933793	1.43231142782637	0.802611878622824	2.24659192850187	2.05286588518921	1.0140036183081	0.715747216662918	1.40451100444619	1.34887009746211	1.50330985124154	1.16325599303611	1.16302026974003	1.16119410021537	1.30377317455591	1.46756242068559	2.8642779522855	1.48176733636309	1.313214896617	1.42148903833944	0.516461953231001	1.4916761228411	1.1395982804157	1.15137224981194	0.845557440730887	0.366509577131968	1.85407948506867	0.941315419265077	2.46397086962996	1.15913355263272	1.01358196913022	0.460652867809917	1.17105353954723	1.09994079083499	1.69192007449114
AC002347.1	0.0947297374150941	0	0	0.0582667583858628	0.0832134332313791	0.205961046003966	0.139722623438194	0.0665376929357901	0.17574526731819	0	0.248006312624158	0	0	0	0	0.505753012696438	0.102958027217571	0.0929144695929897	0.0606604877994383	0.0650287310521373	0.0833104298417777	0	0	0.0711130501291973	0	0	0	0	0	0.30907149351789	0	0	0.0720428036901261	0.105533631512109	0.12248151407427	0.104417879500391	0	0.136264691534663	0.451047078933951	0	0	0.932664412583591	0.133705559376718	0	0	0.0893380077666034	0.0614230377724025	0.112813496360533	0.215635064677898
AC002351.1	0	0	0.13147475604326	0.0531624391650538	0	0	0.12779125838482	0	0	0	0	0	0	0	0	0.0673636464750735	0	0	0	0.116343350061884	0	0	0.113076431143238	0.0649084661883361	0.0717930921237109	0.0794301776313488	0	0	0.0670539554710933	0.0614563703702686	0.162960140775457	0.0530759982288678	0	0	0	0	0	0.124616019369892	0	0	0	0	0	0	0.0814767213784047	0	0	0	0
AC002359.1	0	0	0	0.285220349690513	0	0	0	0	0	0	0	0	0	0	0.357980968998396	0	0	0	0	0	0	0	0	0	0	0	0	0	0	0	0	0.28479170164386	0	0	0	0	0	0	0.314219308348468	0	0	0	0	0	0	0	0	0	0
AC002365.1	0	0	0	0	0	0	0	0	1.02918522491241	0	0	0	0	0	0.361116409931829	0	0	0.439701594530007	0.298684231322752	0	0	0	0	0	0	0	0	0	0	0	0	0	0	0.266943664456198	0	0	0	0	1.15622816864891	0	0	0	0	0	0	0	0.302144308592762	0	0
AC002366.1	0	0	0	0	0	0	0.0652027845812797	0.0306304204784854	0	0.0281104514044565	0	0.0357670343987691	0	0.0391715008424699	0	0	0	0	0	0	0.0384721087256082	0	0	0.0648017900298035	0	0	0	0	0	0	0.0424275589918737	0	0	0	0	0.0484094003877712	0	0	0.029781636874859	0	0	0	0	0	0	0	0	0.026429444357181	0
AC002368.1	0	0	0	0	0	0	0	0	0	0	0	0	0	0.116917109339216	0	0	0	0	0	0	0	0	0	0	0.108506056847893	0	0	0	0	0	0.126359279923988	0	0	0	0	0	0	0.0963404794485684	0	0	0	0	0	0	0	0	0	0	0
AC002375.1	0	0	0	0	0	0	0	0	0	0	0	0	0	0	0	0	0	0	0	0	0	0	0	0	0	0	0	0	0	0	0	0	0	0	0	0	0	0	0	0	0	0	0	0	0	0	0	0	0
AC002378.1	0	0	0	0.104097188558321	0.281648673284297	0	0	0	0	0.109121055228503	0	0	0	0.286667318073839	0	0.131299202859954	0	0	0.108304325747636	0	0	0	0	0	0	0	0	0	0	0	0	0	0	0	0	0	0	0	0	0	0	0	0	0	0	0	0	0.102764570432577	0
AC002381.1	0	0	0	0	0	0	0	0	0	0	0	0	0	0	0.140901860530356	0	0	0	0	0	0	0	0	0	0	0	0	0	0	0	0	0	0	0	0	0	0	0	0	0	0	0	0	0	0	0	0	0	0
AC002383.1	0	0	0	0	0.067462065767191	0	0	0	0	0	0	0	0	0	0	0	0	0	0.0491055813330321	0	0	0	0.100541641026457	0	0	0	0	0	0.0595156591802665	0	0	0.0470835571328998	0	0	0	0	0.0793811202979731	0	0	0	0	0	0	0	0	0	0	0	0
AC002386.1	0	0	0	0	0	0	0	0	0	0	0	0	0	0	0	0	0	0.124889046652397	0	0	0	0	0	0	0	0	0	0	0	0	0	0	0	0	0	0	0	0	0	0	0	0	0	0	0	0	0	0	0
AC002400.1	0	0	0	0	0	0	0.105382675701268	0.0498716502294183	0	0	0.128530450287851	0	0	0	0.0559841225223408	0	0.114613492960041	0.993800588861547	0.132249058151455	0.0958759755665015	0	0	0	0	0	0	0	0	0	0.050475451245751	0.0689044995573048	0	0.0540235558732348	0.0402284862004142	0	0	0	0	0	0	0	0	0	0	0.131027856665706	0	0	0.0848930501133384	0
AC002401.1	0.702754537707923	3.35547356505519	0.381562939984589	0.25165389575104	0.185578713722047	2.08317281159382	0.160346731177685	1.71880868483428	1.6651414023437	0	0.366359370049128	1.37610907684122	3.36555846146906	0.274953999352363	3.09590377775273	0.241240367287892	0.118375388095874	0.106882856122186	3.24621044639539	3.41235404340176	0.694630534362645	0.498716816185423	3.53692414230038	0.36965177880936	0.175707004804369	2.73883306648925	3.54979393200283	0.108336788340151	0.312126283753939	0.913617575573269	0.29591769841049	2.81570149227319	3.18732045289893	0.433942972118892	0.386568258727926	0.604652153880355	4.21398517534898	0.297501024318083	0.0745538659429696	0.107004468296599	2.16399809432846	0	0.224513014203659	1.17613911444116	0.288333741144072	0.102787627515986	3.38576777637725	0.190340193678038	2.9810094975706
AC002401.2	0.118205643238163	0.537790539428039	0.337546500945664	0.332582447498521	0.377188597769117	0.938902140812096	0.328708585081262	0.307474302136431	0	0.218290716571859	1.12427111655027	0.187685343333565	0.445481726544966	0.204566212890379	0.341669274437936	0	1.01703467192342	0.11595830943554	0.898754077578058	1.07186040900879	0.607429235306044	0.254136205453614	0.744822469894411	0.709906766353398	0.358314239457781	0.392593731918312	0.0990699142187422	0	1.25103819068632	0.379157618328755	0.580695315455847	0.446119146598248	0.402841662794507	0.252132396103515	1.47697970951065	0.557957062199011	0.65419455760276	0.805504145913111	0	0	0.525397590980907	0	0.384534549644262	1.61190586373103	0.91292420911294	0.111528613854353	0.577730630470248	1.22051542689491	0.960915159409026
AC002407.1	0	0	0	0	0	0	0	0	0	0	0	0	0	0	0	0	0	0	0	0	0	0	0	0	0	0	0	0	0	0	0	0	0.166808801917215	0	0	0	0	0	0	0	0	0	0	0	0	0	0	0	0
AC002416.1	0	0	0	0	0	0	0	0	0	0	0	0	0	0	0	0.191520458939676	0	0	0	0	0	0	0	0	0	0	0	0	0	0	0	0	0	0	0	0	0	0	0	0	0	0	0	0	0	0	0	0	0
AC002428.1	0	0	0	0	0.0588881218158466	0.0756536996559808	0	0	0	0	0	0	0	0	0	0	0	0	0.0428300495148625	0	0	0	0	0	0	0	0	0	0	0	0	0	0	0	0	0	0	0	0	0	0	0	0	0	0	0	0	0	0.0533997542717287
AC002428.2	0	0.160018651193909	0	0	0	0.0705709087480828	0.180006571753612	0.167820035280931	0.326459546891328	0	0	0.100509729071054	0.379177458480157	0	0.272813983225529	0	0	0.120258004139327	0.589809991270303	0.0844035724686606	0.208347970983794	0	0.159604362581202	0.0922434998346563	0	1.09554264047624	0.198695013239847	0	0	0	0	0.215745257597404	0	0.069821231545495	0	0	0.126548099248713	0	0.622534046769067	0	0.361985262084126	0	0	0	0	0	0.295544623652911	0	0.189598804691051
AC002429.1	0	0	0	0	0	0	0	0	0	0	0	0	0	0	0	0	0	0	0	0	0	0	0	0	0	0	0	0	0	0	0	0	0	0	0	0	0.174056176821978	0	0	0	0	0	0	0	0	0	0	0	0
AC002429.2	0.0204724912983179	0	0	0	0	0.331733955352293	0	0.0283989851789086	0.0578616350693105	0.0130893163279006	0	0	0	0	0.0160425796640739	0	0	0.0976703635144383	0.0129880812225605	0	0	0	0	0	0	0.0187582234659264	0.0339278478604288	0.0203516313277281	0	0.028745402030561	0	0	0	0	0.0133974258093191	0	0	0.0149693431450969	0	0	0	0.024884645937903	0	0	0	0	0.013154094218759	0	0
AC002451.1	0.472192818069529	0.406999392886156	0.626099767736442	0.534987361040526	0.577983839220867	0.237675687541997	0.507904461338156	0.551069617014573	0.712253420465507	0.153473556442434	1.1160119462947	0.572280201259829	0.308751778653062	0.210405956632337	0.287278949644012	0.347356592655589	0.62028113630354	0.229618592360122	0.738320743819724	0.39055045961894	0.636934884513573	0.368689172679438	0.638955066511283	0.68058175012543	0.431561147416042	0.537331431075563	0.691904142407288	0.188994365025751	0.406140353207823	0.76040122256748	0.627444294515382	0.400683130351271	0.887447007316166	0.135420027190676	0.81420642295344	0.256609730403112	0.742625073122721	0.522787911423194	0.607427131790512	0.464671310561598	0.604764536503343	0.425275645090337	0.704534933762187	0.646383922708902	0.376068178328107	0.0470291891239914	0.239377917604267	0.780056529037737	0.738960211005286
AC002456.1	0.441074526317179	0.931011087845453	0.452090513046269	0.87382225658592	0.605455863505231	0.771925397554241	0.123416955847174	0.50032978080115	0.933723069216424	0.579305211356071	0.68167730335049	0.828526356699094	0.68354385125006	0.846038533577632	0.984996023285176	0.7582142943191	0.603818794391306	0.369735669772027	1.11713282272778	0.360022277424317	0.143284995030595	0.53426015004264	1.01582766289543	0.340562618742867	0.669389042369098	0.628346024212549	0.802641196652747	0.961971937108283	0.297932015543794	0.588394749276362	0.48912065099371	0.955715597256314	0.992287189313435	0.765405321582897	0.256460239269006	0.480813091295399	0.944278895485194	0.605942609419839	0.820132959208271	0.433977592694749	0.468160083003805	0.592553111632338	0.173673935982136	0.621377180893038	0.477344368323831	1.04682443643313	0.506082151745186	0.192654161579303	0.462119390983572
AC002456.2	0	0	0	0	0	0	0	0	0	0	0	0	0	0	0	0	0	0	0	0	0	0	0	0	0	0	0	0	0	0	0	0	0	0	0	0	0	0	0	0	0	0	0	0	0	0	0.086678447551205	0	0
AC002460.1	0	0	0	0	0	0	0	0	0	0	0	0	0	0	0	0	0	0	0	0	0	0	0	0	0.171903004700587	0	0	0	0	0	0	0	0	0	0	0	0	0	0	0	0	0	0	0	0	0	0	0	0
AC002461.1	0	0	0	0	0	0	0	0	0	0	0	0	0	0	0	0	0	0	0	0	0	0	0	0	0	0	0	0	0	0	0	0	0	0	0	0	0	0	0	0	0	0	0	0	0	0	0	0	0
AC002463.1	0	0	0	0	0	0	0	0	0	0	0	0	0	0	0	0	0	0	0	0	0	0	0	0	0	0	0	0	0	0	0	0	0	0	0	0	0	0	0	0	0	0	0	0	0	0	0	0	0
AC002464.1	0.0342112503971978	0	0	0.0414479213153245	0.0299753862462728	0	0.0509658099889622	0	0.0326703371500953	0	0.0624182856981038	0	0	0	0	0	0	0	0	0	0	0.0258015430126108	0	0	0	0	0	0	0	0	0	0	0	0	0	0	0	0	0.0460651447913136	0	0	0	0	0.034332275093785	0	0.0322254325956289	0	0	0
AC002467.1	0.200690886366489	0.401402432783444	0.264943282260957	0.605177351169533	0.371612246421062	0.325508790818362	0.691549338962107	0.501017078456319	0.513338745921092	0.335418542790365	0.921229721447138	0.600330895841986	0.59061447538337	0.847078986066831	0.302813472887779	0.333074473064902	0.513023255724809	0.286222667325814	0.669253393313034	0.410921159878968	0.60685332461136	0.693565993086524	0.400443827632714	0.473956285218854	0.352984095747316	0.424034754541372	0.751357992435756	0.41555623588781	0.5168105108757	0.306184746391744	0.555043906280127	0.49282060101875	0.389203676690043	0.459985429956633	0.572551466208399	0.168390557739482	0.793162859396978	0.49411280763626	0.0710051013754652	0.150366230943989	0.493611887841053	0	0.66656238985754	0.743319263957629	0.796207881805649	0.144524380053804	0.540374378021428	0.487958899112048	0.34017071857249
AC002472.1	0	0	0	0	0	0	0	0	0	0	0	0	0	0	0	0	0	0	0	0	0	0	0	0	0	0	0	0	0	0	0	0	0.135412006252395	0.0516690877182677	0	0	0	0	0	0	0	0	0	0.0914586466915658	0	0	0	0	0
AC002480.1	0	0.0974610956175287	0.0332347572076573	0.150582100247683	0.110026567078593	0	0.154594467236462	0.130269374907043	0.230089734705201	0.132610051856966	0.474486215627946	0.167132949100684	0.14057250772133	0.29742410142423	0.145751064997221	0.144142936510824	0.114069744029716	0.0829640490676054	0.144150807792893	0.193566922717316	0.145078609365403	0.0323898224080454	0.0972033353624319	0.078881225411392	0.137102951733625	0.114961295063579	0.186816052793027	0.0214895869029082	0.0972328568889406	0.0747050528351425	0.885188611786018	0.0261709322816588	0.0642779794807381	0.0360790669654416	0.0828813120527391	0	0.0333838032643287	0.015807996216856	0.0577251108291129	2.82561301549651	0.14640332517264	0.174596883499236	0.4626077607474	1.54801397655867	0.0203289150860142	0.155340667906455	0.107558113756655	0.0512830426003959	0.0340864438092748
AC002480.2	0	0.00674168788363981	0	0	0.157482224899642	0.0266312511032888	0	0	0.0193739144315634	0.14416436794054	0.17373645425669	0.0381751452441669	0	0	0	0	0.0256838212884648	0	0.0589531112026412	0.0632010765847509	0.0410597680062498	0	0.0613946626909986	0.0691184554283596	0.0387251322414454	0	0.0390508854217934	0	0	0.0330948418772985	0.467359187753246	0.0285436377698997	0	0.0263440758583034	0.147405188244832	0.0112570070154914	0.0483350228259397	0.0342898321918135	0	1.19771375056148	0.0366828866476781	0	0	1.13141396288279	0.0440163489814921	0	0.0301560469558225	0	0.0734016473251461
AC002480.5	0.0407367072628886	0	0	0.0493302739470864	0	0.0684203929443295	0.0606205383344559	0.0837313078209291	0.113704663418983	0.0261113063178267	0.109897799482602	0.0332296150613645	0.0683775459037098	0.140377698399039	0	0.092806895067769	0.0443472115256979	0	0	0	0	0	0	0.0304380381208295	0.0337091816747351	0.0373474334405388	0.067203916933326	0.0404978842453836	0.0314565616315422	0	0.115180292095734	0	0	0	0	0	0	0	0	0.325327735741082	0	0	0.086062119718712	0.458003241496373	0	0.147738920631388	0	0.04868692484195	0
AC002486.1	0	0	0	0	0	0	0	0	0	0	0	0	0	0	0	0	0	0.35177319003754	0	0	0	0	0	0	0	0	0	0	0	0	0	0	0	0.144055451895655	0	0	0	0	0	0	0	0	0	0	0	0	0	0	0
AC002486.2	0	0	0	0	0	0	0	0	0	0	0	0	0	0	0	0	0	0	0	0	0	0	0	0	0	0	0	0	0	0	0	0	0	0.0970570134516477	0	0	0	0	0	0	0	0	0	0	0	0	0	0	0
AC002504.1	0	0	0	0	0	0	0	0	0	0	0	0	0	0	0	0	0	0	0	0	0	0	0	0	0	0	0	0	0	0	0	0	0	0	0	0	0	0	0	0	0	0	0	0	0	0	0	0	0
AC002511.1	0.052019552430934	0.0346121590699037	0.0795320639901235	0.123252091588955	0	0.0871425576835341	0.350588133816739	0.173354351690535	0.0977258515589991	0.0333900674778659	0.0479908743308033	0.237840334987849	0.0442012044469805	0.0915388779699951	0.0408592834156384	0.0796841345319204	1.16388831593083	0	0.0972017883441075	0.0355439934561808	0.366749021473133	0.351730946198079	0.101172771550326	0.0767917450153083	0.165080526700843	0	0.0434363035997783	0.0517157596074505	0.480922958964163	0	0.320323949857385	0.0628398537053906	0	0.0580500590072943	0	0.217145042851171	0.0271221364708413	0.146887731674011	0	0.554250331645998	0	0	0.144138884043152	0.372698831800938	0.186559999949001	0	0.0335541509454838	0.362906803871353	0.158711517124218
AC002511.2	0.574862362068612	0.0758183734630498	1.29182018174474	0.580613544906887	0	0.500898211180028	1.15223484329881	0.155089875263316	0.302895471349651	0.0731777869973867	0.293364180853706	0.734482274294601	0.186850481251331	0.594063144284601	0.173348431059721	1.33016278207961	2.07092550179918	0	0.600528400711908	0.151675408582989	0.77793627106819	0.515484905576036	0.215906524570826	0.0850772179051919	0.418725658722527	0.103951219444178	0.0948082976918107	0.112505521195643	1.0911170471722	0.545530388391771	0.901621883161136	0.260466312718923	0.516933864842235	0.349046052219336	0	0	0.171868300650904	0.308214386446241	0.68412247492017	1.08472435374863	0.336143684542308	0	0.494271109718424	0.408739249707266	0.546122805442023	0.998847628559636	0	0.98391626059679	0.255580746677035
AC002519.1	0.0188479645598884	0.0124925663897105	0	0	0.0963021680764333	0.031819913366941	0.0281516923058701	0.0770729483283414	0	0.0239966389317541	0.0345388306763982	0	0.0159874810220941	0.0168258107357445	0	0	0.0306898478519233	0	0.0588082780303293	0.0255499680302106	0	0.0141962130253871	0	0	0.0462326096115184	0.0172689139523621	0.0157081560120871	0	0	0.0132959112848267	0.0182361652847762	0	0.0283476695874269	0	0	0.139875777910321	0	0	0	0	0	0.0529078455296396	0	0.0375852070741499	0	0	0.0241149469013341	0	0.0443777313238317
AC002519.2	0	0.0238286656432127	0	0	0.031439636866424	0	0	0.0250487022453158	0	0	0	0.113634700603516	0	0	0.0281484200523047	0	0.0196650742673355	0	0	0.0244726431440602	0	0.053629268639871	0.0237640317283727	0	0	0	0	0	0	0	0.0686275803334247	0	0.0271534849086029	0	0	0.0396320900515943	0	0	0	0	0.0231789140804913	0	0	0.0360067098484592	0.0337515428923099	0	0.0458313188007338	0.0216075364086522	0
AC002524.1	1.1428557025462	1.22138549223043	1.23078334293781	1.37279563951233	2.23253715599861	1.80909553543802	1.68379162928533	1.61071969315002	1.26867052558314	1.61099416071792	2.13782167902059	1.33859349101589	1.5245475269391	1.5733558795823	1.50490872659343	0.788019872615889	1.91844315129519	1.43862000481387	1.33856426106755	1.5435957377908	2.14079971759835	1.51980574225175	1.19143288196414	2.43231590382378	1.07595906668864	1.27122881539702	1.61706652056182	1.64851157490493	1.84123101624181	2.09112269836816	1.99519754957734	0.723438325379032	0.934753488231038	1.54301342087977	2.71473932933999	1.90564971548608	1.80650841169904	0.912054858153252	0.184124485372563	1.29228223715438	1.59883712866598	0.0765242226756509	1.7659890720526	1.85881152123223	1.25582701351591	0.396056348729683	1.22252062784656	1.16791250287412	1.95234807546939
AC002539.2	0	0	0	0	0	0	0	0	0	0	0	0	0	0	0	0	0	0	0	0.363679884406974	0	0	0	0	0	0	0	0	0	0	0	0	0	0	0	0	0	0	0	0	0	0	0	0	0	0	0	0	0
AC002542.1	0	0	0	0	0	0	0	0	0	0	0	0	0	0.421597581704054	0	0	0	0	0	0	0	0	0	0	0	0	0	0	0	0.181342010183427	0	0	0	0	0	0.275487239683539	0	0	0	0	0	0	0	0.252070385057189	0	0	0	0	0
AC002543.1	0.0532218520521684	0	0	0	0	0.0452541889116466	0.116985932933215	0	0	0	0.0247597032969529	0	0.0452256224881776	0	0.0418073653894147	0	0	0	0.0339045331993199	0	0	0	0	0	0	0.0246120593007003	0	0	0	0	0	0	0.0203091403424059	0	0	0	0	0	0.018210314722183	0	0.0173303925591052	0	0	0	0.0500825719038228	0	0.0343347381290365	0	0
AC002550.1	0	0	0	0	0	0	0.0564387294731616	0	0	0	0	0.0309170772194992	0	0	0	0	0	0	0	0	0	0	0	0	0	0.0347517624900695	0	0	0	0	0.0366858765003789	0	0	0	0	0	0	0	0.0510210606233141	0	0	0	0	0	0	0.0705589156046559	0	0	0
AC002551.1	0.0868093547766067	0.0579921384521985	0	0	0.0762306617672039	0	0	0	0	0	0	0.0710181953630115	0	0	0	0.310117242278574	0.0479574788097331	0	0	0	0	0	0	0.0651228758217341	0	0	0	0	0.0672752883027568	0	0	0	0	0.0491806440339365	0	0	0	0	0.371264608537222	0	0	0	0	0	0	0.302774372126543	0	0	0
AC002553.1	0.673677057196329	0.125424011646679	0.190722052148781	0.187777459123338	0.263348430766046	0.71981204171644	1.24608679409518	0.363516112267912	0.688598798708056	0.464177772197264	0.630659428136437	0.246381648574892	0.107803433519354	0.0577472391291195	0.193170744335649	0.277888195625732	0.405281933597764	0.343967327389836	0.231195486037938	0.552395893596955	0.401414583366341	0.186121615259356	0	0.347856842982032	0.539505055633383	0.170903776491747	0.156183090283918	0	0.190230877533485	0.85263831277599	0.28855991094451	0.151887344368601	0.271715521780722	0.140632519468002	0.274047706851114	0.591038770936355	0.221120634605707	0.263585404852787	0.168376617594691	0.124133992780641	0.122118275621107	0	0.0464949190440684	0.545408703385957	0.42680853498756	0.38033805658654	0.160093182566269	0.410551293097768	0.874795415578494
AC002558.1	0.0645000310940193	0.0429782063414939	0.0252341582043544	0.0198918263920474	0.084069097417489	0	0.0956046723713653	0.0451634755282823	0.0616237111658099	0	0	0.0265871047381217	0	0	0.0255772709284986	0.0501311695340684	0.0355095475183353	0.123845764479812	0.0612891485264108	0.0441318491592938	0	0.0245908941260828	0	0	0.0534483969775265	0.0298902824157029	0	0	0	0	0	0.0198591098246112	0.024672440520957	0	0	0.0360250215747749	0	0.047354290613452	0.282580207830077	0.0633244460491994	0	0.503310740276596	0.0234058066199122	0.0647258271161077	0.118966935004313	0.426865772993408	0	0.0196297887664907	0.0513091316232385
AC002563.1	0	0.281379373604187	0.17077850567254	0.318685008956979	0.945539124253233	0.298771647277274	0.890569560281495	0.594144375902559	0.302289552482528	0	1.32190754110947	0.0925225296577785	0.634014977820658	0	0.0890842928723372	0.249589869554544	0.28905262177315	0.110760861835749	0.444231288903288	0.221468112169805	0.362034051361161	0	0.075453007262175	0.165068936239783	0.264956437916716	0.457054058895875	0.183385866899415	0.112265522053978	0.087680291538406	0.705305201360793	0.211009932589506	0.0695052666904546	0.167158042348086	0.125700124765541	0.456287289324064	0.238883050309836	0.0594641279081293	0.561000861357604	0.682914021427925	0	0.0736272166862528	0	0.158965862251148	0.652507805196367	0	0	0.273452142800298	0.257169703827773	0.927873818476394
AC002980.1	0	0	0	0	0	0	0	0	0	0	0	0	0	0	0	0	0	0	0	0	0	0	0	0	0	0	0	0	0	0	0	0	0	0	0	0	0	0	0	0	0	0	0	0	0	0	0	0	0
AC002996.1	0.189655884265218	0.354723948148094	0.100694952264223	0.118119813451339	0.218951304716891	0.308309222103643	0	0.257523045218739	0.0630849565490583	0.123791872031668	0.060937093958649	0.204645481526641	0.212550993969083	0.0590462993729475	0.488564851249558	0	0.106439381096748	0	0.559860993957926	0.466532138211786	0.113756399769796	0.144890818200645	0.549223217105936	0	0.158299917877138	0.378717462842072	0.348126905128526	0.301892715994229	0.148135897129894	0.1787313661118	0.0639181820414829	0.392119655638836	0.436518357733549	0.210524302154267	0.126594555366883	0	0.394708653118162	0.0484828358293444	0	0.0648251209803848	0.346053761560456	0	0	0.0662589557072623	0.121731738906777	0	0.310465254935248	0.0787809750338487	0.415477070053338
AC003001.1	0	0	0	0.0826131532777076	0	0	0.068288752227458	0	0	0	0	0	0	0	0	0	0.0252127421089772	0	0	0.0313618923906548	0	0	0.0602821282975774	0.0343336736664931	0	0	0	0	0.0354809581921368	0	0	0	0	0	0.0596793482418224	0	0.0239227450318246	0	0	0	0	0	0	0	0	0	0.0296037788854993	0.0276979487134504	0.106808502297431
AC003003.5	0.0373735814518286	0	0	0	0.271001934574433	0.0212457412323718	0.0556472467265163	0	0	0.0239456054979815	0.0173357414013618	0	0	0.04979474845711	0	0.01456628238881	0.0506859199392742	0	0.0119294647157818	0	0	0.028194094893715	0	0.0140259916245539	0.0908403533934196	0	0	0	0.0288519361065697	0.0132675303809	0.105892285188459	0	0	0.0519774291123953	0.0245070996584969	0	0.0290606099394326	0	0.0253713594672578	0.018459670979756	0	0	0	0	0.0863382918098468	0	0	0.0336372047407748	0.0872490994448038
AC003035.1	0.0942240238850679	0	0.0732598050330622	0.268954242978189	0.437532090689316	0.251882973712443	0	0.129455020407917	0.174832501078071	0.0607954442248995	0.16909590592298	0.150325578412646	0.156244850614169	0	0.212155236780769	0.503398433378698	0.151011816152616	0.179270766312571	0	0	0	0.071422173116071	0	0	0.22297156866587	0	0.0788648996984981	0	0	0.192264301078345	0.0912414460838749	0.113484325671283	0	0.053440685195879	0.121833796765887	0	0.0973007411134109	0.198826493231886	0.828340716745755	0.0925238167472456	0.120107932881486	1.12277926918662	0.0680327081815321	0.266874170302548	0.0887395412412279	0.592863030829821	0.0610913791617701	0.165210453761084	0.075110842926922
AC003035.2	0	0.0494733988629806	0.0575750144336666	0	0.0650926978919552	0	0	0.102157942699305	0	0	0	0.174731568971466	0	0	0	0	0	0	0.047370369050939	0	0	0.0561231979671372	0	0	0	0	0.121455910648861	0	0	0	0	0.0454186765339094	0	0	0	0	0	0	0.0993940513822743	0	0	0	0	0	0	0	0	0	0
AC003043.1	0.206167930966971	0.139595136018032	0	0	0	0	0	0.146450565946765	0.525934679804497	0.258138016830584	0.359574775531364	0	0.176547714948917	0	0.163748594201334	0	0.941820857625835	0	0.369179418212361	0.143217005612129	0	0.157715277690313	0	0.297185585403264	0.172241995141742	0.35765942131878	0	0	0	0	0	0	0	0	0	0	0	0	0.14254629026984	0	0.260154167534136	0	0.286660609141868	0	0	0	0	0	0
AC003045.1	0	0	0	0	0	0	0	0	0	0	0	0	0	0	0.0569849721806493	0	0	0	0	0	0	0	0	0	0	0	0	0	0	0	0	0	0	0	0	0	0	0	0	0	0	0	0	0	0	0	0	0	0
AC003071.1	0	0	0	0	0	0	0	0	0	0	0	0	0	0	0	0	0	0	0	0	0	0	0	0	0	0	0	0	0	0	0	0	0	0	0	0	0	0	0	0	0	0	0	0	0	0	0	0	0
AC003071.2	0	0	0	0.191015755428158	0	0	0	0.112453252783194	0	0	0	0	0	0	0	0	0	0	0	0	0	0	0	0	0	0	0	0	0	0	0	0	0	0	0	0	0	0	0	0	0	0	0	0	0	0	0	0	0
AC003072.1	1.93343199767952	1.45718637724516	2.5283815652505	1.92801781732526	1.85771762526176	1.89259881375343	2.4342628592411	1.32313168870565	2.73739838276926	1.70365234588647	2.45331526773017	1.8427249675134	1.15061350181897	1.72302421698825	0.644559624437251	3.82064780279396	1.71751642675111	1.33852806269187	1.01788727926126	0.613380495827562	1.1431607599647	1.08937729727317	1.12896038758209	1.77058151340304	2.59721987506624	0.909945500732702	0.432538533285827	1.4167270402589	1.43750109467233	1.93734120049136	1.82921084786697	1.75026586548943	1.5139019442459	2.00681862749582	1.06802969466856	1.2185024518284	0.668272965910784	2.30462293949977	3.98213584142326	1.33955737235567	0.793366809656991	3.21367379024158	1.53033475856861	1.69048549771601	1.86805852877134	3.87994054884698	1.15727340260239	1.73843019716684	1.6496976598381
AC003080.1	0	0	0	0	0	0	0	0	0	0	0	0	0	0	0.0530458210649801	0	0.0371549450357151	0	0	0	0	0	0	0	0	0	0	0	0	0	0	0	0	0.0381062160941233	0	0	0	0.0974336084337128	0.216365160208521	0	0	0.473521861807847	0	0	0	0	0	0	0
AC003084.1	0.116900539207986	0	0	0	0	0.192997015751589	0	0.234018949028635	0	0	0	0	0	0	0	0	0	0	0	0	0	0	0.0781544346409953	0	0	0	0	0	0.0908058801493266	0	0	0	0	0	0	0	0	0	0	0	0	0	0	0	0	0	0.0760024275500634	0	0.0933345942722139
AC003092.1	0.142112990406871	0	0.538799202463739	0.0592325109305463	0.202823634022985	0.0820470773871216	0	0	0	0.0922308563944269	0.17269057270402	0.0399444778236347	0	0.0861939353044217	0.0384340214357325	0	1.3776923089093	0.0479905518296417	0	0	0.125225129806864	0	0	0.238586009788885	0.0799321841335852	0	0	0.631174247737043	0	0.0684511887816745	0	0	0	0.0811788820714528	0	0	0	0	0	0.0480462729123574	0	0	0	0.142597395503247	0.440201824220783	0.440733621620518	0.0315577653080782	0.52027881197011	0
AC003092.2	0	0	0	0	0	0.0656208883734958	0	0	0.109121154979431	0	0	0	0	0.102237996217502	0	0	0	0	0	0.152966082682098	0	0	0	0	0.0948485407157355	0	0	0.218673426183434	0	0	0	0	0	0	0	0	0	0	0	0	0	0	0	0	0.107527916436679	0	0	0	0
AC003101.1	0	0	0.0864274625445619	0	0	0	0	0	0.106141491784681	0	0	0	0	0	0	0.318966197926618	0	0	0	0	0	0	0	0	0.178947064189531	0	0	0	0	0	0	0	0.0845428198591162	0	0.0734329890497993	0	0	0	0.148153848987161	0	0	0	0	0.11139966663082	0	0.460975013286114	0	0.0675460641052716	0
AC003102.1	0.907589214324141	0.568258012164451	0.450160247706182	0.819384287946871	0.726457669730434	0.713307673946605	0.927783434633734	0.974206627531931	1.18360008823011	0.44440691007686	1.04201918952499	0.67252230495737	0.51901015696451	0.134448518399227	0.440354718907318	1.42187045705452	0.701813463640732	0.619751825250761	0.668017955257845	0.67361697975581	0.173606536138958	0.410702459026833	0.470020936302441	0.346781055792736	0.772283101480062	0.602185032618841	0.145796721089283	0.195494731490067	0.403866073819604	0.704473144655989	0.473365271785967	0.635223686617008	0.441452236232335	0.373946725440851	0.308301412976295	0.664756294573463	0.431878628047389	0.590780337453692	1.22176292049572	0.637056017713374	0.600659391822516	0.81172246026692	0.618498511665024	0.329281804565915	0.388192825095792	1.11638834647802	0.553659323692555	0.336213297839124	0.697177136363515
AC003657.1	0.443556223106592	0	0	0	0.394975682488092	0.26720929623923	0	0	0	0	1.21812341662303	0	0	0	0	0	0	0	0	0	0	0	0	0	0	0	0	0	0	0.591549361812717	0	0	0	0.264552443872076	0	0.483483153491822	0.246169101183652	0	0	0	0	0	0	0	0.42045568874985	0	0.547334478551283	0.281783861302355	0
AC003658.1	0	0	0	0	0	0	0	0	0	0	0	0	0	0	0	0	0	0	0	0	0	0	0	0	0	0	0	0	0	0	0	0	0	0	0	0	0	0	0	0	0	0	0	0	0	0	0	0	0
AC003659.1	0	0	0	0	0	0	0	0	0	0	0	0	0	0	0.086480967371844	0	0	0	0	0	0	0	0	0	0	0	0.0918452500393067	0	0	0	0	0	0	0.0623263361784001	0	0	0	0	0	0	0	0	0	0	0	0	0	0	0
AC003666.1	0	0	0	0	0	0.139782234255057	0.344472428835092	0	0	0	0	0.0348416362408343	0	0	0	0	0	0	0.0271705399954807	0.0291514913361234	0	0	0	0	0	0	0	0	0	0	0	0	0	0	0	0	0	0	0	0.0419234002416192	0	0	0.0306830963748938	0	0	0	0	0	0
AC003669.1	0	0	0	0	0	0	0	0.0590685310266595	0	0	0	0	0	0	0	0	0	0	0	0.0577255874009745	0	0	0	0	0	0	0	0	0	0	0	0	0	0	0	0	0.0441278269167642	0	0	0	0	0.909068859951229	0.060727194244298	0	0	0	0	0	0
AC003681.1	0	0	0	0	0	0	0	0	0	0	0	0	0	0	0	0.681775956568657	0	0	0	0	0	0	0	0	0	0	0	0	0	0	0	0	0	0	0	0	0	0	0	0	0	0	0	0	0	0	0	0	0
AC003684.1	0	0	0.0697986541004044	0	0	0	0	0	0	0	0	0	0	0	0	0.02368951087677	0	0	0	0	0	0	0	0	0.0252723891661284	0	0	0	0	0	0	0	0	0.0171667794314686	0.0200226804083102	0.033761960992118	0	0	0	0	0	0	0	0	0.0287437547286157	0.0287836541216666	0	0	0
AC003685.1	0	0	0	0	0	0	0	0	0	0	0	0	0	0	0	0	0.0606553240533058	0	0	0	0	0	0	0	0	0	0	0	0	0	0	0	0	0	0	0	0	0	0	0	0	0	0	0	0	0	0	0	0
AC003688.1	0	0	0	0	0.363790852334899	0	0	0	0	0	0	0	0	0	0	0	0.237145838668409	0	0	0	0	0	0.282387078669253	0	0	0	0	0	0	0.299601287108722	0	0	0	0	0	0	0	0	0	0	0	0	0	0.410327391988176	0	0	0	0.258746199135378	0
AC003958.1	0	0	0	0	0	0	0	0	0	0	0	0	0	0	0	0	0	0	0	0	0	0	0	0	0	0	0	0	0	0	0	0	0	0	0	0	0	0	0	0	0	0	0	0	0	0	0	0	0
AC003958.2	0	0.0256115120033948	0	0	0	0	0	0	0.0123775074836692	0.00828192651530408	0	0	0.0109944619107409	0	0	0	0	0	0	0.00882113657035272	0	0	0.00856437202029053	0	0	0	0.0321664865154792	0	0	0	0	0	0	0.00726392598677928	0.00847720713579097	0	0	0	0.0175026804372339	0	0	0	0	0	0	0.0122077802848749	0	0.00778346304611391	0
AC003975.1	3.53250487196761	0.660108422461667	0.88471874545441	0.370754440014212	1.18043743487333	1.14732698758678	1.08230141011137	0.659612470064952	1.3966047730949	1.73197910831942	2.27472877941942	0.836037326466041	0.532119219259392	1.06741967738314	0.599136266647467	2.56530350674067	0.718505028335737	3.58066398287529	0.687637723299326	0.619566449413304	1.65613647637055	1.35068419253461	0.194911137574791	0.696446571241963	1.35445154864459	0.4452115126842	0.149979914439379	1.50150750115735	0.909074994530346	0.579322220802237	2.30632190362659	0.824768815148835	0.761300269352582	0.75424445456723	0.118899564993106	0.942458649976689	0.154927852354006	1.39651366026077	2.35668756476452	0.718719042470407	0.884699380351728	2.86814854353727	1.02548577177227	1.59694535342578	0.899860462138499	2.75261431759541	0.590753509755022	0.751401584418172	0.700629321162541
AC003982.1	0.264451050748854	0	0	0	0	0	0	0	0	0	0	0.113485001507921	0	0	0	0	0	0	0	0	0	0	0	0	0	0	0	0	0	0	0	0	0	0	0	0	0	0	0	0	0	0	0	0	0	0	0.0901315430096735	0	0
AC003984.1	2.35896591174329	0.551530879788922	0.261607877875782	0.409806934569873	1.22938651503796	0.458109193935722	0.993276466648974	0.557555373866731	0.239146709301812	0.816496268208149	1.7198275554575	0.223617405486838	0.301975655078028	0.032776850633768	0.173310231561979	0.645621916308903	0.303316113065973	0.149797480675853	0.377206290055058	0.586562473189037	1.59965597040365	1.72467684007821	0.657755967192972	1.15948979384956	1.470893083646	0.31468812529442	0.665529120089573	0.72131272204496	0.909954333273287	1.81099223869576	1.94444943584293	0.15643170423488	0.309989735909395	1.80590891783944	1.13718434157076	1.14767998774817	0.360690744534586	0.586214462246303	0.660346092104456	0.171713660886968	0.345510000019493	0.431278428494607	0.159265042555432	1.48147991999475	0.988895947734422	0.740568963109873	0.498475512559797	2.0329111850502	1.35059175834099
AC003985.1	0	0	0	0	0	0	0	0	0	0	0.12887011011999	0	0	0.239955371740784	0	0	0	0	0	0	0	0	0	0	0	0	0	0	0	0	0.135022655437987	0	0	0	0	0	0	0	0	0.261912660600495	0	0	0	0.267322801687382	0	0	0	0	0
AC003986.1	0	0	0	0	0	0	0	0	0	0	0	0	0	0	0	0	0	0	0	0	0	0	0	0	0.0283718678138326	0	0	0	0	0	0	0	0	0.0383033578741792	0	0	0	0	0	0	0	0	0	0	0	0	0	0	0
AC003986.2	0	0.0203298979264559	0	0.0186789796931379	0	0.0345824486261049	0	0	0.0292490546333477	0	0	0.0736484123427776	0	0	0	0.0471044026297332	0	0	0	0	0	0	0	0.0228664015662223	0	0	0	0	0.0236336326521972	0	0	0	0.0231704431457643	0	0	0	0	0	0	0	0	0	0	0	0.028810285764138	0	0.0197054832157344	0	0
AC003986.3	0	0	0	0	0	0	0	0	0	0	0	0	0	0	0	0.113782658428759	0	0	0	0	0	0	0	0	0	0	0	0	0	0	0	0	0	0.0421764118095456	0	0	0	0	0	0	0	0	0	0	0.0702140381070503	0.0703101179011926	0	0	0
AC003988.1	0	0	0	0	0	0	0	0	0	0	0	0	0.0756382997280672	0	0	0	0	0	0	0	0	0	0	0	0	0	0	0	0	0	0	0	0	0	0	0	0.0466069636003292	0	0	0	0	0	0	0	0	0	0	0	0
AC003989.1	0	0.0607059298505632	0	0	0	0.0520457963903488	0	0	0	0	0	0	0	0	0	0	0.145672891132372	0	0.0581349699456963	0.122069138124877	0	0.0688298551378426	0	0	0.0753833907791615	0.0833914812415219	0.0760094925939313	0	0	0	0	0	0	0	0.0599380057132282	0	0.0476618137581954	0	0.121493340927854	0	0	0	0	0	0	0	0	0	0
AC003989.2	0	0	0	0.178789719511587	0	0	0	0.203009990529103	0	0	0	0	0.243785244701499	0	0.2264819988329	0	0.16143746845434	0	0	0	0	0	0	0	0	0	0	0	0	0.205341217045701	0	0	0	0	0.360244185759679	0	0	0	0	0	0	0	0	0.284546269588275	0.268088649689041	0.268431613344634	0	0	0
AC003991.1	0.0109071496635864	0	0	0	0	0.00617583348550658	0	0	0	0	0	0.00888017127859227	0	0	0	0	0.00595461838476966	0.0106921368266191	0	0	0	0	0	0	0	0	0.0181151425630418	0	0	0	0.0105521644371121	0	0	0	0	0	0	0	0	0	0	0.115229559645231	0.00781186346473881	0	0.0102548870044625	0	0	0	0
AC003991.2	0.0891477150670494	0	0.0692859574973208	0.107580146166567	0.223177322520527	0.194250948355132	0.131607923416341	0.180144353961229	0	0	0.371405881228416	0.142372650265502	0	0.155394214349257	0.201152646075101	0	0.0969072436610652	0.0874362019430099	0	0.0611598801306547	0	0	0	0	0	0	0.14552155251386	0	0.0690999896868529	0.344000790908361	0	0	0	0	0.16971022224458	0.0982841919879715	0.0467661984759336	0.0655976945478799	0.119266446815239	0	0	0	0	0.0894571555043142	0.0839501846452869	0.163499214062005	0.0577644361520277	0.054079346206708	0.381657511911649
AC004000.1	0.225996706614228	0.477719182794859	0.0914559392686052	0	0.289897700828752	0.132069738148151	0.917932139458474	0.0826663165048575	0.789411712312597	0.0759764537501338	0	0.271376095538444	0	0	0	1.32664677442343	0.0651751004391196	0.221851794712849	0	0	0.37528313031971	0.0891758149196061	0.152959149989632	0	0.985433638596104	0	0	0	0	0.162725485318798	0.219147395066877	0.14119355857637	0.253295484706921	0.250528758614034	0.0777256294219088	0.129325639631849	0	0.0866225150644916	2.1125972855793	0	0	0.813099274535824	0	0.117822738510424	0	2.43024566375647	0.0763443509408278	0.0715030340366564	0
AC004009.1	0	0	0	0	0	0	0	0	0	0	0	0	0	0	0	0	0	0	0	0	0	0	0	0	0	0	0	0	0	0	0	0	0	0	0	0	0	0	0	0	0	0	0	0	0	0	0	0	0
AC004012.1	0.0959311219769049	0.125573974662017	0	0	0	0.0550102843850833	0	0	0	0.0619098504795755	0	0	0	0.0858805318860803	0.147423122560549	0	0	0	0.0614389673004171	0	0.16407964343603	0.208026710684605	0	0.0720223551798169	0	0	0	0.0953792289655403	0	0.195631224191103	0	0.16999635835236	0.20867448748742	0	0	0	0.320505678652558	0	0.0655453155675458	0	0.122264451313408	0	0.198583962376133	0.0962633320954947	0	0.255993622849597	0	0	0.149110418660304
AC004014.1	0	0	0	0	0	0	0	0	0	0	0	0	0	0	0	0	0	0	0	0	0	0	0	0	0	0	0	0	0	0	0	0	0	0	0	0	0	0	0	0	0	0	0	0	0.0896990601847008	0	0	0	0
AC004022.1	0	0	0	0	0	0	0	0.0341515756482429	0	0	0	0	0	0	0	0	0	0	0	0.0333685819474261	0	0	0	0	0	0	0	0	0	0	0	0	0	0	0	0	0	0	0	0	0	0	0	0	0	0	0	0	0
AC004022.2	0	0	0	0	0	0	0	0	0	0	0.232973702852975	0	0	0	0	0	0	0	0	0	0	0	0	0	0	0	0	0	0	0	0	0	0	0.278263502892592	0	0	0	0	0	0	0	0	0	0	0	0	0	0	0
AC004023.1	0	0	0	0	0	0	0	0	0	0	0	0	0	0	0	0	0	0	0	0	0	0	0	0	0	0	0	0	0	0.0421464206040203	0	0	0	0	0	0	0	0	0	0.0295024764955432	0	0	0	0	0	0	0	0	0
AC004024.1	0	0	0	0.239448309211984	0	0	0	0.785489721329604	0.360360117541851	0	0.349229536002713	0.569239378578377	0.324142300543532	0	0	0	0.216637790576797	0.368943164731129	0.884807764398307	0.381786290146671	0.176583441995835	0.1528682682732	0.258305504322879	0.151427818666992	0	0.184110778525958	0.319033474425277	0	0	0.143597381850061	0	0	0.291960613550393	0.221846880761027	0.368609057395237	0	0.38662032931516	0	0.380135501670951	0	0.363798702956735	0	0.888130457698562	0.37668258836636	0	0	0.131280429861737	0.123101074175796	0.160535785159618
AC004039.1	0.167533066787621	0.0386402118146049	0.0226730825323127	0.137118322928252	0.0256741081346125	0.0493573731958878	0	0.118547912059852	0.0823804430417838	0.0736164467516396	0.0270220392787852	0.0238898491758789	0.0248739303840833	0.0518816405038365	0.0456029401318518	0	0.093707959348684	0.138268323800158	0.0907596534468697	0.0591166341011364	0.0257046344614675	0.127760204472904	0.0944759818249362	0.021876951649664	0.117301679902167	0.0532310715119239	0.0484741517197599	0.0576948349533887	0	0.139005993578842	0.110242116700561	0.0528720817514527	0.0440003994747917	0	0.146888145575943	0.0640511178474841	0.117512686067717	0.0425810833789044	0.0394864971398756	0	0.0560266717782242	0	0.062189025400663	0.114213435316134	0.107238288505939	0.0812773706400736	0.0558324438584836	0.03505514286786	0.0461436269133896
AC004052.1	0	0	0	0	0	0.0149686727892759	0.0393437457750281	0	0	0	0	0	0	0	0.0206769373858487	0	0	0	0	0	0	0	0	0	0	0	0.0219907408753443	0	0.429394535033473	0	0	0	0	0	0	0	0	0	0	0	0	0	0	0.0264684626191845	0	0	0	0	0
AC004053.1	0	0.0596717077506231	0	0	0	0.0511565102275953	0	0	0.314725618688718	0	0.160467668856395	0.333135096969283	0.148239156136237	0.424138526444809	0.76504627747571	0	0.0970702331182731	0	0.0571436861656992	0.176499657559599	0.223785275998544	0.0676604465607861	0	0.0670042117472485	0.396432081795897	0.0819816250361124	0.39938452334646	0	0	0.124213367910752	0	0	0.366317468106507	0.0995035708088102	0.0589166010493557	0	0	0.0657092184403648	1.22536811638179	0	0.167619292721075	0.302404778960861	0	0.0896079999990887	0	0.379091554204625	0.268570209155542	0.0541716533621207	0.138973667781881
AC004054.1	0	0.124237087793038	0	0	0	0	0	0	0	0	0	0	0	0	0	0	0	0	0	0.244600457526541	0	0.14045911852257	0	0	0	0	0	0	0.143609800699614	0	0	0	0	0	0	0	0	0	0	0	0	0	0	0	0	0	0	0	0
AC004057.1	3.0400279430415	2.10953985540406	0.483694612993439	1.63427694996704	0.773591214744994	0.502596771238615	1.40985816632358	0.645274192154656	1.73209745662668	1.2693265557737	1.10744768423635	1.05635820872805	1.24758162283615	0.839339132891553	0.854050289251802	1.13573756598836	1.42630228551337	2.33540380074616	0.76533616063993	1.63396369430748	0.33149512504709	1.68598341478531	1.35387955401908	1.24625030208577	0.739360242480744	1.59710105849774	0.634490924425419	0.910304890741893	0.648432748947626	0.332895649719677	0.946446668877644	0.77835802308271	1.29057697792533	0.93122724362282	1.37196623831361	0.574585865282578	1.61249247400353	0.516454376245116	0.923817070628846	1.87853536125671	1.12792485926627	0.123999427278477	0.753350728185469	1.22144670427496	3.6119637373911	0.272851434556022	2.39300627605603	0.527860367949838	1.29834124086606
AC004062.1	0	0	0	0	0	0	0	0	0	0	0	0	0	0	0	0	0	0	0	0	0	0	0	0	0	0	0	0	0	0	0	0	0	0	0	0	0	0	0	0	0	0	0	0	0	0	0	0	0
AC004063.1	0.0937236830625843	0.0626607954797283	0.0728679922327539	0.0576402331416696	0	0.0537269509802329	0	0.0658242444633363	0.0895840840111539	0	0	0.0767079389040885	0	0	0.211072783143835	0	0.0518327294153949	0	0.0600087549787952	0.125915660603547	0	0	0	0	0	0	0	0	0	0	0	0	0.139187721832424	0.201783936529074	0	0	0	0	0	0	0.119475742128176	0	0	0	0	0	0.0607632834767278	0	0.0747093843620078
AC004066.1	0	0	0	0	0	0	0	0	0	0	0	0	0	0	0	0	0	0	0	0	0	0	0	0	0	0	0	0	0	0	0	0	0	0	0	0	0	0	0	0	0	0	0	0	0	0	0	0	0
AC004066.2	0	0.117562197461875	0	0.108304907793583	0	0	0	0.237037116184725	0	0	0	0	0	0	0.0706928331500448	0	0.049605807676202	0	0.112675553796325	0.231958432683655	0.0789165610183233	0	0	0	0	0.0823995495156621	0	0	0.0695717396389351	0	0	0	0	0.0508702772651647	0	0	0.0470879551774505	0	0	0	0.270727543368876	0	0	0	0	0	0	0.0544504754763112	0
AC004069.1	2.32555474810079	0.980410144249981	1.19561228088825	1.47871065958879	1.26557857878342	2.19894522646445	2.38097300379332	0.763573443948341	2.2333174275993	1.215436156336	2.07167655232823	1.06225795855284	0.842687000735801	1.0932425918137	0.607151684625934	1.19720886460657	1.43990997468031	0.88923321218636	0.949334685503839	0.749756350378556	1.15716052172115	1.14205666245487	0.732584072753144	1.62816914457819	0.913239025863343	0.940054275866664	0.585996027625775	0.846189030361286	1.22548960053131	1.59678579394421	1.07022576087499	0.61079602163566	0.770965466830166	1.29768112480788	0.971192293880777	1.35236396413287	0.500606106220965	0.792516433519927	2.07380060984911	0.727969006835641	0.472087104879227	2.70844291320615	0.654580090742264	1.59142790585043	1.73375634682426	2.5003878368812	0.789631113163298	0.880938150455989	2.15123899221737
AC004069.2	0.046781519322391	0.0913814291043537	0.0362398810228952	0	0	0.0266312511032888	0	0.0646685720259836	0.0880238256964352	0	0.0850515844382181	0	0.116078401229223	0.0824336700108873	0.207543180311114	0	0.0509183882929102	0	0.0589531112026412	0.210058134355242	0.19452415171833	0.200005062802079	0	0	0.0764379107352247	0	0.286291438811734	0	0.204399689508939	0.0970905197173391	0	0	0	0.0263440758583034	0	0	0.0243699247008579	0	0	0	0.0889454457337779	0	0	0	0	0	0.19894414839348	0.161562534179298	0.143248868105389
AC004069.3	0	0	0	0	0	0	0	0	0	0	0	0	0	0	0	0	0	0	0	0	0	0	0	0	0	0	0	0	0.335327951421412	0	0	0	0	0	0	0	0.233541090551195	0	0	0	0	0.499634136388228	0	0	0	0	0	0	0
AC004074.1	0	0	0	0	0	0	0	0	0	0	0	0	0	0	0	0	0	0	0	0	0	0	0	0	0	0	0	0	0	0	0	0	0	0	0	0	0	0	0	0	0	0	0	0	0	0	0	0	0
AC004080.1	0	0.0897038613712671	0	0.160683766326163	0	0	0	0	0.245089159796497	0	0	0.30656365153988	0	0	0	0.0531220282512892	0	0	0.127064818674019	0	0	0	0	0	0	0	0	0	0	0.0484427348939732	0	0	0.051850504293357	0	0	0	0	0.0501823434434091	0	0	0	0	0	0.134022393139815	0	0.349279478328081	0	0	0
AC004080.2	0	0.0616678719343024	0	0.214633201277205	0.157750529751721	0.153138464215145	0	0.0647823096439806	0	0.171636333000679	0.165647999258167	0	0.153045302182127	0	0	0.205644455482385	0.194030415572563	0.602003575900559	0.170378600292057	0.123962549072602	0	0.0699174374304367	0	0	0	0	0.0772075148282083	0	0	0.188374089832599	0.173453456687491	0.0566331894600077	0.0701456863785454	0.102785526361013	0	0	0	0	0	0.404926493892782	0.226366565641338	0	0.191224395548813	0.0925739345230277	0	0.0869990228919959	0	0.05598737573495	0.073530356775156
AC004080.3	0	0	0	0	0	0	0	0	0	0.0434938978230519	0	0	0	0	0	0	0.0372508388019081	0	0	0	0	0	0	0	0	0	0	0	0	0	0	0	0	0	0	0.0746178000362144	0	0	0	0	0.0438595702683466	0	0	0	0	0	0	0	0
AC004083.1	0.0888485516909415	0	0.0690518605368919	0	0.222461671413204	0	0	0.06236907125668	0	0.05728928815143	0.0820476719909239	0	0.0756382997280672	0.0795196925453333	0	0.198330922719417	0.0965829019038004	0.457946312110548	0.16424888941045	0	0.0781191401448511	0.0673173346401678	0.0592092023511307	0	0	0	0	0	0.315521413771558	0.12359550389067	0	0.0545178115718465	0	0.0990044375559506	0	0	0.178022223726118	0	0	0	0.166797700909477	0	0	0.0891569854591455	0	0.162964253649302	0.1129276849859	0.251350690796558	0.138285839956708
AC004112.1	0.142559580788633	0.388573978771311	0	0.211244263102141	0.669610217667346	0.12176885593114	0.390959128319164	0.690646912622431	0.260942430520007	0.261477316379762	0.780417563156186	0.276498881705901	0.178896195844443	0.127836145163438	0.361116409931829	0.056805857752002	0.594015514685751	0.384514449925854	0.81211774258654	0.645688703915121	0.295655985110242	0.475614403998748	0.1411072684193	0.207460157665203	0.174536595790463	0.0670248043125877	0.119642433195823	0	0.641174796025046	0.44956711787698	0.851001889516383	0.32409640567466	0.16033280582172	0.266943664456198	0.560334234123589	0.298361268174501	0.075442903042557	0	0	0	0.303110839753627	0	0.199895408014358	0.209578673283082	0.525396253966847	0.0688534211254725	0.302144308592762	0.128764403727444	0.454268061608705
AC004125.1	0	0	0	0	0	0	0	0	0	0	0	0	0	0	0	0	0	0	0	0	0	0	0	0	0.541759488226167	0	0	0	0	0	0	0	0	0	0	0	0	0	0	0	0	0	0	0	0	0	0	0	0
AC004129.2	0	0	0	0	0	0	0	0	0	0	0	0	0	0	0	0	0	0	0	0	0	0	0	0	0	0	0	0	0	0	0	0	0	0	0	0	0	0	0	0	0	0	0	0	0	0	0	0	0
AC004129.3	0	0	0	0	0	0	0	0	0	0	0	0	0	0	0	0	0.0972337719748969	0	0	0	0	0	0	0	0	0	0	0	0	0	0	0	0	0	0	0	0	0	0	0	0	0	0	0	0	0	0	0	0
AC004130.1	0.601330264092151	0	0	0	0	0.36996328308333	0	0	0.578753943149335	0	2.52706317365622	0	0	0	0	0	1.26851695014735	0	0.4084015855528	0	0	0	0	0	0	0	0	0	0	0	1.00032184669289	0	0	0	0	0	0	0	0	0	0	0	0	0	0	0	0	0.389428882093713	0
AC004151.1	2.6302212232054	1.5202467093086	2.5929613225344	2.7242494591248	2.56251587486551	1.59593455381905	3.00207338516647	1.60533974536448	3.01302882790097	2.44866859198463	3.02715233894217	1.80917357071511	1.25189560849936	2.05323034823501	1.03559129925387	3.61384115210272	2.62471785032239	0.835617376962282	1.26547531184036	1.15546950134199	2.33840507882613	2.65688853312926	1.08796408018636	2.31581916203441	2.90045719804947	1.07004106853422	0.999696634056804	2.61338808563618	2.15006036029712	2.24423528246557	3.04897714804024	1.59442188667518	1.54518022872124	2.78328773574049	1.89541917148457	2.1622744265633	1.10022424338734	3.67994185166348	4.12539163350549	2.09007733213162	0.969184369349458	1.79675238538765	1.04050025671771	1.96137491673184	2.28145599863213	3.48108797982715	1.19776491843754	1.83496151434908	2.39626680261806
AC004158.1	0	0	0.0154820422811717	0	0	0	0.029907312082545	0.0277832152469109	0.00959223316143669	0	0.0812731125779967	0.0163150762556904	0.0169889690311033	0.0178794887370465	0.00786797566275708	0.0384724442779892	0.005485081894712	0.0196338176007166	0.00636648123965397	0.0204063756068466	0	0	0.00663518326025275	0.029721145944281	0	0	0	0	0	0.0557066716142624	0.0097213194499736	0.0121754929317756	0.00758798579543348	0.00562710128310721	0.0196138060437301	0	0	0	0.0270125924287844	0	0	0	0.0214819316406345	0.0200985963096048	0.0281585218010738	0	0.00644804642028559	0	0.0237568619897725
AC004160.1	0.0185965064467363	0.152560030676936	0	0.0225559842365997	0.0162830662316496	0.00528055842694899	0.0139555008181652	0.0698770675626467	0.02655058751378	0.00595579197219129	0.0424762922334885	0.0151480264699358	0.015773977420923	0	0.0644386146973301	0	0.0352678367839695	0.25187397077315	0	0.0189485841190221	0.00817427205207147	0	0.0663454883492546	0.00695074051829052	0.00770447880119091	0.0170383983932239	0.0978853039170571	0.00927293601390975	0	0.0196328221259655	0.0269057714641691	0.0169220569278314	0.0348794503189207	0.00522319852915269	0.00609634019616097	0	0.0381878852014979	0	0.0188559944621086	0	0.0473662254508999	0	0.0199478345311921	0.018662650036998	0.0261519327833462	0.0175115574290799	0.0119459508709832	0.00559705983688789	0.0437907987613367
AC004160.2	0	0.0609170918761023	0	0.0560335424025683	0	0	0	0	0.0871134963110286	0	0.0841711051733577	0.145499721440417	0	0	0	0	0.0503851070259085	0.400117572943613	0	0.0625419200560969	0	0	0.119052520066518	0	0	0.0836792931489647	0.0762724948703976	0	0	0.0647654314091312	0	0.109796529512986	0	0	0	0	0	0	0	0	0.116213445390011	0	0.0657883041789809	0	0	0	0.0590713091129932	0	0.0726387567037863
AC004217.1	0	0	0	0	0	0	0.101995686120245	0	0	0	0	0	0	0	0	0	0	0	0	0	0	0.0520862547349206	0	0	0	0	0	0	0	0	0	0	0	0	0	0	0	0	0	0	0	0	0	0	0	0	0	0	0
AC004217.2	0	0	0	0	0	0	0	0	0	0	0	0	0	0	0	0	0	0	0	0	0	0	0	0	0	0	0	0	0	0	0	0	0	0	0	0	0	0	0	0	0	0	0	0	0	0	0	0	0
AC004223.1	0	0	0	0	0	0	0	0	0	0	0	0	0	0	0	0	0.102774675935115	0	0	0.243770000881818	0	0	0.237207157045064	0	0.152942128334167	0	0	0	0	0	0	0	0	0	0	0	0	0	0.126429391669403	0	0	0	0	0.347019862698254	0.172934884797362	0	0	0	0.147017927966042
AC004224.1	0.09036479664811	0	0	0.0555496642820236	0	0.051775780641618	0	0	0.0863691531013951	0	0.0834511828623161	0	0	0	0.0711785878858385	0	0	0	0.113438646861451	0.0620030370408605	0	0	0	0.0678108601562489	0.0749954101380011	0	0.0756183732640137	0	0	0	0	0.160365094952585	0.134273781518517	0	0	0	0	0	0.06170451278161	0	0	0	0	0	0	0	0.0585617269936892	0.0548267344455847	0
AC004231.1	0	0.0423545964754051	0.0969906939702951	0.113799458334461	0.211203502642928	0.0362795309652824	0	0	0.175034516700484	0	0	0	0.156426534239776	0	0.0499751225366794	0.097175037142063	0.1982566376785	0.179477598045286	0	0.126729142739946	0.21143917382629	0	0	0.0475941076366303	0.0526756190977661	0.0583199386524986	0	0.0632011671355409	0.0491770023337025	0	0.0615380471521789	0.0767308308772533	0	0	0.160447297082991	0.0701494774390027	0	0.046668205179288	0	0.0624119395652704	0.04120685167299	0	0.0457649209565481	0.0637935698600629	0.0598337957377615	0.172762869158825	0	0.0384294734965042	0.0994209704352402
AC004241.1	0.387330682750508	0.417692580482914	0.182578515610614	0.50028767967698	0.186959791877046	0.485368617362751	0.277427776427476	0.526036061135403	0.645287653233516	0.345639754696201	0.427677629299558	0.428001679964028	0.310121657519245	0.423916350767192	0.273095718649971	0.231183228850025	0.212596227868938	0.407465998247672	0.355179731391378	0.327072198635731	0.319493911107119	0.255843203651569	0.192487011391541	0.200037672672404	0.194449086391124	0.269984431732637	0.255830787508793	0.412469728714487	0.253625655713582	0.548899069238529	0.164496414729325	0.4788406957776	0.279200969420998	0.31807128627796	0.244575622325538	0.23255556170838	0.431341116389092	0.241516721453284	0.547362109400564	0.277842668493291	0.279931651512169	0.229292267865263	0.237137125359425	0.460375960364784	0.190086655413951	0.304568835347579	0.28536086827626	0.219830583401025	0.32245193295789
AC004381.1	0	0.0965018634489284	0	0.0888522265230541	0.242487602618494	0.161256290135221	0	0.101314748498232	0.137289281837919	0	0.366359370049128	0.328041159421342	0	0	0	0.112223248793753	0	0	0	0	0	0.109237966486669	0.18647181920437	0.108193336791231	0	0.252865364220871	0	0	0.215397929612662	0.198234956624477	0.265880275542181	0	0	0	0.34838862836244	0.300279726499728	0.216858976415002	0.106131071400476	0	0	0.0939337771592339	0	0	0.274949878169914	0.135303698422171	0.13548475917034	0	0.0877088860706604	0.221140706322237
AC004383.1	0.172541338126443	0.588912653035277	0.134949100085215	0.388031498535403	0.415158684731853	0.281486838887297	0.251406445183062	0.43662253985078	0.313257245631375	0.216654206509981	0.767428067911361	0.389654604878826	0.147507772485259	0.422229939036796	0.136715311998339	0.258812640895863	0.352703913655663	0	0	0.517571661356816	0	0.131633121622658	0.116083912529852	0.249954691818569	0.14387543318639	0	0.145042500690072	0	0.371116768790045	0.533297286858398	0.317054373044091	0.470010407088064	0.253027517548483	0.0990044375559506	0.114944949618841	0.357295743156331	0.33647053207364	0.127917034349884	0.118870303496852	0	0.113312885427587	0	0.447385584993435	0.17312338329898	0	0.162964253649302	0.217653983604439	0.204462286491355	0.681296228819413
AC004386.1	0	0	0	0	0	0	0	0	0	0	0	0	0	0	0	0	0	0	0	0	0	0	0	0	0	0	0	0	0	0	0	0	0	0	0	0	0	0	0	0.19161503361385	0	0	0	0	0	0	0	0	0
AC004415.1	0	0	0	0	0	0	0	0	0	0	0	0	0	0	0	0	0	0	0	0	0	0	0	0	0	0	0	0	0	0	0	0	0	0	0	0	0	0	0	0	0	0	0	0	0	0	0	0	0
AC004448.1	0	0	0	0	0	0	0	0	0	0	0	0	0	0	0	0	0	0	0	0	0	0	0	0	0	0	0	0	0	0	0	0	0	0	0	0	0	0	0	0	0	0	0	0	0	0	0	0	0
AC004448.2	0	0	0	0	0	0	0.01880639189068	0	0.0239151044172732	0	0	0	0	0	0	0.00973642581659516	0	0.0366779294383066	0	0	0	0	0	0.00937470171417723	0	0	0	0	0.00969076980665013	0	0	0.00763875751326819	0.0189377386084122	0	0	0	0	0.00918994866119101	0.0337620910899175	0	0.00810212855618601	0	0	0.0251355359481059	0	0	0	0	0
AC004449.1	0	0.224326314269662	0.177458265315237	0.330523026148266	0.199586362368312	0.781557404523649	0.326670536470563	0.305554425785243	0.313582360776007	0.148151146836191	0.209430726632862	0.186465499983064	0.281617971538034	0.381359440638707	0	0.259086201428746	0.127532680347976	0.115186135950741	0.34286256299492	0.299153653482949	0.199809948635782	0.467356498235312	0.0785057786319049	0.395772469480487	0.0976019685271735	0	0.0984064021452	0	0.176999193789773	0.620398181656908	0.219147395066877	0.387860269047718	0.0894650088390419	0.191856069322332	0.0777256294219088	0.129325639631849	0.1212219346086	0.388913079417714	0.895173903619325	0	0.218604344319511	0	0.447829702373445	0.749120873220884	0.639626917981285	0.78101503831492	0.0763443509408278	0.266928621780788	0.181781583489422
AC004453.1	0.124312405241392	0.375808494268287	0	0.149647222375115	0.109334010971078	0.20490219385845	0.18249309840488	0.170147964956312	0.118876494392131	0.156752789206636	0.320435379723971	0	0	0.111401431531014	0.276464819713662	0.273545030432741	0.198029613128297	0.338707124840421	0.155598335360275	0.384797771648077	0.211198130328564	0.266646133746775	0.0831800617725506	0.342543942324718	0	0.411009044613763	0	0.441284218238379	0.0966181595642884	0.172123964987779	0.231551923006949	0.218689142822247	0.0947706514290808	0.138331742506113	0.0823547745899756	0	0.246169101183652	0.336503016486073	0.165647428506617	0.122091851089163	0	1.09221762689664	0.174743000630591	0	0.225491020819919	0.225783661956846	0.0808935145633245	0.147760694431343	0
AC004461.1	0	0	0	0	0.363790852334899	0.454828564418985	0.576488147255659	1.24365182080262	0.392736116054371	0	1.32769241510748	0	0.353647045405903	0.370095107949156	0	0	0.440757805559554	0	0.271940316177705	0	0	0.317894005692972	0	0.573496261049323	0.34550956876658	0	0	0.406933788606405	0.324602133994879	0.759081364993246	0.708594661431202	0	0	0.242807828208553	1.32076790717235	0.446329421298318	0	0.309452764317782	0	0	0	0	0	0	0	0	0.275119255226171	0.668405453462715	1.35470698004638
AC004461.2	0	0.0844067707289601	0	0.0776902625883774	0	0	0.184618363150599	0	0.120291564966761	0.081475430392282	0.116272934395979	0.103157355923576	0	0.217288051126342	0	0	0	0	0.0808598548755124	0.0866395622044027	0	0	0	0	0.202145320587293	0	0	0.125073051589736	0	0.0896935236746287	0.12184912079588	0	0	0	0	0	0	0	0.45368784513815	0.123543581739718	0	0	0	0	0	0.228374419409627	0	0	0.100493342849945
AC004470.1	0	0	0	0	0	0	0.194113676752837	0	0	0	0	0	0	0	0	0	0.0736578805808655	0	0	0	0	0	0	0	0	0	0	0	0	0	0	0	0	0	0	0	0	0	0	0	0	0	0	0	0	0	0	0	0
AC004471.1	0.324623771379219	0.415504850417202	0.870054047758241	0.205696306734655	0.471287247294087	0.715364879160045	0.732664501299873	0.386400048267866	0.164041623640112	0.215270924820032	0	0.140974311863757	0.214587030253449	0.153874672855827	0.0695069715771042	0.423847504760808	0.632357964829065	0.24550632394818	0.309767050303631	0.425311237409694	0.634672059202422	0.650083764592446	0.169693765951583	0.129526775468312	0	0.299913524469278	0.0738451342956335	0.170461964572117	0.422118519241439	0.289338323067362	0.166133832849163	0.506622099123744	0.0670837446672262	0.0983466673008673	0.365438414860959	0.355118918706144	0.371241961477893	0.403018857034644	0.423498411086223	0.389067028554142	0.314340694151741	0.036467149070007	0.491803630553301	0.250877739217846	0.161690345340347	0	0.265619815440357	0.422473417551801	0.485036266265793
AC004485.1	0.0971633821040769	1.93000444130116	0	0.326369197374536	0.0853598946017943	1.24998935622036	0.143256013482381	1.77514337042684	0.898734739910147	0	0	0.539481356907282	2.00390785318895	0.582267090697894	2.03809410371615	0.147638235728028	0	0.268876605420216	2.29967542516349	2.09282004047461	0.384190713786629	0.0736682648645249	1.87382534017222	0.500754173186874	0.0806697394627567	1.69281942798635	2.28863782780111	0	0.34269000885449	0.575809633442797	0.094090762631606	1.12610687232683	1.21045678474378	0.391364707506984	1.12596470548229	0.107091305506593	2.74967300797329	0.384118261616541	0.305082193919302	0	1.61408969656241	0	0.137093903505526	0.432519152611524	0.408641974552198	0	2.13533741502991	0.369868269579209	0.150990870778381
AC004486.1	0	0	0	0	0	0	0	0	0	0	0.195559547782975	0	0	0	0	0	0	0	0.137122009753983	0	0	0	0	0	0	0	0	0	0	0.15178676381845	0	0	0	0	0	0	0	0	0	0	0	0	0	0	0	0	0	0	0.169635642448947
AC004492.1	0	0	0	0	0.565042758067728	0	0	0	0	0	0	0	0	0	0.514755213587905	0.509727156041015	0	0.620253045463652	0	0	0	0	0	0	0.538384942074103	0	0	0	0	0	0	0	0	0	0	0	0	0	0	0	0	0	0	0	0	0	0	0	0
AC004522.1	0	0	0	0	0	0	0	0	0	0	0	0	0	0	0	0	0	0	0	0	0	0	0	0	0	0	0	0	0	0	0	0	0	0	0	0	0	0	0	0	0	0	0	0	0	0	0	0	0
AC004522.3	0	0.415918809619158	0	0	0	0.0450725187996636	0	0.108477789181446	0	0	0	0.0644336041030079	0.0670494550122274	0.0705007965983028	0.233515579271038	0	0	0	0.744111576919155	0.341389643466427	0	0	0.492915858702788	0	0	0.693225957800852	0.726228644821726	0	0	0.0559259864695171	0	0.0950103943623409	0.225802575833631	0	0.10204822677655	0	0.606267256843511	0	0	0	0.405952367124735	0	0	0.079074734359277	0.0741905815127903	0	0.688538594870403	0	0.12288010443166
AC004522.4	0.147939312301014	0	0	0.0465461766213788	0.191201639068207	0	0	0.0531838705408179	0	0.0488395838976456	0.13682520831464	0	0	0	0.059693970265385	0	0.0418402858127394	0	0.0484664494441855	0	0	0	0	0.111561741267106	0.0629082916316965	0	0.124194108510476	0	0.272372189130656	0	0.0734489610659707	0.0464703211180658	0.0576060605951463	0.125080390192398	0.0499747877368182	0	0	0.0557562825233633	0.101652223920118	0	0	0.650451349983399	0	0	0	0	0.0490783067034975	0	0
AC004540.1	2.08995134673445	1.43934070951777	1.62349259714373	1.83498320210753	1.81151759200463	3.26074747056958	2.29608963459962	1.89940189876013	1.98725976247487	2.33077445205513	1.87302949079126	2.03171081121029	1.08070128246728	1.34454973144769	1.06837522430671	2.06568412916148	2.62044496508333	2.07520124287491	1.47222508705815	1.25836699001449	2.35059935097679	2.29076992316672	0.923206782895639	2.35827180371614	2.57295973676602	1.00535545714752	1.07958939928135	2.93902614803777	1.79658602255251	2.40136611640986	1.78301790211864	1.39771227439866	1.31097875735008	2.69240694678718	0.948169412401752	1.69720924120703	0.953531813100849	1.70099477927006	0.983365345194012	2.46184038130685	1.70553786844142	2.3982957130158	3.02055837957757	2.41992917306311	2.74806582276664	2.48260630341079	1.14836159690134	3.20699592875166	2.21890686089914
AC004540.2	1.85698999173994	1.82079436098322	0.535857478914922	2.95414430051773	0.848979648959517	2.98517953870754	2.12708201477311	2.51579831371617	2.847600692736	1.78336903923982	1.07870099503346	2.35947004439502	2.30764546473217	1.08000925242767	1.91395737140803	1.95050037719098	1.71868681167778	1.25539164842226	2.30004152529771	1.44630821286021	0.878647501247075	1.15108564353044	1.61310749474951	1.87393936784787	3.08006489512262	1.97641754700153	2.3076186191436	1.83412042860432	0.534626572727507	1.4942236987885	1.14275441677824	1.31559013941253	1.43082322176436	2.24711681991339	0.574479111024605	2.0623967305273	2.34713115384873	0.629313423386223	0.15388939437938	2.41421090996225	2.76192771158443	1.53202186664366	3.75896593731203	2.89404762005642	2.80461683862085	1.82657765667138	1.89577529406063	2.01551083661838	1.08454460771711
AC004543.1	0.0700451386783457	0	0	0.0429419593872313	0	0	0.103729276140546	0.1870121771263	0.192130861751625	0	0	0	0	0	0	0.10694680733788	0	0	0.0880872773375982	0.0479548817171483	0.120558508080554	0	0	0	0.219421299215796	0	0.114811467419258	0.0696385920424848	0.0542126739322259	0.0496686782407825	0.0678100208705611	0	0	0	0	0	0	0	0.0939175532020265	0	0	0	0	0	0	0.303514328299616	0	0.0835518800522328	0.0557419952445283
AC004551.1	0	0	0	0	0	0.0511565102275953	0	0	0	0	0.160467668856395	0	0	0	0	0	0	0	0	0	0	0	0	0.0670042117472485	0	0	0	0	0	0.124213367910752	0	0	0	0	0.0589166010493557	0	0	0.0657092184403648	0	0	0	0	0	0.173974293909995	0	0	0	0.0541716533621207	0
AC004552.1	0.797862283668971	0.431752473761031	0	0	0.127374842742358	0.0835741931059199	0.211750042319216	0	0	0.182138000674996	0	0.118806545981378	0.237325380957555	0.12976832288662	0	0.113153720125219	0.229585351092027	0.141976548243632	0.180808029592347	0	0	0.482003717589577	0.0970489739687016	0	0	0.254863506034975	0	0.143884547311808	0.112641587935067	0	0	0	0.213133909714066	0.0826902969952773	0.0960906086503171	0	0	0.107012882239632	0.192379524970905	0.142136163238666	0	0.118526069000762	0.104983299654923	0	0.842675523184857	0.136599135305967	0.345357749474491	0	0
AC004554.1	0	0	0	0	0	0	0	0	0	0	0	0	0	0	0	0	0	0	0	0	0	0	0	0	0	0	0	0	0	0	0	0	0	0	0	0	0	0	0	0	0	0	0	0	0	0	0	0	0
AC004562.1	0	0	0	0	0	0	0	0.303658464054518	0	0	0	0	0	0	0	0	0	0	0	0	0	0	0	0	0	0	0	0	0	0	0	0	0	0	0	0	0	0	0	0	0	0	0	0	0	0	0	0	0
AC004590.1	0	0	0	0	0	0	0	0	0	0	0	0	0	0	0	0	0.0555216730656825	0	0	0	0	0	0	0	0	0	0	0	0	0	0	0	0	0	0	0	0	0	0	0	0	0	0	0	0	0	0	0	0
AC004594.1	0	0.0300753277892751	0	0.00927248788447975	0	0	0.0227723050164286	0.0211512457951977	0.0145463965603444	0	0.0140430563308591	0.024711817576248	0	0	0.0119352777346416	0	0.0330120943711207	0	0.0287886568691813	0.0103690861206346	0	0.0114729060959896	0	0.0113594743647225	0.0250695220962849	0.0277842457888817	0.0126960825362022	0	0.0117421871944093	0.0319968811352182	0	0.0092571811551363	0.0566585762155688	0.00853942124308885	0	0	0.0078958448600898	0	0.0103182691161273	0	0.0098183930176837	0	0.0109176093915583	0	0.0143270889324671	0.0143470759627583	0.00978381008614455	0.00914989649750826	0.0240566406974991
AC004664.1	0	0	0.359944212239647	0	0	0	0	0	0	0	0	1.13411611761237	0	0	0	1.70993711883508	0	0	0.301379644938067	0.321272650718012	0	0	0	0	0	0	0	0	0	0	0.438461503450015	0	0.352774528074341	0	0	0	0	0	2.23972842105668	0	0	2.73585485763682	0	0	0	0.42825076560045	0	0	0
AC004672.1	0	0.0166803515364231	0	0	0.0861535816728951	0	0	0.0175366132128947	0	0	0	0.0204930141301002	0.0213382039192105	0	0.0197130675471112	0	0.0137598330313772	0	0	0.0171322891496284	0	0	0	0	0	0	0	0	0	0.0177513430259211	0	0	0	0	0	0	0	0	0	0	0	0	0	0	0	0	0.0161674021812668	0	0.0199489171317348
AC004673.1	0	0	0	0	0	0	0	0	0	0	0	0	0	0	0	0	0	0	0.393909362911532	0	0	0	0	0	0	0	0	0	0	0	0	0	0	0	0	0	0	0	0.740561058428777	0	0	0	0	0	0	0.951630288288586	0	0	0
AC004674.1	0	0	0	0	0	0	0	0	0	0	0	0	0	0	0	0	0	0	0	0	0	0	0	0	0	0	0	0	0	0	0.0226047851885853	0	0	0	0	0	0	0	0	0	0	0	0	0	0	0	0	0	0.018529957132489
AC004674.2	0	0	0	0	0	0	0	0	0	0	0	0	0	0	0	0	0	0.256765218359082	0	0	0	0	0	0	0	0	0	0	0	0	0	0	0	0	0	0	0	0	0	0	0	0	0	0	0	0	0	0	0
AC004690.1	0	0	0	0	0	0	0	0	0	0	0	0	0	0	0	0	0	0	0	0	0	0	0	0	0	0	0	0	0	0	0	0	0	0	0	0	0	0	0	0	0	0	0	0	0	0	0	0	0
AC004690.2	0	0	0	0	0	0	0	0	0	0.0162738847634387	0	0	0.0215844756602384	0	0	0	0	0	0	0	0	0	0	0	0	0	0	0	0	0	0	0	0	0	0	0	0	0	0	0	0	0	0	0	0	0	0	0	0
AC004691.1	0.0937236830625843	0.0626607954797283	0	0	0	0.0537269509802329	0.138261153199056	0.189094932558883	0	0.118504953508455	0.388662509472257	0	0.155432474883804	0	0.275084328077078	0.272177785699165	0.0518327294153949	0	0.117620810582341	0	0.234357400031358	0	0	0.0703517284428203	0	0	0.0784439164943386	0	0.0726726500456071	0	0.0907564499740397	0	0.0712717720911429	0	0	0.103312571077035	0.0492037611940676	0	0	0.0920322192521263	0	0	0.0676682003640867	0	0.0882674412491445	0.0883874775519148	0	0	0.0747093843620078
AC004692.1	0	0	0	0	0	0	0	0	0.114563993387725	0	0	0	0	0	0	0	0	0.117534154411996	0	0	0	0	0	0	0	0	0	0	0	0	0	0	0	0	0	0	0	0	0	0	0	0	0	0	0	0.31559992260462	0	0	0
AC004692.2	0	0	0	0	0	0	0	0	0	0	0	0	0	0	0	0	0	0	0	0	0	0	0	0	0	0	0	0	0	0	0	0	0	0	0	0	0	0	0	0	0	0	0.0311113356738974	0	0	0	0	0	0
AC004699.1	0	0	0	0	0	0	0	0	0	0	0	0	0	0	0	0	0	0	0	0.228999930862208	0	0	0	0	0	0	0	0	0	0	0	0	0	0	0	0	0	0	0	0	0	0	0.240200323499521	0	0	0	0	0	0
AC004704.1	0	0	0	0	0.0773764591786865	0	0.13009686745318	0	0	0.0568075034265859	0	0	0	0	0	0	0	0	0	0	0	0	0	0	0.142700564143313	0	0	0.170186163493009	0	0	0	0	0	0	0	0	0	0	0	0	0	0	0	0	0	0	0	0	0
AC004707.1	0	0	0	0	0	0.26720929623923	0	0	0	0	0	0	0	0	0	0	0	0	0	0	0	0	0	0	0	0	0	0	0	0	0	0	0	0	0.304486369039162	0	0	0	0	0	0	0	0	0	0.42045568874985	0	0	0	0
AC004707.2	0	0.0948036801282393	0	0	0	0	0	0.050625599436907	0	0.0915225905591035	0	0	0.231498488190203	0.24273529017409	0	0	0.153082445349969	0	0	0.0494713328300006	0	0	0	0	0.059891887037857	0	0.0603920018760667	0.07182385311273	0	0	0	0	0.0548390879969974	0	0	0.155215685764539	0	0	0	0.070929572247085	0.0922793549332433	0	0	0.141520908079981	0	0	0.046714340537368	0	0
AC004745.1	0	0	0	0	0	0	0	0	0	0	0	0	0	0	0	0	0	0	0	0	0	0	0	0	0	0	0	0	0	0	0	0	0	0	0	0	0	0	0	0	0	0	0	0	0	0	0	0	0
AC004771.1	0.22313485189633	0.22148402921875	0	0.32648008393583	0.101879459667073	0.888297587180548	0.586198197502591	0.158769668147244	0.309725139669455	0.214131636476815	0.548229163825859	0	0	0.103810934189873	0.258588540606344	0.538777391642811	0.184903505669066	0.113672250947165	0.397830124468341	0.360747870607542	0.370759735908852	0.0879934307412763	0.287635421452068	0.0871458705558471	0.0963115464682176	0	0.188085511882524	0.414184806945387	0.174720782019597	0.305137003235715	0.112235310357846	0.63947785695446	0.395617700155133	0.189398675000805	0.947209666053206	0.548439343222301	0.119631963385202	0.450182728921389	0.421406913589124	0	0.147412021369144	0	0	0.324002914926847	0.21067413713365	0.558118422447603	0.146916683184241	0.137808869265056	0.0925108553778651
AC004797.1	0	0.0135824128179551	0.0470044867467233	0.012477065410853	0	0.0116175798727156	0.0305932289963939	0.01428043226911	0.0579058234656949	0.0260810647486679	0.0920487279750456	0	0	0	0	0.0470953757768138	0.0112021996069041	0.039895699180271	0	0	0	0.015433891573788	0	0.0453673223730331	0	0.0373043457307269	0	0	0.0157956333758556	0.0144554907482048	0.039378595080256	0	0	0	0	0	0	0.0149809457088139	0.0944841789146978	0	0	0.180773191732642	0	0.0408333845454966	0	0.0192937445180793	0	0	0.016247339658732
AC004801.1	0.140106590959278	0	0	0	0	0	0	0.098866694769647	0	0	0	0	0	0	0	0	0	0.137462353704005	0	0	0	0	0	0	0.116613040263375	0	0	0	0	0	0	0.0865569773450351	0	0	0	0	0	0.103570767779906	0	0	0	0	0	0	0	0	0	0	0.216005931238542
AC004801.2	0.129958551110544	0.35674102091213	0.628217329245619	0.894271611108271	0.365853228521785	0.73644831009804	0.709833764591938	0.478565678896458	1.05631998029388	0.163790635394539	0.475894427619831	0.655516670682698	0.484793205120992	0.372188815572708	0.372960550416141	1.06588428839266	0.387624584997962	0.759563916255541	0.562836213991152	0.469088367832489	0.220499626466785	0.0988013775258563	0.128628963954049	0.395950187974819	0.732389654377916	0.681876014419795	0	0.129219501520261	0.149039236585583	0.582801566696671	0.348855013511817	0.394321749072031	0.438933953427769	0.211781037427515	0.167447609740101	1.03037900137463	0.134148938384163	0.426491875078768	1.71987041212842	0.127641535682569	0.0849166159846984	1.93034040507997	0.382366342306921	0.64855585090748	0.735122621121733	1.10667154225197	0.202925972214233	0.154416041035791	0.376914401431775
AC004801.3	0	0	0	0	0	0	0	0	0	0	0	0	0	0	0	0	0	0	0	0	0	0	0	0	0	0	0	0	0	0	0	0	0	0	0	0	0	0	0	0	0	0	0	0	0	0	0	0	0
AC004801.4	0	0	0	0	0.0439965350325886	0	0	0	0	0	0	0	0	0	0	0	0	0	0	0	0	0	0	0	0	0	0	0	0	0	0	0	0	0	0	0	0	0	0	0	0	0	0	0	0	0	0	0	0
AC004801.5	0	0	0	0.0304873916709579	0	0	0	0	0	0	0	0	0	0	0	0	0	0	0	0	0	0	0	0	0	0	0	0	0	0	0	0	0	0	0	0	0	0	0	0	0	0	0	0	0	0	0	0	0
AC004803.1	0.411671610022796	0.269222154786414	0.479127028976957	0.635071633912734	0.433170861978344	0.300917785243891	0.361658266355047	0.415834305142656	0.486603751399212	0.378440372323315	0.413465097874815	0.450343617055578	0.317202211688387	0.459361123104777	0.331559455264578	0.319200166735024	0.384502132606604	0.613228301772148	0.417485606657079	0.331519603959133	0.264963131790417	0.337281309893662	0.44677955876229	0.417122891042462	0.220585873975907	0.28679045042566	0.232594504686864	0.261768165223311	0.493874570104575	0.412662523703725	0.301376328018924	0.382225789078142	0.231005834177988	0.202976728532376	0.297060478414587	0.625103981215944	0.401289127496012	0.285803655981775	0.0760383895424196	0.350465846454604	0.416490043683983	0.181425391018375	0.692164268315532	0.379931797845096	0.49002682411456	0.0402029544420102	0.329449202381303	0.260488264811747	0.353134781782737
AC004812.1	0	0	0	0	0	0	0	0	0	0	0	0	0	0	0	0	0	0	0	0	0	0	0	0	0	0	0	0	0	0.235182085858927	0	0	0	0	0	0	0	0	0	0	0.216286866369415	0	0	0	0	0	0	0	0.261983550898999
AC004816.1	0.206436221793421	1.51863255352668	0.396840694932351	1.65476402691204	0.123965403720822	1.14890508388795	0.299261351791007	1.3812185547646	1.30349917108616	0.335266538305302	0.360019213767125	1.39344497091766	1.11983562595777	0.126297581318008	1.38118633680219	0.56156145264425	0.188695819363967	1.68329044935271	1.20030975948184	0.90374986815876	0.394423767254671	0.254353145465959	1.37269224659982	0.205029194954443	0.326503588083068	0.687448703724962	1.66773625751053	0	0.211480251473538	0.282879472513335	0.0698439270625083	1.12524877986468	1.23518757014203	0.156637846329178	0.618797126348062	0.74895637109291	1.35827525775548	0.497381380974188	0.353125088224851	0.380659977629044	1.45836284891038	0	1.61091649184648	0.141332625987263	0.366480991300586	0.614428462209459	0.965730823301283	0.484871757724634	0.360900999937041
AC004817.1	0	0	0	0	0	0	0	0	0	0.0907844268495931	0	0	0	0	0	0	0.115377361565629	0	0	0.0965191027615642	0	0.0542132805266104	0	0	0	0	0	0.490527345879915	0	0	0	0	0	0.0405035833575371	0	0.0790488846675821	0.109645487754561	0	0	0	0	0	0	0	0	0	0	0	0
AC004817.2	0.225514633401559	0.153021826968561	0.12042992842661	0.531320664928427	0	0	0.117043468127023	0.0555080341799802	0.0756407632246588	0	0	0.0647239708345072	0.252373331024507	0	0.388339043106778	0	0	0	0.362325046799447	0.29853099635152	0	0.0599231827373776	0	0	0.0656478354899831	0.0726475291605036	0.129485408143307	0.742224743175552	0.06130578510555	0.212672682299742	0.0766354667128712	0.348852448720901	0	0.0882348251227368	0	0.458660124423937	0.267905715128677	0.114124840590591	0.297204057244426	0.0777180427242354	0.195465639486851	0	0.057068682349775	0	0.0745237929847547	0	0.194819431290815	0.345245251220243	0
AC004828.1	0	0	0	0	0	0	0	0.159803782495527	0	0.0507474592934282	0	0	0	0	0.0620168275876885	0	0	0	0	0.0540002976015108	0	0.0596539109904306	0	0	0	0.0723224982860603	0	0	0.0610304309440589	0	0	0.0482871836707721	0	0.0445895350277891	0	0	0	0	0.0537395900627917	0.0773709285192548	0	0	0	0	0	0	0	0	0
AC004830.1	0	0	0	0	0	0	0	0	0	0	0	0	0	0	0	0	0	0.321837519235444	0	0	0	0	0	0	0	0	0	0	0	0	0	0	0	0	0	0	0	0	0	0	0	0	0	0	0	0	0	0	0
AC004830.2	0.164665421627363	0	0.0441927462230495	0	0	0.184844014916608	0	0.324547259784977	0.157559193854231	0	0	0	0.14071952670056	0.193849261817194	0.0447896697272527	0.0442782814338418	0.031345234172449	0.109707192054321	0.106355961631419	0.113887346160192	0.0500521450431725	0	0	0.0426520734069907	0	0.052284211349572	0	0	0	0.155104100240248	0.0551755971452238	0.0348278610453991	0.0432152823230499	0.124510372575572	0.0374656963726778	0	0	0	0	0	0	0	0.0410101352918264	0	0.0536442905350137	0	0.0726665841442897	0	0.0453208647141131
AC004832.1	0	0	0	0	0	0.0486226020821422	0	0	0	0.0138799448973406	0.0592115514143998	0	0	0	0	0	0	0	0	0	0	0	0	0	0	0	0	0	0	0.0304717656813035	0.0210018510618434	0	0	0	0	0	0	0	0	0	0	0	0	0.0217828586622026	0	0	0	0	0
AC004832.2	0	0	0	0	0	0	0	0	0	0	0	0	0	0	0	0	0	0	0	0	0	0	0	0	0	0	0	0	0	0	0	0	0	0	0	0	0	0	0	0	0	0	0	0	0	0	0	0	0
AC004832.3	0	0.0234773221335843	0.0273622223913826	0	0.030977272310568	0	0	0.0246795232265659	0	0.0226452992780315	0	0	0	0	0.0277339935754298	0	0	0.0346618235872795	0	0.0241118835840375	0.0911108851749869	0	0	0.0523313497089468	0	0.0324066198493731	0	0.0694548382021984	0	0	0	0.0215372581011024	0	0.0588187417567883	0.0684417097083061	0	0	0.0258855975840115	0	0.0685893581339789	0	0	0.0253810333087669	0	0.0332555687489057	0	0	0.0212887013951226	0.082608046742484
AC004835.1	0.171590012995098	0.104571093296845	0.121323927200611	0.0542931538765476	0.107485567690356	0.23693844886579	0.31733865822723	0.167329465809337	0.268946800983459	0.185136805126689	0.431957635675522	0.167751699617183	0.104225758036803	0.0479583450645715	0.0695769999780817	0.348778879966212	0.132729785202777	0.319155772463569	0.132118640906688	0.118763704605068	0.136936708052609	0.105650685578331	0.0703610299567835	0.117201091742695	0.0875354670641934	0.0492074628262683	0.044804547142758	0.121524412723784	0.0414726301897483	0.180638400652214	0.197372525047265	0.0753291977072165	0.118709092858897	0.181643967691509	0.0809497344704133	0.291017902699847	0.100049352592617	0.102642229137193	0.227450253688098	0.0526716967620511	0.101795752552974	0	0.0512246396102236	0.172169036687861	0.177077516306017	0.146651621911539	0.0905222226677256	0.155133702418736	0.263054515812784
AC004837.2	0.138096022029498	0.221671267797141	0	0.0433470518558447	0	0.32829651991039	0.104687393087342	0.394393635307699	0.067553345148904	0.29185339490633	0.454353901183143	0.0577804949111254	0.117857330358963	0.291637897054339	0.109152853353875	0	0.252914442843933	0.317490165900297	0.131384444822171	0.0952413653186698	0.0621149721411908	0.105058267825662	0.0470160548076448	0.29203270038812	0.0586072498092965	0.0648729935436457	0.17048928281791	0	0.0547220875449824	0.319084116671355	0.0684442010072264	0	0	0.0399571009477682	0.259093480698224	0	0.0369758273674322	0.0519354637097434	0	0	0	0	0.147699841959434	0.264984214123381	0.130170872412861	0.130345370298156	0.0457078908519482	0.202243899177036	0.398532220211136
AC004837.3	0	0	0	0	0	0	0	0	0	0	0	0	0	0	0	0	0	0	0	0	0	0	0	0	0	0	0	0	0	0	0	0	0	0	0	0	0	0	0	0	0	0	0	0	0	0	0	0	0
AC004839.1	0.591120112459431	1.00342142231977	1.24368331916042	1.42840165982054	1.35090027023384	1.51640231263482	1.87024553626333	1.63843550743657	0.786613687725058	1.38668298758175	1.11526742227828	0	1.19370724905039	0.746441338676719	1.37011004902076	0.666709344045372	1.2509514381856	1.16413597908697	0.971835031839928	0.600333210257907	0.735858598509913	0.651887282598446	1.1170307479867	1.70584943730387	1.30047784536955	1.11058846953399	0.275957070030745	0.588233804279824	1.11727492424132	1.4765183425102	1.30428965872023	0.546511504813444	0.653640423828107	0.887111951860582	1.65482106577775	1.8157723661074	0.477819325849953	1.19757146524534	0.227958091503965	1.69439812408902	0.723707628706871	0	0.786284063579845	0	2.58454151728672	0	0.980886304960856	0.933867705043819	1.38072734816577
AC004840.1	0	0	0.0657211077086417	0	0	0	0	0	0.080843144523837	0.0545152386431431	0.078106856737723	0.0691933956187527	0.0719977051108311	0	0	0.0658473697815399	0.0467156511668795	0	0	0	0	0	0	0	0.0701795183254404	0	0	0	0	0.0600703082316358	0	0	0	0.0479076663005559	0	0	0	0	0	0	0	0	0	0	0	0.079760092581764	0	0	0
AC004846.1	0.132645321852832	0.261865463458255	0.344191902806189	1.01160341344489	0.0740379627821169	0.131283328925015	0.171548086432585	0.370755744649297	0.60124293011536	0.0859876598321514	0.461587880094554	0.476901110730857	0.292092900788735	0.14715959496186	0.260372678641896	0.29092312677257	0.0827641460532273	0.235106480939101	0.314694210215816	0.278140315987234	0.0449301280920148	0.206501516708553	0.232250273007953	0.204590477026619	0.136674068687069	0.136465518330578	0.455013333213716	0.17839984940638	0.0780535705166237	0.183463563705898	0.274532053556942	0.285638810996079	0.262810164950689	0.173619595125124	0.31453135241503	0.400031072289072	0.397614592431606	0.367269119343187	0.15565904446179	0.0336901160304406	0.264596061781977	0.102016663223386	0.641364544178445	0.283868752524373	0.197990089367112	0.125187490801435	0.137889206619115	0.176121809719906	0.404996958859787
AC004846.2	0.603859569562539	0.584966017612313	0.486638373811755	0.298151981679497	0.27107259507202	0.486117288851839	0.580763177800635	0.670437300678085	0.783749429993969	0.311587043306836	0.334786447298994	0.428674433987042	0.35646984288652	0.171795686531635	0.28903790493769	1.16506691462476	0.174742499391907	0.594063616471528	0.805290639159622	0.657946602793872	0.114741533139102	0.278814431089489	0.208921507492499	0.317606869575731	0.434079190547937	0.759002134245188	0.259049061093796	0.0662221961075933	0.447529582580071	0.449915061067745	0.0644813417080832	0.363434928483378	0.584120319179368	0.179005663126565	0.167854490405658	0.835061628452434	0.257483918615146	0.389965674397394	2.21462968778296	0.245481943537749	0.313977130845249	1.88145501248981	0.139364384171486	0.306971468844203	0.122783044498772	0.574603332557871	0.447215272677374	0.69860966376257	1.060096813658
AC004847.1	0.253535920762429	0.0182155992385495	0.307147586830315	0.369260547421585	0.572850397493853	0.0762899388275276	0.365011052948458	0.197847740511812	0.896740919348629	0.753714539003669	0.563541715233554	0.189893883015777	0	0.163465983401803	0.0427342882767095	0.801482920331538	0.546676255196326	0.129826299093138	0.0685035629286547	0.0371782138344028	0.362997123864488	0.366195174527863	0.0538261280171428	0.50061579373011	0.666115688912197	0.0251610612267818	0	0.446645714915997	0.306386905828397	0.405608697954929	1.00258540260701	0.0816689131050152	0.0614130558785405	0.318550323704634	0	0.351903209368583	0	1.15954513547794	0.872827114756218	0.0793799816810091	0.0177179641711331	0.118704688860402	0	0.510140453732933	0.100625220168548	0.386747045565567	0	0.201216551326809	0.601457782574586
AC004849.1	0.467226772285796	0.325307584961656	0	0	0	0.721228157613936	0	1.51700423409493	0.448930323876028	0.314867332103677	1.46554455248031	0.390839771178234	0	0	0	0	0.273139844309521	0	0	0.333223619722712	0.739855927589975	0.364678370210821	0	0	0.395830169216801	0	0	0	0.667887036348687	0.854246846253988	0.454130270227982	0	0	0	0.321541469306508	0.508932936779609	0	0	0	0	0	0	0	0.468654833399568	0	0	0.316272970471968	0	0.381657511911649
AC004854.1	0.144308780961375	0.0970366934363721	0.217098264761035	0.0893459611764179	0.243766143819742	0.0833415108097277	0	0	0.138039569885985	0	0.133454983466867	0.22796355001663	0	0	0	0.217494334248898	0.156615493211991	0.498228327385249	0.0929759474454655	0	0	0.211907075550021	0.0967800183889328	0.108790553895163	0.231039150755755	0	0	0	0.216544118629563	0.199295990774286	0	0	0	0	0.0958242217850835	0	0	0	0.89019639660153	0.270806913280046	0	0	0.293720056214244	0	0.136043638882768	0.136225643796746	0	0	0.11543561666085
AC004858.1	0	0	0	0	0	0	0	0	0.366933522784616	0	0	0	0	0	0.161828339046756	0.160052465894106	0	0	0	0	0	0	0	0	0	0	0	0	0	0	0	0.126950499062952	0	0	0	0	0	0	0	0	0	0	0	0	0	0	0	0.125536937848152	0
AC004862.1	0	0.00914370288795244	0	0.016748451687584	0	0	0	0.00961437031353155	0	0	0	0	0	0	0	0	0	0	0.00874980083311261	0	0	0	0.00911877514456771	0	0	0.0126452643344983	0.0115007255119985	0	0	0	0	0	0	0	0	0	0	0	0	0	0.0352483009624128	0	0.0772776325705369	0	0	0	0.00886180663308238	0	0
AC004865.1	0	0	0	0	0	0	0	0	0	0	0.0478496866151206	0	0	0	0	0	0.0284982997525579	0	0	0	0	0	0	0.0387919253509394	0	0	0	0	0	0	0	0	0	0	0	0	0	0	0.103314886959392	0	0	0	0	0	0	0	0	0	0
AC004865.2	0.236619832545166	0.0336156908275586	0.350635956174102	0.540618078651085	0.284874383338034	0.264839163818452	0.617426902441079	0.168588893487911	0.719330788708034	0.606764327017622	1.01293318621734	0.301011470281411	0.0846247220634956	0.289944928906676	0.152584129978028	0.912360591185618	0.324868584327892	0.0495478068874875	0.154165573726026	0	0.554201638038115	0.619270795345896	0	0.369525135041209	0.667654772284138	0.0463395247506814	0.123038319032098	0.474848631544021	0.253452525348618	0.407366939105313	0.499554360209599	0.203239886141193	0.0755862419935775	0.463295703579952	0.406837633053582	0.351600001103635	0.102589426520289	0.894113804528173	1.96040560313968	0.432764182901885	0.0646792912165457	0.100741105713636	0.106358918821769	0.280529144337366	0.34261414953331	0.588135380784699	0.032587799475351	0.329208105735658	0.326572958339232
AC004866.2	0	0	0	0	0	0	0	0	0	0	0	0	0	0	0	0	0	0	0	0	0	0	0	0	0	0	0	0	0	0	0	0	0	0	0	0	0	0	0	0	0	0	0	0	0	0	0	0	0
AC004869.1	0	0	0	0	0	0	0	0	0	0	0	0	0	0	0	0	0	0	0	0	0	0	0	0	0	0	0	0	0	0	0	0	0	0	0	0	0	0	0	0	0	0	0	0	0	0	0	0	0
AC004869.2	0	0	0	0	0	0	0	0	0	0	0	0	0	0	0	0	0	0	0	0	0	0	0	0	0	0	0	0	0	0	0	0	0	0	0	0	0	0	0	0	0	0	0	0	0	0	0	0	0
AC004870.1	0	0.114486819914381	0	0.171718294405289	0.241348355328653	0	0.247477289148181	0.081208119046202	0.162458519634963	0.1105502297055	0.343062110225224	0.345894668268392	0.0983508401439415	0	0.0910419126100728	0	0	0	0.17849410888158	0.260582250816854	0	0	0.150324007078141	0.0440332769755263	0	0	0.187285557948471	0.0584961489883322	0.0896080066466601	0	0	0	0.170732693339409	0.0331944097085514	0.0763522960130708	0	0.0902425972083421	0.16545211353568	0	0	0.181250407344259	0	0.308309520793911	0	0	0.108849044135183	0.111079204584595	0.0355458853578317	0.092104416345262
AC004870.2	0	0.0884018066063405	0	1.45460047681755	0.115827450596768	0.0193509193304153	0.147154723673301	0.395789941618471	0.269266044888124	0.512522739162882	0.411534187553496	0.232552203771979	0.0289115435164762	0.468401050274773	0.291932019516473	0.077816713240605	0.392261411598211	0.033391141348483	0.14509983207402	0.196678306259964	0.0591452562050389	0	0.10939219512092	0.0749903603615306	0.0281707856186327	0.20554264491226	0.188028145436641	0.60634890737333	0.0774602434129214	0	0.216300563228871	0.248868823494464	0.0759694847856995	0	0	0.0742865669007607	0.214761449954246	0.0249338712645002	0	2.0823860280219	0.206189266061103	0	0.206408494126136	1.47197093679475	0	1.71962767391644	0.0435108017445796	0.0407222250888621	0
AC004870.3	0	0.0646263080662053	0	0.059451486886604	0	0.108784947540057	0	0.254256048962559	0	0	0	0.0791021278138798	0	0	0.148480402829394	0	0	0	0.121239314472269	0	0.165249682322785	0	0.185316199948102	0	0	0.0887324312296886	0.0808907842024739	0	0	0	0	0	0.0735005756314621	0	0	0	0.0507545514372046	0	0	0.267775603535553	0.439822787978052	0	0.136353439970935	0	0	0	0.180391990446269	0	0
AC004870.4	0	0.287361534587208	0	0.18260060557157	0	0.129872366321173	0.115341685291266	0.587086965085584	0.277459338123705	0	0.0719977241938701	0.239718882109225	0.509558263040513	0	0.283678518475608	0.060677048869512	0.16489925897663	0.284257499999606	1.13422180981166	0.9863201008801	0	0.0590349250342162	0.698464452062383	0.0584606633308994	0	0.81799363692943	0.501997211661454	0	0	0	0.075505892873024	0.224510210251058	0.170854486380199	0	0	0	0.395953884819885	0.0573275289559957	0	0.2845620501475	1.19288069847776	0	0.843812762429665	0	0	0.393644073437122	0.361529401428543	0.0472376475200733	0
AC004875.1	0	0	0	0	0	0	0	0	0	0	0	0	0	0	0	0	0	0	0	0	0	0	0	0	0	0	0.0571808079269468	0	0	0	0	0	0	0	0	0	0	0	0	0	0	0	0	0	0	0	0	0	0
AC004882.1	0	0	0	0	0	0	0	0	0	0	0	0	0	0	0	0	0	0	0	0	0	0	0.307314472551018	0	0	0	0	0	0	0.325883819248602	0	0	0	0	0	0	0	0	0	0	0	0	0	0	0	0	0	0	0
AC004882.2	0	0	0	0	0	0	0	0	0.0639630610277147	0	0	0	0	0	0.0526415021500056	0	0	0.0656511361943361	0.0427208590043403	0	0	0	0	0	0	0	0	0	0	0	0	0	0	0	0	0	0	0.0491611363482561	0	0	0	0	0	0	0	0	0	0	0.104631536137535
AC004884.1	0	0	0	0	0	0	0	0	0	0	0	0	0	0	0	0	0	0	0	0	0	0	0	0	0	0	0	0	0	0	0	0	0	0	0	0	0	0	0	0	0	0	0	0	0	0	0	0	0
AC004884.2	0	0.341221655745231	0	0.166728367284471	0.0824727754189197	0	0.138502603081009	0.129001407616131	0.174229245814215	0	0	0	0.0799506586214506	0.238740233837278	0.14433980854099	0	0.197351653245756	0.260314897751932	0.0601164027049834	0.242125930092655	0.0825689331631738	0.138987618353213	0.062605094733614	0	0.222214609664514	0.0862083550075548	0.0785837438327727	0.181023867404105	0.208234120796594	0	0.0909175412464031	0.0576499743125783	0.13943071288892	0.248526606448309	0.286272919442761	0	0.314175315714829	0.13507347277649	0	0	0.119685731199275	0	0.253913621670465	0.0942152412689124	0.171740455604929	0	0.119279749289504	0.111819422726388	0
AC004888.1	0	0	0	0	0	0	0	0	0	0	0	0	0	0	0	0	0	0	0	0	0	0	0	0	0.151615061490921	0	0	0	0	0	0	0	0	0	0	0	0	0	0	0	0.0609743049058233	0	0	0	0	0	0	0	0
AC004890.1	0.857092863404963	0.34289952557792	0.555506408248594	0.692368745809122	0	0.54465131062186	0.382895365914411	0.190399879426237	0.472188076283384	0.175505277792222	0.642121186405473	0	0.426297225421105	0.239955371740784	0.212518530549093	1.60373873636299	0.826890546404349	0	0.174220870794041	0.186256954649073	1.56291476105412	0.687190913675319	0	0.68175427409144	0.223351989230863	0.245800038298955	0	0.488803241316	0	0.514454810404099	0.477615403303995	0	0	0.422510044352882	0	0.534763182473262	0.394561888662209	0.799238593517261	1.15973938753127	0.261912660600495	0	0	0.195505718465613	0.687702931946729	1.33650048458918	0	0.722479083712581	0.313949514953873	0.214897146025953
AC004890.2	0.249894825249907	0.155365470627726	0.221409799673652	0.358292659424962	0.275705688301077	0.65389945630076	0.772706536757804	0.416637658203554	0.537309563997544	0.273003270755885	0.928141618595243	0.241036934447962	0.250230434916436	0.0962866686163866	0.0663735652122875	0.700355970868967	0.253488532724079	0.245347743461297	0.244818894056451	0.275299031321855	0.11480609343375	0.150420993385224	0.0561499088013553	0.441917158000943	0.328212909912893	0.171142749467383	0.118862625543042	0.118296927482192	0.127809115121787	0.851980975774208	0.64658611169967	0.183338719974314	0.133943525636302	0.242022757531543	0.406517442611051	0.816085736588285	0.128702404235258	0.351672443237922	0.52191101377567	0.161058738866373	0.179758127453766	0	0.352488743313185	0.380674571840304	0.412835282195618	0.755147031750876	0.143626066649915	0.251685508864033	0.930035383689222
AC004893.1	0.0375324828774008	0.0249310026813416	0	0	0	0.0630857848262212	0.161544602844986	0.0772345697019183	0	0.0709735385563726	0	0.0899468467941774	0	0	0.029448561750398	0.0291105669033599	0.0608685098058301	0.0367992496981819	0	0.0507625073981973	0	0	0	0	0	0.0344066302426954	0	0	0	0.103300890178525	0	0.0228717625404284	0	0	0	0	0.0195217985747499	0	0.0751275228651153	0	0.0242514449001348	0	0	0	0.0697711881643624	0.103570850260729	0	0.0667879126161045	0.222758811627812
AC004893.11	1.09629365482708	0.582943648319189	0.878004581211972	0.521997310643963	0.963265192293317	0.672507010670797	1.20900428571416	0.664030315313571	0.723972144643311	0.824093487754318	0.872383457060243	0.896698727742585	0.374877817150933	0.294518548302008	0.402636592763166	0.863279007017905	0.585885141430066	0.479981562205577	0.588886234297311	0.811729601684207	0.655457229480795	0.359598461087828	0.489708432257726	0.561486056200637	0.658193378764056	0.582090321721677	0.223573743041065	0.412166036983531	0.973466583693966	0.719995007202825	1.04161535944582	0.79280806844999	0.702636316003616	0.752983424001727	0.349716405541072	1.30551296972952	0.25101743213877	1.02954021066217	1.15766876863328	0.130275108880224	0.690386878417744	0.69114618865296	1.30923849251524	0.415597296318985	0.678707228441768	1.20802941778746	0.51804197372766	1.02019083177566	1.0813652212282
AC004895.1	0	0.271760886583596	0.0490146425509306	0.183907310121497	0.0554359210972179	0.410382546814409	0.181656648310381	0.320919642614995	0.279381913639941	0	0.0583151385076737	0.149629025592135	0.155522321038497	0	0.189196566300218	0.142580737521068	0.101927603610106	0.121383245903403	0.45240130574109	0.27849623609208	0.0555011599950033	0.182283481799133	0.122462732743093	0.0931150064129117	0.0523601847878348	0.167361571549632	0.0527985524327231	0	0.0961622148356724	0.171332271732612	0.119852820014181	0.148719263734742	0.139268624619116	0.137688151145508	0.159521102955415	0	0.0652779293385311	0.177223081816794	0.203319919447881	0.0620394450965164	0.040959123507867	0	0.13238126488645	0.124155689634055	0	0.171769725456546	0.0408163936198346	0	0.145824232239842
AC004898.1	0.13206615161966	0	0	0	0	0.0761347181187177	0.100066059597183	0.0931169539296255	0	0	0.122094637029998	0.0551902397927649	0	0	0	0	0.0734703771498428	0.0662375163249429	0	0	0	0	0	0	0	0	0	0	0.052266468315116	0.0942275017710167	0.0653866415651386	0	0	0.0381553110341909	0	0	0	0	0.216627436968441	0.0663139414934549	0	0	0	0	0.0635781368376527	0	0	0.0408532663689883	0.105553554664779
AC004899.1	0	0	0	0	0	0	0	0	0	0	0	0	0	0	0	0	0	0	0	0	0	0	0	0	0	0	0	0	0	0	0	0	0	0	0	0	0	0	0	0	0.0197405207389204	0	0	0	0	0	0	0	0
AC004910.1	0	0	0	0	0	0	0	0	0	0	0	0	0	0	0	0	0	0	0	0.0450152114109992	0	0	0	0	0	0	0	0	0	0	0	0	0	0	0	0	0	0	0	0	0	0	0	0	0	0	0	0	0
AC004911.1	0	0	0	0	0	0	0	0	0	0	0	0	0	0	0	0	0	0	0	0	0	0	0	0	0	0	0	0	0	0	0	0	0	0	0	0	0	0	0	0	0	0	0	0	0	0	0	0	0
AC004912.1	0	0.300125706168639	0	0	0	0.260223173820164	0.607827425242384	0.314052564169683	0.415477124028897	0.290414709260703	0.402869721455666	0	0	0	0	0	0.465857727294651	0.425190205236865	0	0	0	0	0	0	0	0.40075416433183	0	0	0	0	0	0	0	0	0	0	0	0	0	0	0	0	0	0	0.409997019779685	0	0	0	0
AC004917.1	0.0252195702590663	0.016728144097816	0	0.0605141314550464	0	0.0143105023145256	0	0.0175868442145356	0.047765217085286	0	0	0.0408146486186012	0.0632684096397175	0.0225191404319857	0	0	0.0410081272556041	0	0	0.0171813689083338	0.0653526634903209	0	0	0.0188181919350611	0.0208495734011665	0	0.0210260538818295	0.0250709284331064	0.0575820735473283	0.0178021853020801	0	0	0.0190687618615242	0.042056620457315	0	0	0	0.0184485163066152	0.0672063416719277	0.0247537625759203	0.0323603715737906	0	0.171419218586096	0.0253090647329825	0	0.0471180834430434	0	0.0151653958430313	0
AC004918.1	3.03562113018488	2.52649017488835	2.98528131908367	2.16183307899297	3.06761557436863	2.2631963576748	3.39269863655625	2.3160165163792	2.91713268392135	1.65945235768505	2.64876531849129	1.23742502321201	2.13555082396138	2.73494728566436	2.30875065015531	4.03681248677289	2.18084514760599	1.56706835234091	2.67142197009681	2.48540597097279	2.1991052563544	2.49195996399618	2.20680861388853	2.43349499516491	2.61277570899284	2.61084444430693	2.10256762923375	2.04554890767777	2.84848983158895	2.60948817312889	2.4156775706112	2.36007832655412	2.51420771924693	1.97551803908485	1.59610491354899	2.32424518341718	1.83316906965455	2.53658761451767	4.46896208013328	1.49822846355472	1.73583937787737	3.81160139414969	1.47192807288889	2.63597378062362	2.63207473064997	4.59721195546318	2.17450278557621	1.62565360346248	3.0508474890906
AC004920.1	0	0	0.0824188684237145	0	0	0	0	0	0	0	0	0	0	0	0	0	0	0	0	0	0	0	0	0	0	0	0	0	0	0	0	0	0	0	0	0	0	0	0	0	0	0	0	0	0	0	0	0	0
AC004923.1	0.215846653949336	0.616976566861058	0.16936191683981	0.258236794578719	0.0984163023436575	0.0643514115141888	0.569158294592623	0.693623943181428	0.469973746977337	0.270036778632498	0.103449155150223	0.259364978810277	0.348813769768205	0	0.171552380691402	0.458820220167524	0.121618856257906	0.307181501702322	0.595120256643647	0.410256018734778	0.0985304227552328	0.241276252344071	0.213701241747404	0.566197464257932	0.340774871931995	0.453606146699924	0	0	0.246502820690106	0.42318020489399	0.209283147651298	0.257845172739994	0.16576979160127	0.0636663559813101	0.0740622621936464	0.2369463343263	0.322219137893249	0.234706985159824	1.27400322064294	0	0.142475904611261	1.03409327993748	0.0809731017926358	0.313761899423793	0	0.464439721284976	0.389889283140236	0.0681260725405673	0.328356037461584
AC004923.2	0	0.178372564492375	0.299112412731071	0	0.120419921580237	0	0	0.1870121771263	0.250880537421771	0	0.126529529463643	0	0.11678348595396	0	0.108155379925838	0	0	0	0.0880872773375982	0.182938386998191	0.335102407980327	0.201185540211667	0.259266574204781	0.199320373663102	0	0.241506372100919	0.412872687556642	0	0.29836964283194	0.189171494662512	0	0	0.104432732685018	0.0781094044258648	0	0	0.141248160711388	0	0.556650529181142	0	0.0894907930813173	0	0	0	0	0	0.0891840903788159	0	0.109410144012038
AC004923.3	0	0	0	0	0	0	0	0	0	0	0	0	0	0	0	0	0	0	0	0	0	0	0	0	0	0	0	0	0	0	0	0	0	0	0	0	0	0	0	0	0	0	0	0	0	0	0	0	0.113559386344416
AC004923.4	0.674629216578829	0.135628670807312	0.253056864695886	0.202709984150782	0.383239226857204	0.790944240943389	0.863076547617896	0.464767548240601	0.605598064957631	0.464879947718526	0.971718085726789	0.11215525934671	0.463520536609525	0.288776596821792	0.208501978494824	0.790775524577246	0.674180103444908	0.369823937252342	0.461789087109967	0.266056112427918	0.120401992536115	0.291792481119771	0.0465152024609223	0.454062339171869	0.495808206413446	0.295693405048303	0.114662120228817	0.260082680023492	0.252418699182518	0.851627436695346	0.3655312376714	0.476725451846002	0.419393286247015	0.222403286569934	0.256523826013846	0.350211979239516	0.20674260598341	0.521146326952404	0.741344651553894	0	0.132066089081358	0	0.236002379562669	0.534799251485308	0.189162540312683	0.917282698006931	0	0.532638016399866	0.70437951297101
AC004924.1	0.317779188991145	0	0	0	0.281648673284297	0.188139322247491	0	0.228207937153192	0.304727944873862	0	0.295144693509743	0.67936055200517	0.27358287147143	0	0	0	0	0	0	0	0	0	0	0.450921606917257	0	0	0	0	0.463962688117315	0	0.308432348380032	0	0.246001274513622	0	0	0	0	0	0	0	0	0	0	0	0	0	0.395990854460395	0	0
AC004930.1	0.366359347039599	0	0.152592911654183	0	0	0	0	0	0	0.244111672003839	0.340655986875246	0	0	0.174980381545784	0	0	0	2.67449141989065	0.126266501067752	0	0.464508991788	0.148865336253437	0	0	0	0	0	0	0.152194822285994	0.859314019594564	0	0	0	0.313207360159084	0	0	0	0.276176403676533	0	0	0	0	0	0.195429868862615	0.493256654143593	0	0	0.119845562476725	0.156342753549786
AC004938.1	0	0	0	0	0	0	0	0	0	0	0	0	0	0	0	0	0	0	0	0	0	0	0	0	0	0	0	0	0	0	0	0	0	0	0	0	0	0	0	0	0	0	0	0	0	0	0	0	0
AC004941.1	0	0	0	0	0	0	0	0	0	0	0	0	0	0	0	0.0130697551228904	0	0	0.0213268592553193	0	0	0	0	0	0	0	0	0	0.0130085388150273	0	0	0	0.0253935953480934	0	0	0.0552593948695694	0.0087486394707434	0	0.0340267815660159	0	0	0	0	0	0	0	0	0	0
AC004943.1	0.0611134845619709	0.040705742267953	0.0473950489527671	0.0557744297429739	0.105295306698356	0.0348643289269441	0.0460294387917255	0.063699327352837	0.0294879056489915	0.0392714108924377	0.137055957036386	0.0981621349071214	0.0519528101980009	0.0275795276503368	0	0	0.0501516624307534	0	0.058067815477959	0.0622533552937897	0.105417116133969	0.0232828129379845	0.0800808057121006	0	0.0506319723670807	0	0.0257539068316313	0	0.0703319970751935	0.0218105940251545	0.115984622907492	0.0373603186020266	0.0233600566051381	0	0.09844419672229	0	0.0476065585821055	0.0226013190542305	0	0.0599983478694497	0.0199369147620944	0	0.148416646904661	0.0309896863175242	0.0290455896928459	0.0290859038558524	0.019866936315034	0.0369314746668652	0.163397788538069
AC004943.2	0	0	0.0251101640081074	0.0132260642520319	0.00953925369029285	0.042650993742924	0.0324175957854672	0.0301170662893034	0.010403514848332	0	0.1068058111127	0.0264565232706266	0.0275453263460121	0.028983651795034	0.0170175288174983	0	0.0353356777771042	0.0106833366233132	0.0476590707508846	0.0221252981941752	0.0746914628271061	0.0564642083108885	0.0285750197164949	0.0322159774797825	0.0268392483449303	0.0198970743704059	0.018100271039833	0.0428547644487112	0.0414979597084124	0.0229233395968308	0.0519633476590595	0.00661723688651486	0.0164137896343698	0.0362409531186481	0.0491427078621604	0.0476029564524243	0.0224422047171754	0.0158794272282921	0	0.0213130894555744	0.0209547604827692	0	0.0309714854086989	0.0852591520114293	0.010246445404722	0.0102607599555307	0.0208812351930944	0.00654047812987635	0.0172213207951685
AC004944.1	0	0	0	0	0	0	0	0	0	0	0	0	0	0	0	0	0	0	0	0	0	0	0	0	0	0	0	0	0	0	0	0	0	0	0	0	0	0	0	0	0	0	0	0	0	0	0	0	0
AC004945.1	0.0529028821801573	0	0	0	0	0	0.0785654502133529	0.036998504147262	0	0	0	0	0	0	0.0415558231324075	0	0	0	0.0336999861861934	0	0	0	0	0	0	0.048518296884228	0.0870396079534662	0	0	0	0	0	0	0	0	0	0	0	0	0	0	0	0	0	0	0.049850695951992	0	0	0
AC004946.1	0	0	0	0	0	0	0	0	0	0	0	0	0	0	0	0	0	0	0	0	0	0	0	0	0	0	0	0	0	0	0	0	0	0	0	0	0	0	0	0	0	0	0	0	0	0	0	0	0
AC004946.2	0	0	0	0	0	0	0	0	0	0	0	0	0	0	0	0	0	0	0	0	0	0	0	0	0	0	0	0	0	0	0	0	0	0	0	0	0	0	0	0	0	0	0	0	0	0	0	0	0
AC004947.1	0.0189220292469319	0.23219867047399	0.0146262736795373	0.435919311081269	0.352997626017045	0.0213746571480807	0.211962479238812	0.265444822453233	0.324251699365215	0.0940395302801062	0	0.188571031503013	0.317445813423455	0	0.0867525922305611	0.230898715654344	0.212001062468237	0.107882699947695	0.126831540895146	0.0878485390286986	0.0329876111162148	0.0423407146405031	0.120448921717317	0.0280859366492676	0.120595468699237	0.101027057642145	0.192675368988634	0.0557106407318929	0.0853842621717266	0.0526676461840598	0.0542409457154903	0.173854665408307	0.188341890417355	0.031600546921292	0.0727377202504134	0.121162772224359	0.481082116815602	0.0275359301471245	0	0.979450894145404	0.139985803031353	0	0.130211594142336	0.145345138671953	0.0698936405964181	0.533443776652185	0.0944920662429813	0.664874564784222	0.0445505809257906
AC004951.1	0.853365099453721	0.488915169251174	0.725096059964487	0.598181193127056	0.922307530276941	1.49209874283938	1.98124702304675	1.11316128435301	1.3764365402952	0.830224232238094	2.07327338719733	1.08444747516752	0.951361620015173	0.675171627239596	0.263190785613335	2.3910262651411	0.901950640761601	1.06993121044261	0.875126644005966	1.07688661337559	0.949114910742235	0.786594004890881	0.527287474564397	0.717698083848218	1.23147412414681	0.689386114585396	0.258896562062184	0.392803271421058	0.9325699738956	1.6978709701112	1.19802486035341	1.14068060902569	0.631595874124475	1.3069652604029	0.824295589724464	1.06218802718354	0.533549010723505	0.768594836592849	1.99259779594666	0.254706706616994	0.41037015652923	1.41615178623811	0.464751359015422	1.0192089339704	1.1509962203068	2.48367329858303	0.625023987638619	0.868162305398908	1.84249354564557
AC004951.2	0.550653218477157	0.244175769828535	0.810055336947863	0.721721062325466	0.217407596258787	1.01763682630695	1.37947321241938	0.472883431276395	0.846746458402991	0.559942413122714	0.788988384846352	0.203195687360618	0.351263021623041	0.457474647610738	0.284721301421703	0.840523712008886	0.437870413879757	0.44831162681818	0.19791499885575	0.559350350972947	0.687635112999756	0.764655247584515	0.419184174077899	0.667412764025569	0.343174128761694	0.467823574358693	0.158429836978805	0.636341872728053	0.717116051433445	0.754591502493098	0.781828158669009	0.420213037102692	0.233060261668716	0.50159137283193	0.348290677413672	0.693164837476911	0.365429599707061	1.21584734097071	1.04839377602107	0.900391783116359	0.44222018708277	0	0.518286908287513	0.597463208840108	0.608079378839901	1.23643513940964	0.308342183098321	0.714169531977869	0.795776021674703
AC004951.3	0.3588736004853	0.272063296024256	0.312899725780548	0.445817024415737	0.219992704365962	0.399776291066835	0.809296261045622	0.284812461136541	0.505193772478667	0.263179665594404	0.684460571738542	0.545527634958462	0.246275324702495	0.0398319393354759	0.135153678398198	0.473303482356072	0.20654472228708	0.167407116061644	0.187763006715808	0.44617458758595	0.498060129431338	0.130126958846021	0.520677290541588	0.302912968609574	0.271698744158571	0.331844318664625	0.33484764887924	0.129061029352301	0.367195912873605	0.23481107505977	0.277970394435946	0.318845834128289	0.221239829652519	0.233225865358851	0.218945672896612	0.230863769874614	0.314175315714829	0.324136721767621	0.531565542739699	0.281634391059358	0.289258385969546	0.221000976231233	0.265508127999461	0.360010536579436	0.23509371703736	0.271150587842404	0.264375167151101	0.178403044785935	0.43068697274637
AC004965.1	0	0.155745752268877	0	0	0	0	0	0	0	0	0	0	0	0	0	0	0	0	0	0	0	0	0	0	0	0	0	0	0	0	0	0	0	0	0	0	0	0	0	0	0	0	0	0	0	0	0	0	0
AC004967.1	1.10427979030611	1.20395336045429	1.37009645001428	1.6757103795601	1.75335443736229	2.20840121984329	1.62869594973372	1.81293299462376	1.96370475984681	1.36256448271442	0.988194931907497	1.13937753893451	1.07972465600964	2.00151245119172	1.54988790144506	1.92404979485096	1.79162685501616	1.24409411726973	1.59787591551573	1.0428029414562	2.03341704536614	1.31171614168395	1.23530288691094	0.984359764014248	2.19958345900331	1.18817457022559	1.67271473083456	1.68010328430726	1.09624548612138	2.10310074341242	1.41604492805092	1.40236673840707	1.35009902281177	1.45690218228679	1.57720674858846	1.44681527632618	2.0353518626175	1.54506988955997	1.3531845934964	1.14345883961633	1.07682068586129	0	0.911857954772125	1.68958215360842	1.5509921523378	0.826320096565925	1.33719150696436	1.27939103641777	1.39285312883737
AC004969.1	0.172541338126443	0.171242920986032	0.0690518605368919	0	0.0780280255741779	0.260017186627459	0.131172620755078	0.287939224040551	0.273321698224931	0	0.637780893905961	0	0.0756382997280672	0.0403076561898337	0.0699765087771525	0	0.0490995319414795	0.128816371077845	0.264201148438901	0.175637131828386	0.187897224733225	0.162746815231541	0	0.0666643513466555	0	0	0.0376504321322487	0	0.102105000881468	0.209804656680685	0.127196294740684	0.0275164112588367	0.034163815528406	0.050351320254001	0.195516445167853	0.275921053133387	0.13553344817955	0.0330581709511685	0	0	0	0	0	0.131750964975656	0.162748495775082	0	0	0.0271994984812053	0.408102166314925
AC004973.1	0	0	0	0	0	0.0463996855798477	0.119873359248103	0.056879445297647	0	0	0	0	0	0.0725580888686086	0	0	0.0447598064842739	0	0	0	0	0	0	0.0608045738407845	0	0	0.0678242184042002	0.156980011706861	0	0	0.0785148243528035	0.049707386254752	0	0	0.0534514788335928	0	0	0.0596269400511215	0.108591281187038	0	0	0	0	0.0813752423071185	0	0	0	0	0.0645840149898998
AC004975.1	0	0	0	0	0.388315674073943	0.137217956423947	0.612588996112234	0.316763682082275	0	0.292941830590689	0.722872828009531	0	0	0	0	0	0.132512036723536	0	0	0.310152421437263	0.207414965481885	0.179811588708746	0	0.178132564946988	0	0	0	0	0	0.457160945380588	0	0	0	0	0.428346189738049	0.475561264540241	0	0	0	0	0	0	0	0.235294547150694	0	0	0	0.145057283765358	0.878629479487237
AC004975.2	0	0	0	0.211452927706131	0	0	0	0.0637728517792887	0.0868142242847061	0	0.30971560156558	0	0	0.0812987413570238	0	0.0707378198034045	0	0	0	0	0	0	0	0	0	0	0	0	0	0.0645412256030458	0	0.0557482735391333	0	0	0	0	0	0	0.0620252040326113	0	0	0	0.128271045514626	0	0	0	0	0	0
AC004980.1	0.631296574089536	0.30360657926048	0.54160291284886	0.449576516048607	0.488324590845899	0.908867294375725	0.77942543544828	0.436228784635912	0.769123168250291	0.515140893608241	0.676427300737999	0.402462115244916	0.333539669813798	0.512507032145195	0.347648424760116	0.625940250090072	0.555504432656159	0.949751773880284	0.389580130674909	0.414507555051463	0.520367918259458	0.466479081889051	0.284529598421521	0.58168969705467	0.553619346620987	0.216806321627096	0.235000141167692	0.297295785283982	0.452081490917752	0.559520644361507	1.17388684008224	0.363228308314048	0.596615046292431	0.538203392727787	0.498055362321108	0.587557346382206	0.346579578117973	0.661343676292938	0.568366209951575	0.411631589696083	0.273582064825126	0.307002828248842	0.464751359015422	0.438754118700878	0.524396885887496	0.825642328041238	0.272701044928596	0.492389448252055	0.616205959284082
AC004980.2	0.601330264092151	0.257522369519847	0.424496630180032	0.182169159525227	0.331735439647652	0.170283994773734	0.413690392449919	0.496752486608034	0.0982960976514746	0.24907363215334	0.422538378772584	0.163763138638653	0.0875983777753736	0.0920741625766317	0.157818610308894	0.0801520073848288	0.607289176322168	0.283608446488801	0.247295299965679	0.434361879709174	0.332090912092805	0.151992461679256	0.0686328118155761	0.350497605814727	0.383940418377581	0.183067057590705	0.167358304238568	0	0.295655446134495	0.652724545497322	0.716458920127416	0.0632109786628814	0.223066336013688	0.168535061409221	0.311648665963127	0.652546177230096	0.252076626811671	0.216284819400353	0.0703078897763362	0	0.251024971979792	0	0.276687445334716	0.103179353546621	0.273002879682993	0.35405688619105	0.0667369603262783	0.437379657084869	0.863099323994143
AC004980.3	0	0.340388891860215	0.473201581379192	0.574050768403552	0.33801429522402	0.360994794426586	0.202548045812096	0.704554850790963	0.468874420456493	0.329517773523543	0.245298582318002	0.113485001507921	0.328510201132263	0.621436721882036	0.837558740370575	0.390843391920038	0.34948561182322	0.479641067911384	0.818686486425417	0.269048461315386	0.338375738131142	0.381355610992165	0.483421273086876	0.37802545209068	0.997400767811693	0.717896373873384	0.504576134256171	0	0.55045106793375	0.510893769894316	0	0.573266246480548	0.684508477255627	1.12506417942065	0.728271716655081	0.415501535360467	0.952985537322266	0.52652886715805	0.626683875713783	0.135817964433366	0.473189768377484	0	0.100259610355887	0	0.732806356589298	0.889214215406698	0.330981611397158	0.974112330367983	0.483624892654664
AC004980.4	0	0.308073322887419	0	0	0	0	0	0	0	0	0	0	0	0	0	0	0	0	0	0	0	0	0	0	0	0	0	0	0	0	0	0	0	0	0	0	0.246169101183652	0	0	0	0	0	0	0	0	0	0	0	0
AC004980.5	0	0	0	0	0	0	0	0.170938377081467	0	0	0	0	0.205719848655284	0	0	0.188867492279533	0	0	0.15632475930961	0	0	0	0	0	0	0	0	0	0	0	0	0	0	0	0	0	0	0	0.166418116803639	0	0	0	0.175553487074271	0	0	0.226812864490399	0	0	0.193095422559519
AC004986.1	0	0	0	0	0	0	0	0	0	0	0	0	0	0	0	0	0	0	0	0	0	0	0	0	0	0	0	0	0	0	0.159656170244491	0	0	0	0	0	0	0	0	0	0	0	0	0	0	0	0	0	0
AC004987.2	0	0	0.0351795532176639	0	0	0	0	0	0	0	0	0	0	0	0	0	0	0.0445326693727142	0	0	0	0	0	0	0	0	0	0	0	0	0	0	0	0	0.029810346270496	0	0	0.0332859041744474	0	0	0	0	0	0	0	0	0.0292719223529909	0	0
AC004987.3	0	0	0	0	0	0	0	0	0	0	0	0	0	0	0	0	0	0	0	0	0	0	0	0	0	0	0	0	0	0	0	0	0	0.0379110933589223	0	0	0	0	0	0	0	0	0	0	0	0	0	0	0
AC004988.1	0.029603152450698	0.0196458059635875	0	0.0880735053500855	0.305434013415921	0.370700157450832	0.390282164296958	0.0610932471779891	0.0559922863164565	0.127694018706653	0.0540814062216777	0	0	0	0.0906931401116027	0.0229463605681556	0.0637711035019715	0.592663162162712	0.0916534180802043	0.040076743759554	0.218390980672321	0.065942583436937	0.0579967254818479	0.0438618514552477	0.387400511691792	0.0271314875629073	0.0246869513993871	0.0865448900304989	0	0.0209058241310615	0.137858362475378	0.035818459713578	0.0661581516535482	0.20250147670947	0.0193937883545553	0	0.0456484857782144	0	0.135015896816512	0.0290571918720609	0	0	0	0.0873495608206868	0.799511149943388	0.159741234838147	0.0563889632426128	0.652103121546425	0.13552826061473
AC004990.1	0	0	0	0	0	0	0	0	0.0218338943704816	0	0	0	0	0	0	0	0	0.0224187779948107	0	0	0	0	0	0	0	0	0	0	0.0176333872681054	0	0	0	0	0	0	0	0	0	0	0	0	0	0	0	0	0	0.0146974622845072	0	0
AC004997.1	0.146776803188842	0.176127684449144	0.456235458795436	0.105512381651034	0.087413400885124	0.138680788992086	0.341937688637687	0.103643503220364	0.205795760182392	0.155524686464158	0.0919013259157695	0.0615203523060198	0.0640205369869812	0.131637407905189	0.0397425128234693	0.238105053073393	0.0818384110675211	0.0975877225197766	0.0945946805843299	0.0683324749392985	0.0661290048582794	0.0569525233947473	0.066382742480526	0.180005053682865	0.141610284539386	0.113330894311863	0.0212797211406476	0	0	0.15458569586107	0.0963473807439021	0.217011134495052	0.129966525517601	0.110817563822994	0.0332343638352849	0.0830073573974395	0.198635842498906	0.257482466434677	0.283560117523717	0.0738875724296003	0.0647715355076849	0.407008335135663	0.0892941735271547	0.193206824697558	0.116216332368332	0.22405533243843	0.0957698627974752	0.160472321575496	0.136104603459051
AC005000.1	2.93151751145801	2.20956317268554	2.92456247157091	3.42691725256204	2.47843072295507	3.1927217951435	3.0122175435392	2.53304020649112	3.19413234625557	2.4303256097261	3.14874274705588	2.21106137510588	2.04712542802174	4.05141111749589	2.13465034480242	2.41626374098323	2.6347963847044	2.2850422050915	2.50556407957597	2.01124316673775	3.46599220322238	3.1474561015338	1.97921971478001	2.98707909548883	2.43823825341876	2.50323477077065	2.26924163478495	2.66048604690149	2.60938890785757	2.95080236898317	2.53839830624324	1.88955015763375	2.24830210579014	2.12108037005416	2.71717804687653	2.70020999118463	2.10255654802959	2.6772005787953	1.80706256171328	2.72898116452182	2.52496551741398	0.949477915748681	2.61060825608078	1.93155814594223	2.8542516759974	1.91073596259923	1.88604586153485	2.59500722931732	2.41702222988567
AC005002.1	0	0.0634554590718748	0	0	0	0	0	0	0	0	0	0	0	0	0	0	0	0	0	0	0	0	0	0	0	0	0	0	0	0	0	0	0	0	0	0	0	0.0698666202381347	0	0	0	0	0	0	0	0	0	0	0
AC005005.1	0	0	0	0.0464118497837691	0	0	0	0.0530307377381283	0.206826528648398	0	0	0	0	0	0	0	0.0417193441051148	0.0741893983450292	0	0	0	0	0	0	0	0.0694235318004188	0	0	0	0	0	0	0	0	0	0.162318701430966	0	0	0.0515722319367271	0	0	0	0	0.148028845302273	0	0.139272087705348	0.0489367956348833	0	0
AC005005.2	0	0	0	0	0	0	0	0	0	0	0	0	0	0	0	0	0	0	0.166426109973202	0	0	0	0	0	0	0	0	0	0	0	0	0	0	0	0	0	0	0	0	0	0	0	0	0	0	0	0	0	0
AC005006.1	0.52842251067954	0.37021709857319	0.29585402058518	0	0.600283524633529	0.502596771238615	1.07364220563946	0	0	0	0.964125805429945	0	0.169858624826647	0	0	0.752043251934158	0.311597761021172	0	0.128692146157351	0	0	0.151702754007825	0	0.150272724621836	0.314326502942501	0.182721778865214	0.167040968317063	0	0.155092353356468	0.603195710527691	0	0.237312131348009	0	0.114294016445567	0.132585276303523	0	0	0.403623931727752	1.19902942263957	0	0	0	0	0.670761507191658	0.352987382088302	0.353426310752072	0	0.122153008628447	0.433248191470726
AC005008.1	0	0	0	0	0	0	0	0	0	0	0	0	0	0	0	0	0	0	0	0	0	0	0	0	0	0	0	0	0	0	0	0	0	0	0	0	0	0	0	0	0	0	0	0	0	0	0	0	0
AC005008.2	0	0	0	0	0	0	0	0	0	0	0	0	0	0	0	0	0	0	0	0	0	0	0	0	0	0	0	0	0	0	0	0	0	0	0	0	0	0	0	0	0	0	0	0	0	0	0	0	0
AC005009.1	1.39936286370649	0.34573312394389	0.610437094134467	0.221290218656881	0	0.107225968548405	0.862417865599231	0.130835216788796	0.60509656772991	0.12040688886453	0.323636408258167	0.151916806835759	0	0.31442642807474	0.146380805749262	0.508129950313466	0.37578219767816	0	0	0	0	0.140956572706867	0.124352843020255	0.139623013094539	0	0.700369999626987	0.155265660745669	0	0.144117865593399	0.899076837412403	0	0.220950428925943	0.141405641781006	0.204930637982837	0	0	0	0.136989569248318	1.13717940675781	0.181350572646093	0.233358920788334	0	0	0	0.597588820333054	2.02978138521905	0	0.113418474241985	0.405151386234012
AC005011.1	0	0	0	0	0	0	0	0	0	0	0	0	0	0	0	0	0	0	0	0	0	0	0	0	0	0	0	0	0	0	0	0	0	0	0	0	0	0	0	0.753868311676731	0	0	0	0	0	0	0	0	0
AC005013.1	0.391991657772035	0.455917137041719	0.470454551669111	0.155437525316559	0.14959517389933	0.190537167657671	0.806132557650886	0.231076837669794	0.503017532213042	0.162802828739188	0.655572972602463	0.139603195585095	0.338634094564204	0	0.0688143648665044	0.367066569364849	0.268052498456752	0	0.598019997672429	0.226116099196131	0.0768253322280042	0.409993122788496	0.114185786009257	0.188355910416895	0.207428607032441	0.0802185659963024	0.0731103852959198	0.0868781855962024	0.365540928232664	0.52569513773948	0.240257255699701	0.250094367888097	0.0664147326344298	0.574132886392607	1.54389037567669	0.0963438854865977	0.569606609473293	0.711906114180205	0.373489701098108	0.0858019726079639	0.0568052701516298	0	0.7399299804808	0.24852607036254	0.0822848492271904	0	0.111079204584595	0.104113462588604	0.480826870339904
AC005014.1	0	0	0.013672425342501	0	0.0459754232399957	0	0.0264269722567766	0.0123261909202882	0	0.0225244958372445	0	0.028674670965461	0	0.0157911772297931	0	0	0.00966779600154328	0.240490989860599	0.0112187084754545	0	0	0.0265231582387304	0.0116913741225877	0.026262273764346	0	0	0	0	0	0	0.0171153212527044	0	0	0	0	0	0	0	0	0	0.0114023344447992	0	0.0126781029007741	0	0.0166342085313321	0.016657395572808	0	0	0
AC005019.1	0	0	0	0	0	0	0	0	0	0	0	0	0	0	0	0	0	0	0	0	0	0	0	0	0	0	0	0	0	0	0	0	0	0	0	0	0	0	0	0	0	0	0	0	0	0	0	0	0
AC005019.2	0	0	0	0.0869306924774702	0	0	0	0	0	0	0	0	0	0	0	0.21185956199728	0	0	0	0	0	0	0	0	0.116925052707608	0	0	0	0	0	0	0	0	0	0	0	0	0	0	0	0	0	0	0	0	0.254032115797748	0	0	0
AC005020.1	0	0.127401927727178	0	0	0	0.0558309590746393	0	0	0	0.0628312336387186	0	0	0	0.087148026114568	0	0	0	0.0954783215523301	0.122123338572744	0.191893255367413	0	0	0	0	0	0	0	0	0	0	0.0942639236281811	0.0597971711214534	0.0740454131510279	0.108432792872868	0.0642844732840089	0	0	0	0.0665195669968529	0	0	0	0	0	0	0	0	0.0591160110468961	0.288161418005226
AC005027.3	0	0	0	0	0	0	0	0	0	0	0	0	0	0	0	0.102399901344375	0	0	0	0	0	0	0	0	0	0	0	0	0	0	0	0	0	0	0	0	0	0	0	0	0	0	0	0	0	0	0	0	0
AC005033.1	0	0	0	0	0	0	0	0	0	0	0	0	0	0	0	0	0	0	0	0	0	0	0	0	0	0	0	0	0	0	0	0	0	0	0	0	0	0	0	0.0625621930129241	0	0	0	0	0	0	0	0	0
AC005034.1	0	0	0	0	0	0	0	0	0	0	0	0	0	0	0	0	0	0	0	0	0	0	0	0	0	0	0	0	0	0	0	0	0	0	0	0	0	0	0	0	0.147731919593312	0	0	0	0	0	0	0	0
AC005034.2	0	0	0	0	0	0	0	0	0	0	0	0	0	0	0	0	0	0	0	0	0	0	0	0	0	0	0	0	0	0	0	0	0	0	0	0	0	0	0	0	0	0	0	0	0	0	0	0	0
AC005037.1	0.0269657160957975	0.0873108189149651	0.0208570127475104	0.0646498767938229	0.0697295056876297	0.323092489864207	0.040221039710245	0.144015352314955	0.0257482433948769	0.051157393240216	0.0493000839652576	0.0859682110217437	0.213972127929724	0.0939980063103864	0.217080842410165	0.0414970273980465	0.264079578951421	0.0779006595992399	0.274222102480302	0.106892507033181	0.0469140798213233	0.0601343031274464	0.216318649536737	0.0201242065449943	0.199751164092444	0.119534555073286	0.170764694921887	0	0.0208000912172202	0.145702971216125	0.0517220346992723	0.0957662041139265	0.0603312784041675	0.205810895917795	0.167569466436835	0.0297953287543893	0.23331947181807	0.177967869426481	0.448742441422816	0.0524590529715911	0.0515863520799216	0.166712447160806	0.0758656256543944	0.130499477609575	0.191407993474461	0.0503541976351849	0.195474814802104	0.0481209788074293	0.0424750823294467
AC005037.2	0	0.325307584961656	0	0	0.416410796241444	0.518424263045015	1.10176302684641	1.22031290048864	0.448930323876028	0.314867332103677	1.26863891665289	0	0	0	0	0	0.273139844309521	0.807160824411328	0.312667976104325	0.831452246874853	0.739855927589975	0.364678370210821	0	0.361476323440991	0	0	0	0	0	1.05456117841151	0.454130270227982	0.549667215476267	0.365755709877451	0.513677281120309	0.806526311761971	1.42867264798726	0	0	0	0	0	0	0.348937201904896	0.468654833399568	0.781564689072135	0.443607841753161	0	0.297694097095107	0.683180496371153
AC005040.1	0	0	0	0	0	0.0608215624115665	0	0	0	0	0	0	0	0	0	0	0	0	0	0	0	0	0	0	0	0	0	0	0	0	0	0	0	0	0	0	0	0	0	0	0	0	0	0	0	0	0.134401148056793	0	0
AC005041.1	1.74575041400457	1.26943651934084	2.04346450395836	1.97843374738708	1.70620431254541	1.68595460247765	1.92301001385654	1.28236488075896	1.98982895634625	1.07732460400759	1.83791519921884	1.52358297641667	1.2892055712974	1.35213682557486	0.963143074929459	2.47754158773949	1.25680493771851	0.392232526459869	1.33807070392451	1.18008406394865	1.51484498348765	1.4309187717638	1.09215389644059	1.56225667537649	1.24251059375025	0.9245185740717	1.02201895531029	1.36288244138561	1.72758545648915	1.25677107173034	1.48058311059925	1.42207814339978	1.65343577648113	1.63426511770962	0.720901984083463	1.31697766844902	0.959117732265416	2.25020586687394	2.27164824376804	1.77827168731579	1.15702937459356	1.67526348332245	1.70610827993484	1.75463998623928	1.49012271305898	1.94060275732701	1.23348105465537	1.22009230477013	1.23221341231942
AC005041.2	0	0	0	0	0	0	0	0	0	0	0	0	0	0	0	0	0	0	0.105573928645184	0	0	0	0	0	0	0	0.137355958536355	0	0	0.116999933710613	0	0	0	0	0	0	0	0	0.216890351559835	0	0	0	0.118814468324435	0	0	0	0	0	0.130941338069671
AC005042.1	0.186097126118255	0.0850215277104275	0.278023062594817	0.0396592670373053	0.0567948899272857	0.0369511340390422	0	0.173354351690535	0.0618499164738415	0.0416182182997726	0.0597432384913886	0.0528871156792205	0	0	0	0.320128283440567	0.292911023667532	0.182638431624373	0.0412994684861013	0.0872700944630582	0	0	0	0.0484716708991186	0.053645147724058	0.0593912325213081	0.0540940728943221	0	0	0.0903455932241427	0.0626671813057708	0.039594481581269	0	0	0	0.438631118242704	0	0.093541941400064	0.949176590196365	0	0	1.26108576097851	0.135540034792046	0	0.175580753900872	0.3325083715615	0	0.150566878021951	0.195803841717708
AC005042.2	0	0	0	0	0	0	0	0	0	0	0	0	0	0	0	0	0	0	0	0	0	0	0	0	0	0	0	0	0	0	0	0	0	0	0	0	0	0	0	0	0	0	0	0	0	0	0	0	0
AC005042.3	0	0	0	0	0	0	0	0	0	0	0	0	0	0	0	0	0	0	0	0	0	0	0	0	0	0	0	0	0	0	0	0	0	0	0	0	0	0	0	0	0	0	0	0	0	0	0	0	0
AC005046.1	0	0	0	0	0	0.148084799054207	0.363498561200245	0.484387441427615	0	0	0.23409376681535	0.208614884240037	0	0	0	0	0	0	0	0.176211208080564	0	0	0	0	0	0	0	0	0	0	0	0	0	0	0	0.276792804378967	0	0	0	0	0	0	0.348937201904896	0	0	0	0.166786002736343	0	0
AC005048.1	0	0	0	0	0	0	0	0	0	0	0	0	0	0	0	0	0	0	0	0.349480044882306	0	0	0	0	0	0	0	0	0	0	0	0	0	0	0	0	0	0	0	0	0	0	0	0	0	0	0	0	0
AC005062.1	0.379298362125024	0.142964257456112	0.0926305750453402	0.231336836014476	0.0705434403772313	0.101451024796076	0.174716710626643	0.285820148371813	0.409268718095722	0.101724064277879	0.352793833233534	0.274652768661955	0.165226472139379	0.1896869964405	0.123838118199851	0.377394350330645	0.066019878345815	0	0.113098221508346	0.0685211759673793	0.293694519284668	0.368193059558364	0.130195978185602	0.0602471397664996	0.360292812902866	0.0916160749151393	0.0835268985900833	0.0798899241344545	0.12190911436915	0.151730571307264	0.16949608968891	0.108538361698941	0.119597715170217	0.184104793750455	0.0267231146944174	0.307504059903563	0.112922343370671	0.0149983833177429	0.255329086919773	0.207368099153905	0.232644453788792	0.173558112109837	0.256589890203662	0.119322253760428	0.129903846558703	0.374664029514295	0.150725168199663	0.290542552171977	0.0482586564312436
AC005064.1	0	0	0	0	0	0	0	0.0916601736186656	0	0	0	0.0619107626600043	0.0325728378928842	0	0.0449191363376464	0	0.0105550476308085	0	0.0483789947025902	0	0	0	0.0254151056418044	0	0	0.0351675213638987	0.0787240706734932	0	0	0	0	0	0.0433402661191842	0.0215750319548787	0	0.123549057226156	0.0686700316469881	0.0556559256127159	0	0	0	0	0.132768030223134	0	0	0	0.0489897665410541	0.0116012625135775	0.0602897201622726
AC005064.2	0	0	0	0	0	0	0	0	0	0	0	0	0	0	0	0	0	0	0	0	0	0	0	0	0	0	0	0	0	0	0	0	0	0	0	0	0	0	0	0	0	0	0	0	0	0	0	0	0
AC005076.1	0.443556223106592	0	0	0	0	0	0	0	0	0	0.413171363876331	0	0	0	0	0	0.25842737770512	0	0	0	0	0	0	0	0.67288524372536	0	0	0	0	0.591549361812717	0	0	0	0	0	0	0	0	0	0	0	0	0	0	0	0.420966949262181	0	0	1.09767507239784
AC005076.2	0.5408255921812	1.00843392813414	0.820388786715419	1.32569873083487	0.520125246056423	1.66613656460569	0.695593259265273	1.10450202283939	1.07378527201049	0.480791503514347	0.785522031029214	1.10010972526418	0.960494199846148	1.47011285357297	0.854983221722688	0.946550720616425	0.78330774163693	1.09408659929374	0.937860208235974	0.719009865636462	1.64928694412273	0.973670317819438	0.840608966002814	1.09690926486829	0.660111488630254	1.16955350945466	1.34989235127579	0.729097003461926	0.919204750166361	0.661940024475907	0.713629891160335	1.00194518191245	0.806272026891462	1.09273934551733	1.14703752812057	0.297070707389412	1.34409720639162	0.974948749885613	0.900322310273515	0.951020866549029	0.968882757234841	0.470814620449943	1.44131567653918	0.838656659442687	1.14064852329897	0.765995252395207	0.926716127072769	0.650625357094938	0.754907774890832
AC005077.1	0	0	0	0	0	0	0.19749996284323	0.184203068740149	0.128883444953039	0	0.124589991156173	0.399033397576667	0	0.335739889549498	0.106487203961284	0.295307567437668	0	0.132208130829588	0.0867193972051546	0.180186726312482	0	0.102489100891789	0	0	0.216160817795426	0	0.113044596134271	0	0	0.0961721372491492	0.250255593696728	0	0	0	0	0.14833193348506	0.0712224909534781	0	1.2164625017039	0	0.171131642409066	1.49956964599384	0	0	0	0.718194585618707	0	0	0.301680643653108
AC005077.2	0	0	0	0	0	0	0	0	0.0779745968210091	0	0	0	0	0	0	0	0.0450391619546593	0	0	0.055930938511091	0	0	0	0.0611819636946575	0.0676805273363201	0	0	0	0.0632069559436354	0.0579241031317372	0	0	0	0	0	0	0	0	0	0	0	0	0	0.159355227023805	0	0	0.052820505305374	0	0
AC005077.3	0	0	0	0	0.23097998539694	0	0	0	0	0	0	0	0	0	0.10787372880524	0	0.0759849481171268	0	0	0.0941199957121462	0	0	0	0	0	0	0	0	0	0	0.132233001821552	0	0	0	0	0	0	0	0	0	0	0	0	0	0	0	0	0	0
AC005077.4	0	0.00998843158426111	0	0	0.0131989819898952	0	0.02253309769109	0	0.0143931659896396	0	0	0.0122780097997119	0.0127858900123028	0	0	0.0232524647224701	0	0	0	0.0102597026444462	0	0	0.0198541110881992	0.0444427028913466	0	0	0	0	0	0	0.0145865343588443	0	0.0226902682399118	0	0	0	0	0.01101831665863	0	0	0.00971479926363798	0	0.0427328483744903	0	0	0	0	0	0
AC005082.1	0.0511899656270134	1.37876032868456	0.27391250142584	2.83184445791292	0.528478200873668	0.140240876593748	1.00092025080944	2.19921671465722	2.2658450306213	0.0963998060843036	0.631374479063254	1.56275696437286	1.53487831294743	0.274338173771092	0.659314012564995	0.775916194674175	0.109346949059619	2.28068710816932	2.05450359527043	1.4094387174852	0.396580409080381	0.421706982600255	1.49691218532478	0.645902504062228	0.605746765239183	0.895264588083642	2.30863163530944	0.147584580592839	0.205274362919225	0.341439213139007	0.295259550324418	1.23067188168773	1.52625495139301	0.0848628287794661	0.130028319870506	0.443115746163394	1.24622676841183	0.0559445871536735	0.0687881525372821	0.0253451749646981	2.40851982245885	0.26046975787391	3.27733147367777	0.100973572445238	0.832594365974287	0.0482349608972085	0.901550127458361	0.0611374207229899	0.245986493956425
AC005083.1	4.08523253543092	3.30645308756068	2.49947429768025	4.28435340539488	2.17934780213532	4.22605139465469	3.52387703723343	4.76335732843096	4.16024240297491	1.92849465181257	4.26075682091159	2.60227542342463	3.34349611585447	5.66475006088859	3.77833684974019	3.80889142738906	2.86051898056655	0.525441193376084	3.32919740927757	2.60735245926918	4.56907649608017	4.41594490511138	2.99777772932594	2.59364035108809	4.93549664555401	3.82878331572724	3.62020047265414	4.02424567146184	4.50490490494585	3.66414175206254	3.09235719165474	3.18642048890365	3.29176921727322	3.93412951938952	3.4027900710933	2.61775418935939	3.53274784972598	2.02257743249002	1.87661868316903	2.83965597557092	3.92896711680842	0.717997420309227	4.14372511381812	3.3679452526379	2.70393057724255	3.29040487413945	3.61848814881133	4.83265109186713	2.9470123865333
AC005086.1	0	0	0	0	0	0	0	0	0	0	0	0	0	0	0	0	0	0	0	0	0	0	0	0	0	0	0	0	0	0.367874518172755	0	0.322056534784408	0	0	0	0	0	0	0	0	0	0	0	0	0	0	0	0	0
AC005090.1	0	0	0	0.15876522995788	0	0	0	0.0626875064757247	0	0	0	0	0	0	0	0.0695367700751705	0.0970702331182731	0.322339112977201	0	0	0	0	0	0	0.211790152574243	0	0	0	0	0	0	0	0	0	0	0	0	0	0	0	0	0	0	0	0	0	0	0	0
AC005091.1	0	0.0577055114473159	0.0671241333456302	0	0	0.0735773368259971	0	0.0306304204784854	0	0.0556836315407925	0.0404347552821975	0	0.0372340888176462	0.0391715008424699	0	0.0340183642748351	0.024057107953454	0.164748207286778	0.0821148351865507	0	0.148091079425105	0.0330894446572803	0	0.0648017900298035	0	0.0401949335129271	0.0365882300267873	0	0.0992858031755254	0.0613552478482699	0.0424275589918737	0.0267374677994935	0	0.0246759012150246	0	0	0	0.0321240887143083	0.029781636874859	0	0.0561498098920066	0	0.0623254171925596	0	0	0.0413020170096342	0.0831394061039343	0.026429444357181	0.0348222728149438
AC005094.1	0	0	0	0	0	0	0	0	0	0	0	0	0	0	0	0	0	0	0	0	0	0	0	0	0	0	0	0.136422772281032	0	0	0	0	0	0	0	0	0	0	0	0	0	0	0	0	0	0	0	0	0
AC005096.1	0	0.108457988996316	0	0.0508109159870965	0	0	0	0	0.154035356489534	0	0	0	0	0	0	0	0	0	0	0	0.0727299239702684	0	0	0	0.0686368947995383	0.0759469908406645	0	0	0	0.169513041236406	0.080111072055117	0	0.0628622702748261	0.0468466758288206	0	0	0	0	0.110775906514189	0	0	0	0	0	0.0779061909040145	0	0.0535707720951833	0	0
AC005099.1	0.0843211675303868	0	0.0655104476108199	0	0.14446111104981	0.0482698447146966	0.124579949918613	0	0	0	0	0	0	0	0	0.188577254625506	0	0	0.0539254480669906	0	0.211842140215054	0.397064141683217	0	0	0.136674068687069	0	0	0	0	0	0.0816432570147473	0	0	0	0	0	0	0.178589403886954	1.43773665656114	0.0827945655153509	0	0	0	0	0	0	0	0	0
AC005100.1	0.0313927867832019	0	0	0.128974017578302	0	0	0	0.021905881911977	0	0.03992121561294	0	0	0	1.01468864517004	0	0	0.0171937080392184	0.0609135197286083	0.0199436140011657	0	0	0	0	0.0234371801580746	0.125379175849988	0	0.0261820704732062	0	0.0242234021427523	0	0	0	0	0	0	0	0	0	0.0212970774362028	0	0	0	0.0447119185300088	0.179462971929597	0.750500838051165	0	0.0201979118830532	0	0
AC005102.1	0	0	0	0	0	0	0	0	0	0	0	0	0	0	0	0	0	0	0	0	0	0	0	0	0	0	0	0	0	0	0	0	0	0	0	0	0	0	0	0	0	0	0	0	0	0	0	0	0
AC005104.1	0.661258590499182	0.525550602740241	0	0.32449563244972	0.368149167360018	1.12029172474004	1.16652736964833	1.28942961599584	0.904659500537244	0.56243386449231	1.68671773172814	0.266330121427109	0.276399210149477	0.530681725983039	0.0908422861818585	0	0.39714208675345	1.04158725538527	0.558810798280489	0.645541484220826	0.522625268062875	0.247796202096309	0.076949119837805	0.6946035493818	0.497136604000379	0.105765364238072	0.42842586101674	0	0.17360345837265	1.15585984901151	0.402078522944489	0.435663184842061	0.0876975748319995	0.188193467577204	0.464230443717138	0.351196539271983	0.280572883657757	0.24106383353924	0	0.315630631638994	0.0750880607322339	0	0.162027516440261	0.502652995002664	0.894440637604958	0.108611820669997	0.145968292418231	0.261958055858702	1.21132041021658
AC005104.2	0.0760830988882403	0.0998023378278629	0.115821407741118	0.135743069512183	0.360942484962621	0	0.112559543814489	0.104773929643044	0.141917577853894	0	0.0702357014525311	0.12183114910689	0	0	0.0598664551120308	0.0591864279162656	0.0419619308131328	0.0746159672308752	0.141167882350103	0	0	0	0.050627585031102	0.0570234217241715	0	0.136422839851469	0	0	0.0589135669668724	0	0.0736601863472512	0	0.0577726324728427	0	0.098556476214075	0.238395902498063	0	0.109748526151636	0.665152178473974	0	0	0	0.207857592383731	0	0.0716284763047542	0.0717264438874146	0.0968172639101947	0	0.47084109861735
AC005105.1	0	0	0	0	0	0.0736980937428676	0	0.0457808972117246	0	0	0	0	0.0555885161898017	0.0584617941167168	0.101033232769732	0	0	0	0.0417106617723705	0	0	0	0.0434488319341028	0	0.156784735665812	0	0	0	0	0	0	0	0	0	0	0	0	0	0	0	0	0	0	0	0	0	0	0	0
AC005154.1	0	0.173938674858387	0	0	0.117368379149513	0.680215971305219	0.52153661091153	0.62200008141782	0	0	1.27972946078871	0.306199249626763	0.113820503891663	0.230005429987368	0.29558840449145	0.292486395104738	0.708014436963015	0.361623490607075	0.451849473413663	0.178397875060776	0.117503594873285	0.285155387649975	0.0893515385732316	0	0.400389868219991	0	0.111896602297625	0	0	0.690510023230148	0.357414657624072	0.0823391560460665	0.196835663549197	0.345770243588584	0.528749220815419	0.716215362933533	0.0704888688554883	0.0985518382874513	1.63024978187722	0	0	2.0096799202982	0.0966774030371318	0.133853536808276	0.628875963034892	0.348870166968431	0.390039515973239	0.301238395050701	0.386074843993997
AC005154.2	0.861608970123082	0.43148458266742	0.361544102177609	0.641751188479497	1.12170185030402	1.68036731281105	1.85065851845788	0.910656976409222	1.57886357687027	0.572835690725389	2.39877515535596	0.470912488557634	0.971139398282436	0.990976222165628	0.694798401201083	1.45024413992099	0.972635265340834	0.967839591697717	0.939061961643954	1.06507126195472	0.477658652677979	0.760174426594522	0.252436210734557	0.613366376047643	1.16358583790426	0.520486927266745	0.386470713581456	0.305447313876605	0.216977096622743	1.04107191761346	0.519472397599558	0.451578934671617	0.237533630404734	0.80866925068389	0.921975380445672	0.765221455512763	0.48034774016505	0.253809960010519	2.48466838948327	0.175466414752387	0.161775879429727	2.67351514956864	0.51975282029568	0.965134002459009	1.38426087402661	1.63637471492093	0.558733622281122	0.914156270572534	1.35911521701094
AC005159.1	0	0	0	0	0	0	0	0	0	0	0	0	0	0	0	0	0	0	0	0	0	0	0	0	0	0	0	0	0	0	0	0	0	0	0	0	0	0	0	0	0	0	0	0	0	0	0	0	0.745110854156413
AC005160.1	0	0	0	0	0	0	0	0	0	0	0	0	0	0	0	0	0	0	0	0	0	0	0	0	0	0	0	0	0	0	0	0	0	0	0.0880163653523257	0	0	0	0	0	0	0	0	0	0	0	0	0	0
AC005162.1	0	0	0	0	0	0	0.251406445183062	0.12215323088134	0.0849179966896755	0	0.0820476719909239	0	0	0	0.0699765087771525	0.0691843694400533	0.187103664263763	0	0.0568528604211065	0	0	0	0	0.0666643513466555	0	0	0	0	0	0.18163680333503	0	0	0	0.050351320254001	0	0	0	0	0.280612615461444	0.391425097178375	0.316294063870833	0	0	0	0	0	0.0575684944920416	0	0
AC005165.1	0.0696765097788152	0.0234145516896468	0.0672788102730672	0.211336951970176	0.119796977237379	0.0299524665553533	0.078075870538559	0.164078702379938	0.333137724460817	0.0775465776052542	0.0954218445490995	0.11171891337051	0.0592584534751576	0.13660953175485	0.0945750573089813	0.264111379233183	0.112235706656655	0.133569550318905	0.108726119569854	0.0359224852011249	0	0.103555373952988	0.18738504676269	0.0521928158175068	0.0435319895994926	0.0639322602045895	0.0724376925966042	0.0176323268809201	0.0539258166883393	0.0734878716327918	0.0171611808965151	0.0214796362072119	0.0913051732188206	0.0490503097941583	0.101218113691572	0.113821993195333	0.0364345316127479	0.0258164456470922	0.0706315430994946	0.0516082897108909	0.0997742787266209	0	0.309127663075111	0.0527551074046579	0.0815301022738108	0.0495369873155138	0.0887177969866401	0.0525047367244468	0.185402410961733
AC005165.2	0	0	0	0	0	0	0	0	0	0	0	0	0	0	0	0	0	0.13054491912023	0	0	0	0	0	0	0	0	0	0	0	0	0	0	0	0	0	0	0	0	0	0	0	0	0	0	0	0	0	0	0
AC005178.1	0	0	0	0	0	0	0	0	0	0	0	0	0	0	0	0	0	0	0	0	0	0	0	0	0	0	0	0	0	0	0	0	0.0880842744652117	0	0	0	0	0	0	0	0	0	0	0	0	0	0	0	0
AC005189.1	0	0.10879498662156	0	0	0.142242245184852	0	0	0	0.421288041577186	0	0	0	0	0.144901327956429	0	0.126432876148581	0	0	0	0.11164834617589	0	0	0	0	0.134569311082404	0	0.13566438739405	0	0	0.322115039573938	0	0	0	0	0.207432193104153	0.17758963789679	0	0.230041175106099	0.310571403876373	0	0	0	0	0	0.152284857114551	0.416248121411606	0	0	0
AC005208.1	0.263352318232809	0.412630204834547	0.239190700644721	0.165582786423476	1.22852903819385	0.178970131200515	0.678229920414598	0.820537735795831	0.532065149913158	0.615547639741452	1.07517231620238	0.406934537145605	0.327174161327495	0.0834530547273013	0.210001338573493	0.141757705037967	0.504250038588263	0.218576601063595	0.726592806060205	0.878920945277821	0.464749667729001	0.035763471859144	0.234022077761494	0.168963067821287	0.0773851230274433	0.242920789781376	0.384774541154673	0	0.300083862810589	0.884404390908269	0.472431141497021	0.112293263113457	0.171098595108442	0.0266762831578339	0.120558710775775	0.529064849870426	0.164484635293812	0.101752522564582	0.124667618737175	0	0.118850175372575	0	0.0673075783787119	0.264213776436664	0.24883325118147	0.0879197596639181	0.227902713831445	1.51606240669907	1.09522755219919
AC005220.1	0.11512109813684	0.114237789339505	0	0	0.0514932090547718	0.0334803526232071	0.0871034705292157	0.119899071175224	0.0560854727621493	0	0.15676937576787	0.0479441830643128	0.0981357259836915	0	0.0461360341267748	0	0	0.0575697706771891	0.109484147760706	0.0792007694136613	0	0.0443689191175495	0.150000990270933	0	0	0.0538516852537084	0.142386406516453	0	0.0453982653935	0.19687241222316	0	0	0.0445150474883493	0.0331201647141494	0.14854602492568	0	0.0606498347170247	0.043079377094541	0	0	0.279413451523497	0	0.123194486601421	0	0.108465335548966	0	0.0748294478729131	0.136916523315104	0
AC005224.2	0.280941914304425	0.378690043935308	0.198488849495177	0.564350643086953	0.248646321291558	0.233328680634839	0.363289488915732	0.321013241388817	0.608228313394345	0.223509383216425	0.458500420257399	0.108007149023235	0.448222092141336	0.328511125309444	0.177381096661353	0.3105166101564	0.0186608205807393	0.643355266180644	0.312485071155026	0.216964019837203	0.439049380738842	0.216196171933022	0.191300591495095	0.16927424592854	0.235684797874495	0.385419973776918	0.162621367719568	0.192160249724325	0.0520994741526686	0.203347415625752	0.187316110321571	0.0812452446610934	0.216867525397054	0.247308104734024	0.12903697412322	0.338226219526995	0.183731492993049	0.0735449161743686	0.489252473957043	0.159903883620245	0.106775060848529	0.462621098719693	0.442434267493906	0.364770370582212	0.292239320409539	0.369952861708488	0.243319019710263	0.379178101967455	0.402237388919145
AC005225.1	0	0.0369098125894359	0.0847253892958772	0.13117315060658	0.0486290982923874	0.0316071762856234	0.496723940208602	0.149271700617228	0.292066408582404	0.20154659457674	0.194583313254306	0.173150036898236	0	0.0495683743125097	0.0858537447273054	0.241003261783937	0.0603383311775722	0.106772905712465	0.10350812980779	0.0748350456624387	0.0957834015214939	0.0418953371121362	0.0368101468599285	0.0818111557805102	0.0459250372276544	0.147494127466746	0	0.0551272922681196	0.0844991807590434	0.151017749970871	0.155375348920573	0.0669683373422271	0.0420334369113887	0	0.0719804830440061	0.0612066624441009	0.0850986484751927	0.0406766783136571	0	0	0.0359077831845736	0	0.116499894499282	0.0556454675790147	0.151204771513663	0	0.0357824381383256	0.129509195647463	0.12840087124991
AC005225.2	0.640914042075741	0.754426581895921	0.353343127832186	0.498204863897758	0.274671507368192	1.7914633419845	1.01271697862004	1.00021737854409	0.297235822399819	0.519162757822795	0.599580713197128	0.370202682512205	0.686502861070826	0.321326924029791	1.40962940504514	0.207242476765275	0	1.77735216737396	1.58357319106313	1.16897458366195	0.31610544683012	0.536687355192275	1.27671287685844	0.618612474831017	0.136106384313259	0.991151074628572	1.35794674059025	0.162391855009366	0.453129065492872	0.643920426394341	0.728560619427314	0.661133945800255	0.596869316813371	0.416919584215533	0.701263821522007	0.122174077476071	1.77233490486452	0.765322831266677	0.313912033546088	0.556290473479554	0.982891093882987	0.155080342322973	0.893352882221492	1.03030050423728	1.38670231833183	0.610215256953164	0.758151054638282	0.698171369231653	1.27713283136194
AC005225.3	0.190910896914262	0.247490200506402	0.076696500050764	0.228781198561004	0.0866369204127953	0.603945689491754	0.398363435784011	0.426972161972291	0.0942625468485374	0.239343995548384	0.476154755564683	0.080732611283687	0.378213432165456	0	0.221627605553938	0.28549808359637	0.0545768513767632	0	0.291388151688005	0.0677215316653818	0	0	0.0657888367115123	0.0740513943736637	0	0	0.0825570917257034	0	0.347384168719753	0.200909045624873	0	0.060586982076298	0.279172198182295	0.211907538167607	0	0.209745998441104	0.0518111848676613	0.0726235969856306	0	0	0.184593998138561	0.827884841522013	0.0712301993036437	0.278562948986284	0.0928793321814852	0	0.183981485612021	0.11740606301891	0.291680147338541
AC005229.1	0	0	0	0	0	0	0	0	0	0	0	0	0	0	0	0	0	0	0	0	0	0	0	0	0	0	0	0	0	0	0	0	0	0	0	0	0	0	0	0	0	0	0	0	0	0	0	0	0
AC005229.2	0	0	0	0	0	0	0	0	0	0	0.117392408191351	0	0	0	0	0	0	0	0	0	0	0	0	0	0	0	0	0	0	0	0	0	0	0	0	0	0	0	0	0	0	0	0	0	0	0	0	0	0
AC005230.1	0	0.117958282553769	0	0	0	0.101412830861887	0	0	0	0	0.161799206099734	0	0	0	0	0	0	0	0	0	0	0	0	0	0	0	0	0	0	0	0	0	0	0	0	0	0	0	0	0	0	0	0	0	0	0	0	0	0.140135392098982
AC005234.1	0	0	0	0	0	0	0	0	0	0	0	0	0	0	0	0	0.0650282615193808	0	0	0	0	0	0	0	0	0	0	0	0	0	0	0	0	0	0	0	0	0	0	0	0	0	0	0	0	0	0	0	0
AC005237.1	0.178058212003048	0	0	0	0.487735403241032	0	0.259227214166928	0.126128733722583	0.087718275285385	0.116060627587791	0.569556437355943	0.401214419902419	0	0	0	0.326497425882979	0	0.254765149166446	0	0.181246909419643	1.25142825725914	0.374444945977036	0.176265821365825	0.257734210778507	0	0	0	0.258059011478593	0.0711504310977808	0.12761590162215	0	0.0563351120445073	0	0	0.0605680289458477	0.284431971501431	0.0481649437526958	0.25306034219331	0.180408950714154	0	0.0596920804626575	0	0.460401172855389	0.0920926395243011	0.24514875067296	0.24546479929417	0	0.0556926322370771	0.272658323333162
AC005237.2	0	0	0	0	0	0	0	0	0	0	0	0	0	0	0	0	0	0	0	0	0	0	0	0	0	0	0	0	0	0	0	0	0	0	0	0	0	0	0	0	0	0	0	0	0	0	0	0	0
AC005255.1	1.01425909476039	0.292579207814005	2.26441296473627	2.03449110063163	1.13073324671323	1.10637496512162	1.71911159543848	0.67002348642464	1.70985702893854	1.33203931846296	1.44494717419856	0.758267897125443	0.51814499754622	1.49549788388368	0.180138215595133	0.83891413959402	0.549115969023172	0.222327725022486	0.147380463694779	0.299778922799808	2.19326131478341	1.10459040507718	0.153295059191007	2.05789273322256	0.642695838090597	0.208706698473691	0.886779313497937	0.420006928388242	1.20684378707787	1.99707791707051	0.729183600710162	0.694506436943567	0.329404467970619	1.22068548127678	1.91611591217665	1.32422905598812	0.525360326597464	2.38340553334324	1.50515860173108	1.41581837540116	0.149680876892906	1.58510628574649	1.29825801338852	1.52428762217716	0.712909127739956	0.565598634212164	0.284366511976792	0.688083557648296	1.38688546349785
AC005261.1	1.61877989175688	1.43384035119145	2.13751118600914	2.1441227617117	2.30790699889785	1.69310992291173	2.45003953351069	1.84958471946065	1.90485690093889	1.79870757877157	2.3819560511239	1.78923091462332	1.4585534278876	1.76334021169395	1.21494881999959	1.228337832742	1.76772472546568	1.55791484236852	1.61666608302706	1.40632695505475	1.68970225960143	1.94312249668244	1.1968893495884	2.09551889773212	1.51647340068122	1.37713245990531	1.41030238408012	1.20078801226999	2.03218459967654	2.27222596046693	2.36336680940203	1.30064335321363	1.07030871963432	1.36804126251467	2.64317020952996	2.27804497682734	1.24556887258492	1.9334090482537	1.39895835852131	1.05576818214698	1.29274486868819	0.978021417175964	1.74578753599658	2.25501642461948	2.14956674200531	1.36438371274903	1.04040619046313	1.90303626807046	2.62876719408712
AC005280.1	0.344787995612056	0.920445408378605	0.27305618796038	0.478685534230119	0.191201639068207	1.9967939464598	0.216376581295258	0.926949707633628	0.444384379646969	0.311535528334426	0.431024109369423	0.121487494025669	0.79248032471437	0.311307006102195	0.916199701215567	0.0590158625326778	0.122047592901725	0.0744020712463559	1.41904655366943	1.3029029784745	0.604301308143151	0.360882351344172	0.8055540115873	0.264227596680419	0	0.800442097209004	1.48438300614522	0	0.543142176805544	0.650968702873031	0.50368804459216	0.54427978106508	0.793498730058515	0.0845800040193636	1.04082578621519	0.23774946133721	1.02332419253713	0.96028332258182	0.14991278328461	0.277327975678135	0.604922459291251	0	0.107363794227655	0.72267048527655	0.774448011004491	0	0.925769437319049	0.368702581147585	0.788110006120217
AC005281.1	0	0.565367847053306	0.087071914778213	0.598343686650368	0.0983118698948985	0.0324991616672914	0.31215793725571	1.08488486934923	0.387063874878094	0	0.199769178234387	0.669214235738005	0.423864314464795	0	0.0882305752768779	0.0442782814338418	0.0920637337961432	0.055896156035036	0.64250918487757	0.865048910536595	0.0984258732937818	0.31318863675635	0.309439713119921	0.0840792988607355	0.0929327137151494	0.244310788631084	0.343024992876095	0	0.283499775909318	0.0403671316439632	0.108318514902924	0.166294994790573	0.125946097975479	0.0943756308947333	0.0374656963726778	0	0.584919208530685	0.12199265441514	0.0765464593936503	0.560338290873431	1.19915290947564	0	1.38664564676009	0.165222391973761	0.155295914996266	0	0.301545714695878	0	0
AC005294.1	0	0	0	0	0	0	0	0	0	0	0	0	0	0	0	0	0	0	0	0	0	0.135210362488014	0	0	0	0	0	0	0	0	0	0	0	0	0	0	0	0.251820795666294	0	0	0	0	0	0	0	0	0	0	0
AC005297.1	0	0	0	0	0	0	0	0	0	0	0	0	0	0	0	0	0	0	0	0	0	0	0	0	0	0	0	0	0	0	0	0	0	0	0	0	0	0	0	0	0	0	0	0	0	0	0	0	0
AC005297.2	0	0	0	0	0	0	0	0	0	0	0	0	0	0	0	0	0	0	0	0	0	0	0	0	0	0	0	0	0	0	0	0	0	0	0	0	0	0	0	0	0	0	0	0	0	0	0	0	0
AC005300.1	0	0	0.105640790223061	0	0	0	0	0.0955325047850156	0	0	0	0.214331605821199	0.115579962299014	0	0.107037512709063	0.204445010000014	0.14703431992069	0	0.169372961147219	0.0933869767812752	0	0	0.0907445524075047	0	0.112703405623902	0.124508297482515	0	0	0.105360749175626	0	0	0	0	0	0	0	0	0.100083375369261	0.949797978171027	0	0	0	0.0981807905880653	0	0	0	0	0	0
AC005304.1	0	0.163380586580474	0	0	0	0.0721006016511049	0.18376233674228	0.0882101959956205	0	0	0	0	0	0	0	0.189304530178841	0.0695740556511829	0	0	0	0	0.0951420260721258	0	0	0.104111858352282	0	0	0	0	0	0	0	0	0	0	0	0	0	0.0858125295448391	0	0	0	0	0	0	0	0	0	0.193541602619809
AC005307.1	0	0.0221417617588757	0	0.079712214312997	0	0	0	0.0461826692598064	0.0630063230947537	0	0.119258286529522	0	0	0	0	0.0258579002988299	0.0182710599383866	0	0	0	0	0	0	0	0.027584285243782	0	0	0	0.0257373186011405	0	0	0.020311287273782	0	0	0	0	0	0	0.0226295350281721	0.0327353475631099	0.0215376655063353	0	0.0239380719546774	0	0.0313697706226386	0.0621571085298624	0	0	0
AC005323.1	0	0	0	0	0	0.0201722379976338	0	0	0	0	0	0	0	0	0	0.0275260296146718	0	0	0	0	0	0	0	0	0	0	0	0	0	0	0	0	0	0	0.0232701318393432	0	0	0	0	0	0	0	0	0	0	0	0	0.0424373726760771	0
AC005324.1	0	0	0	0	0.0289999373303663	0	0	0	0	0.0626757696604013	0	0	0	0	0	0	0	0	0	0	0	0	0	0.0247150979021068	0	0	0	0	0	0.0463936095773453	0	0	0	0	0	0	0	0	0	0	0	0	0	0	0	0	0	0	0
AC005324.2	0	0	0	0	0	0	0	0	0	0	0	0	0	0	0	0	0	0	0	0	0	0	0	0	0	0	0	0	0	0	0	0	0	0	0	0	0	0	0	0	0	0	0	0	0	0	0	0	0
AC005324.3	0.0190856628974214	0.0314205763344361	0	0.0402692657461995	0.0414218500035284	0.0428012446231587	0.0564588051528893	0.0524829480192614	0.071545408672416	0.0242987240829466	0.0691163318633045	0.0461471230617253	0.0161893068806213	0.0422239459396816	0.00749651831626104	0.0294136711792062	0.0912871350981255	0.0463289096217338	0.0300769513421864	0.0194469392355963	0.0167316543951421	0.0286092458442581	0.0126160194676598	0.0561105456902009	0.00790792033134517	0.0261513814048206	0.0159064750770132	0	0.0220130162172019	0.0400205601503902	0.00926264387593822	0.011601488313723	0.00722971403817045	0.0371169274404292	0.0432424138085556	0.0418848589746721	0.00989658544168808	0.0139535025716947	0.038447711897955	0	0.0184171970365733	0	0.0204722843290554	0.102330340831311	0.0179473470357523	0.0532590202560107	0.0364745050573309	0.0171667142357422	0.0075865920857528
AC005324.4	0.0463313665340241	0	0.00905652620104764	0.0142263048098274	0.0102616645121852	0.0198249772046065	0.034851804208434	0	0.0111911229727632	0.00748708521064994	0	0	0	0	0	0.0359595712142889	0.0127734974617792	0	0	0	0.0102739308446928	0	0	0	0	0	0	0.0232139426923718	0.00903170891093203	0.0408535871842858	0	0	0	0.0131033730769055	0	0	0	0.00856484716289307	0.158116212349252	0	0	0.119132810167601	0.00839691684952915	0.0464945807721586	0	0.0436526049646768	0	0.00703634419090071	0
AC005326.1	0.37684286357721	0	0	0.240344910817747	0	0.224950967813044	0.533349126756542	0	0	0	0	0	0	0	0.302813472887779	0	0	0	0	0	0	0	0	0	0.317766808533979	0.348617278892266	0	0	0	0	0	0	0	0	0	0	0	0	0	0	0	0	0	0	0	0	0	0.237405610324106	0
AC005329.1	0.167843086863402	0.354772872258161	0.380229112940985	0.161737274507206	0.124264756328413	0.341818215759957	0.593028093373316	0.425714864818034	0.517807295760214	0.218990202163536	0.238745684925968	0.24370261822839	0.383978268055103	0.0131720225660422	0.174674292590814	0.232567249004517	0.108956164759001	0.0709253972327526	0.502199775653858	0.567507387492969	0.182806738544327	0.107439733278994	0.112863222977406	0.116633575072135	0.106191807917355	0.271579656311092	0.227972369441821	0.0435699564806808	0.130883559020481	0.248791181315492	0.533616472703296	0.3139508677401	0.168792509602291	0.19373297601347	0.335437847962956	0.227214889017869	0.179967226235104	0.327819854583813	0.72539661137637	0.0710070993557644	0.162247207686612	0.904565926164228	0.216397182678348	0.10061168058056	0.243211339541343	0.207702808477801	0.170178252472888	0.119362412016766	0.484315140302981
AC005342.1	0	0.0546446082015607	0.0635745522582851	0.0502551874453653	0.0718562901601225	0.0921976084362834	0.232577070793333	0.112625233409932	0.222971618756498	0.152732674364134	0	0	0.136093761010516	0.604751095696761	0.0644274822195159	0.183227638273451	0.0889882773958802	0.228538237980192	0.102819853019109	0	0.205878419360376	0	0.0544979510780069	0.120240235966808	0.0678907426415029	0.0751234201090036	0.133810526247766	0.158398147676411	0	0.113959397222735	0.154360199659093	0.0986603617366201	0.179028445001056	0.218082413463326	0.0539519333260409	0	0	0.11795759449348	0.306567824942493	0.156482782732038	0.248183389287587	0	0.170288157525425	0.495753879377511	0.150215476063942	0.150415471016427	0.201179376468875	0.469632892136748	0
AC005342.2	0	0	0.238690808345314	0.191015755428158	0.493541949044257	0.0920558342304602	0	0	0.638057914970705	0	1.05226565318919	0	0	0.391695032408964	0	0.345297099511291	0.0888512877810853	0	0.288369606064334	0	0	0.336790195363922	0	0.429869279239297	0	0	0	0.158160013237685	0	0	0	0	0	0.0910850342395264	0.383335021610688	0.471697737778145	0	0	0	0	0	0	0	0.553746952010745	0.149989014399961	0	0	0	0.54741741458586
AC005345.1	0	0	0	0	0	0	0	0	0	0	0	0	0	0	0	0	0	0	0	0	0	0	0	0	0	0	0	0	0	0	0	0	0	0	0	0	0	0	0	0	0	0	0	0	0	0	0	0	0
AC005351.1	0	0	0	0	0	0	0	0	0	0	0	0	0	0	0	0	0	0	0	0	0	0	0	0	0	0	0	0	0	0	0	0	0	0	0	0	0	0	0	0	0	0	0	0	0	0	0	0	0
AC005355.1	0	0	0	0	0	0.041338639087476	0	0.0506952723309141	0	0	0.13059571645107	0	0	0	0	0	0.116464053799801	0.0709447837162903	0.134371338381723	0	0	0	0	0	0	0	0	0	0	0.100855453837939	0	0	0	0.0408951017877022	0	0	0.110680239251238	0.0531495187070421	0	0	0	0	0.102428403445942	0	0	0	0	0	0
AC005389.1	0	0	0	0	0	0	0	0	0.256626035753428	0	0	0	0	0	0	0	0	0.262958926518766	0	0	0	0	0	0.203966989536825	0	0	0	0	0	0	0	0	0	0	0	0	0	0	0	0	0	0	0	0	0	0	0	0	0
AC005392.1	0	0	0	0	0	0	0	0	0	0	0	0	0	0	0	0	0	0	0	0	0	0	0	0	0	0	0	0	0	0	0	0	0	0	0	0	0	0	0	0	0	0	0	0	0	0	0	0	0
AC005392.2	0	0.111924964926557	0	0	0	0	0	0	0	0.108073202646505	0.15364030435501	0	0	0	0	0	0	0	0	0	0.146453593352542	0.126608841830733	0	0	0	0	0	0	0	0.118865527366721	0.160910932044883	0	0.351734438254218	0	0	0	0.171329908963761	0	0	0	0	0	0	0	0	0	0	0	0
AC005410.1	0.052019552430934	0	0	0.0318141520852766	0	0	0.150601436055422	0	0.0496902417097865	0	0	0	0	0	0	0.0403921449141024	0	0	0	0	0	0	0	0.0389067459012735	0	0	0	0	0	0.0368198962545951	0	0	0	0	0	0	0.0271221364708413	0	0.0698960978032132	0	0.033671781111053	0	0.0374071259827835	0	0.0489499927940691	0	0.0335541509454838	0.0313967605849882	0
AC005476.1	0	0	0	0	0.313518419187146	0	0	0	0	0.0826721756193653	0	0	0	0	0	0	0	0	0	0	0	0	0	0	0	0	0	0	0	0	0	0	0	0	0	0.140499254513366	0	0	0	0	0	0	0	0	0	0	0	0	0
AC005476.2	1.28326443983636	1.27646537141169	1.11433968375372	1.74859073600948	0.411570061178503	2.30007636714074	1.36915717583837	1.14223487727709	1.32920004936765	1.53657269699893	1.59275215982924	1.00941672677524	1.51327650072795	0.742643211637924	1.29080856882662	1.45988942933659	0.729513975857699	0.373953132145071	1.94161419608988	1.29937160316294	1.25593586654516	1.15064668949371	1.197942386132	0.881904769509297	0.855871965738097	1.29352144811478	1.34441576570184	1.16209256928407	1.36085389776158	2.15502410445839	0.76003029378674	1.26034704818381	1.32706405537275	1.06841150859407	2.01072649659125	1.32333819859439	1.36727572402032	1.23227309539398	2.5725994149242	0.637346249206186	1.32463471024425	1.4651407092939	1.11160216153934	1.49452537859054	0.712330879163305	1.43558483530322	0.976246163476496	1.26418843713863	1.64220294761693
AC005479.1	0.247324998187498	0.168224188755623	0.0677920927800247	0.339123461523791	0.284686271082862	0.54407354820007	0.45798665908861	0.475277368999707	0.440390049201613	0.308610327981888	0.940222151415907	0.266467745009023	0.144886731793162	0.222586634630652	0.257114032804721	0.0679222406863397	0.458063463800266	0.687968650489802	0.395664039341075	0.509426542032442	0.348242374312506	0.807348233957354	0.167789866380159	0.301056248259895	0.0723875030322648	0.0800860826198788	0.0729893465942844	0.168549939837583	0.19400824320688	0.38649806972228	0.311728820952882	0.20310194111786	0.190417391560601	0.188293314549471	0.267190813480233	0	0.293415867473079	0.241189464878237	0.0595492961657569	0.1665187602701	0.214580808194197	0	0	0.392635438250306	0.303780776244173	0	0.0565141444020007	0.291744929580324	0.259948388244096
AC005480.1	0.0526269038346555	0.0436421946189513	0.0205374414871794	0.0242082447165014	0.023258064286245	0.0520716591476287	0.15230075052461	0.0726932721584854	0.0253543849390577	0.0169901065094412	0.0485519764718458	0.0108608030281817	0.011310289959974	0.023711323465494	0.0208171520983024	0.0509037305346225	0.0145321677257263	0.0388750283911312	0.0252150099181509	0.0270547200109377	0.0347891707137295	0.0200130761444009	0	0	0.0435789964314654	0.0363491387695679	0.0221397965943172	0.0132588591730799	0.010277038454634	0.134996737873585	0	0.016157227785962	0	0.0149072268186318	0	0.0722611365729041	0.020629951348339	0.0194266450800183	0.218163342940554	0.0130904468996748	0.00859257412446895	0.0844775289269007	0	0.0397890537927424	0.0125408048884246	0.0617261208050011	0.0423121848963305	0.0317659788674355	0.10238298164152
AC005481.1	0	0	0.0234669883710222	0.0637257533367988	0.0526636852275751	0.00863807135629542	0.11049020215126	0	0.0713484758357978	0.0290284385175804	0.134708468501346	0.0247259965444028	0.0384460736301055	0	0	0	0.00832891446710921	0.0149456727569376	0	0	0.223425348134113	0.0453799905485354	0	0.022643198881687	0.0125964677987196	0	0	0	0.0914169115755257	0.0107508645100951	0	0.0276110458717713	0.0229442961984927	0.0170383908294755	0	0.114033103839442	0.00790040172633844	0.0331716466861115	0.0307536195040832	0	0	0	0.0432079266247244	0.0304395606958624	0.014335339015502	0	0.00978945284704767	0	0.0120854228603078
AC005482.1	0	0	0	0	0	0	0	0	0	0	0	0	0.0760227165168995	0	0	0	0	0	0	0	0	0	0	0	0	0	0	0	0	0	0	0	0	0	0	0	0	0	0	0.248521225203653	0	0	0	0	0	0	0	0	0
AC005486.1	0.226480849497662	0	0.177844737229527	0.141728446823718	0	0	0	0	0.21690127733307	0	0	0.352287854555096	0	0	0	0	0	0.414924278825396	0.281090787779902	0	0	0	0	0.171912719157741	0	0	0.190940062461308	0	0	0	0	0	0	0	0.15180979360602	0	0	0.168705055523585	0	0	0.149680876892906	0	0.314081138902908	0.227230982150845	0	0	0.149178302128877	0	0
AC005487.1	0	0.241922075821194	0	0.181568553504766	0	0.129125115398233	0	0.106748184154238	0	0	0.0715752219348961	0.182382688628048	0.0659653369154978	0	0.119548849939202	0	0.0843088516095458	0.0760368465079835	0.315623967686062	0.292842560177919	0.0681363553896638	0.0586869529583484	0.241312825655301	0	0.0642961155392155	0.203730730762248	0.243490036325862	0.0770823257861738	0.173111449603275	0.208503718052308	0	0.0934886237992419	0.169884985408916	0.245158280700804	0.239042812724462	0.166237955687781	0.393869577096022	0.111812934259291	0	0	0.146041669666973	0	0.352196100395952	0.221846397900894	0	0	0.319259414460829	0.0469580855384843	0.0617318853124736
AC005515.1	0.0204645815805157	0.0135666321755104	0.150901645627527	0.0124625634698493	0.847935047151218	0.195805871657649	0.0305578926075809	0.0423753029253829	0.0578395661552471	0.0516397139918966	0.091944630417668	0.0814961765203916	0.034514029858543	0.342135987749918	0.063102927416783	0.193612549729948	0.35647325233958	0.0786283329789799	0	0.0277359228108912	1.05393552650084	1.12546029835264	0	0.0453151874715157	0.545883559916157	0.073584523447941	0.0339148003242349	0.191576757606822	0.0157772953480882	0.518546146648301	0.1332159660884	0.0370086891017677	0.0307704426455224	0.100158138194254	0.716766795120944	0.902295345022745	0.0211505704720066	1.20366447963995	2.31305870757641	0.0787186687886306	0.0131954227534792	0	0.0578087490535081	0.119054864592929	0.056980294208498	0.0570586214290174	0	0.0604676239569465	0.0793762682440674
AC005518.1	0	0	0	0	0	0	0	0	0	0	0	0	0	0	0	0	0	0	0	0	0	0	0	0	0	0	0	0	0	0	0	0	0	0	0	0	0	0	0	0	0	0	0	0	0	0	0	0	0
AC005519.1	0.542594150739366	0.278758883899832	0.27178173931124	0.493411015466553	0.484878165430304	1.06567745944897	1.33876210246332	1.10979913296136	0.714459277442454	0.479175408860064	1.11299280212325	0.409008127092183	0.518463401103422	0.0675280583513009	0.0300028817852768	0.296869530026096	0.596763491552114	0.55962095277555	0.493525570277132	0.542176027074408	0.129751395427551	0.0848677465114637	0.0253321723961285	0.525988698772879	0.484468357343445	0.259129700657048	0.152894690187679	0.0380126033341451	0.220803525011358	1.19275286737829	0.447560254531045	0.217649670539912	0.0289430540063957	0.104453776806369	1.04929861199214	0.375242288489722	0.47374707275583	0.435968302173599	0.388099204230236	0.0375338331124878	0.0247087736697241	0.106069818925133	0.206299064775569	0.766224432870095	0.409474779271215	0.235080026187692	0.119112245857998	0.568356507114196	1.2132378100025
AC005520.1	0	0	0	0	0	0.245264377658654	0	0	0	0	0	0	0	0	0	0	0	0	0	0	0	0	0	0	0	0	0	0	0	0	0	0	0	0	0	0	0	0	0.288786129856674	0	0	0	0	0	0	0	0	0.258746199135378	0
AC005520.2	0.432604681819699	0.300125706168639	0	0	0	0.260223173820164	1.03416291439063	0.571812630021118	0	0	0.975560947053306	0	0	0	0.34889458914893	0	0	0.425190205236865	0.734462985773537	0	0	0	0	0	0	0.40075416433183	0	0	0	0.577617175073858	0.420343452918047	0	0	0	0.296622089416449	0	0	0	0	0	0	0	0	0	0	0	0.291721877038197	0.274451757437963	0.872348813885984
AC005520.3	0.0283893457415196	0.018837613409537	0.0542871358595693	0.025883487600024	0.0493148321249965	0.0711486153389979	0.0834616229984228	0.029604766862976	0.0404736508743129	0.0181689853086025	0.0261741165341313	0	0.0359900575474938	0.0127319291524745	0	0.0110436589056025	0.0309171962072375	0.0139836261423511	0.0180287079628129	0.00970623746247671	0.0614566700530806	0.0424875084266779	0.0465152024609223	0.0211892927365061	0	0.0260181140976905	0.0236730713262447	0	0.0856759206529278	0.0975563225000037	0.027470772366775	0.0258410043351544	0	0.0395304197776272	0.232829164692339	0.077174053105902	0.0722565225438875	0.0207733722755806	0	0.0278655554373512	0.00919063564521504	0.0458024346473515	0.0203677537264286	0.0973466185903048	0.0398688134123274	0	0.0182587433914762	0.0589122143025586	0.0665484068880924
AC005520.4	3.63460717412108	2.72498871950284	1.97246371612674	2.6808119004721	1.7575051778924	2.40975574963958	2.20114278513216	1.67347280624175	2.53301665938154	2.12736433334609	1.90809514736724	2.11873251367252	1.64403686313057	2.0167802034679	1.82658289048426	1.9745750691822	2.88722675534622	2.23693648648728	2.85739166320878	1.71547395231691	3.45373435970934	1.62608046963597	1.79232966893474	2.16875152991703	1.48856415270576	1.76320031361461	2.02341243379313	1.91015099614002	2.78109784937898	3.56785365346706	1.4621273594563	2.87607181584958	1.94812302044026	1.8463713385611	1.54400762836385	2.67153843978803	2.32975311923137	2.09472062535701	2.74417543433842	2.70020562870665	2.23476140831118	2.03446008364396	2.22195829492155	2.41631085601529	1.20427975929306	3.27653532219426	1.71874151885802	2.01362080026904	2.66090843852449
AC005521.1	0	0	0	0	0	0	0	0	0	0	0	0	0	0	0	0	0	0	0	0	0	0	0	0	0	0	0	0	0	0	0	0	0	0	0	0	0	0	0	0	0	0	0	0	0	0	0	0	0
AC005522.1	0	0	0	0	0	0	0.165363069718823	0	0.207535276017242	0	0.291605094540514	0	0	0	0	0.170382517739129	0.0623588944677764	0	0	0	0	0	0	0	0	0	0	0	0	0	0.108894294509134	0	0	0	0	0	0	0	0	0	0.0733102723394334	0	0.15830115771877	0	0.10592585880757	0	0	0	0.0897388771156348
AC005529.1	0.172541338126443	0	0	0	0	0	0	0.12215323088134	0.16511429813266	0.112390245759318	0.159679225160958	0	0	0	0	0.135202274518601	0	0	0	0	0	0	0	0	0	0	0	0	0	0	0	0.206702960739349	0	0	0	0	0.178022223726118	0	0	0	0	0	0	0	0	0	0	0	0.138285839956708
AC005531.1	0	0.025530624511669	0	0	0	0	0	0	0	0	0	0	0	0	0	0	0	0	0	0	0	0	0	0	0	0	0	0	0	0	0	0	0	0	0	0	0	0	0	0.0377245179637102	0	0	0	0	0.0361534102573719	0	0	0.0231521210700125	0
AC005532.1	0.0831951231127373	0.185746059678288	0.15645064958378	0.405391873306997	0.24095304643945	0.284653262060125	0.0627785083419838	0.295221917340778	0.226474645046871	0.7001106256964	0	0.0680459980948235	0.035836797535595	0.338884369980913	0.27381836780816	0	0.506476989426383	0.267421608360306	0.248305405410842	0.111908882483008	0.176314695178334	0.123371576709682	0.13471776958918	0.261687965641133	0.0690161564731212	0.377370480340714	0.199445099092734	0.0419499132724903	0.0325880697201613	0.143376374976161	0.156843245556446	0.0758546331481896	0.181883890861571	0.13694482832933	0.0815132778789183	0.135512282708225	0.243788755637824	0.0309165125412257	0.507279459766598	0.764744504184206	0.131521867254052	0	0.0890981671675999	0.237223893913267	0.323192261285656	0.355452143967634	0.080066538332827	0.236166349765212	0.358428262084802
AC005532.2	0.478949201294567	0	0.105640790223061	0.23796878039798	0.42703840747015	0.152229297954718	0	0	0.358221276027461	0	0.240452315525491	0	0.222583227431205	0.121426342295296	0	0	0.402583330666308	0	0.247142971919529	0.181094690504229	0.229516566949059	0	0.0907445524075047	0.370875202942013	0.981874154696765	0.239119684525144	0.11362747649799	0	0.105360749175626	0.352998653159733	0.892935425242918	0.0836259849066226	0	0	0	0.149087559978334	0.139804501418703	0	0	0	0	0	0	0.671480403177504	0.45428003569743	0	0	0.30560499190896	0.952561770310024
AC005534.1	0.136142383405875	0.258634426773765	0.106189827187197	0.163754458092381	0.0611415783006716	0.188852305800351	0.199488648322995	0.270811521210565	0.13021215043898	0.171490935080515	0.495967855862558	0.402787042361472	0.223694728148827	0.179415209361666	0.158523593384055	0.506830647911913	0.075785423257248	0.195986112884172	0.322484615741803	0.182011863730667	0.0612133904621473	0.052706626723719	0.134752437405587	0.288108088204808	0.218323577167357	0	0.114216402064781	0.0692720517301762	0	0.231668159080186	0.252730589310269	0.201633056201727	0.0528797155145195	0	0.175309613575642	0.348954238061916	0	0.239467261364098	0.416308675685665	0	0.0890229450806261	0	0.0986923684354556	0.319955856657523	0.246161206147	0.407122937266931	0.172294557681651	0.0421555439855858	0.210045540696587
AC005534.2	0.326971576765667	0.418420112593399	0.177458265315237	0.141416659520179	0	0.821235009460986	0.917932139458474	0.498571157951125	0.490210433965456	0.282495410234878	0.954115246533682	0	0.100106323550017	0	0.0926710852644659	0	0.127532680347976	0	0.460038789008851	0.365163932619671	0.672821929088384	0.327743926103944	0.0785057786319049	0.250219678858484	0.189017252299582	0.208257869181824	0.358802398735577	0.325231139903928	0.0912123224809781	0.779385150651714	0.495811429817755	0.14119355857637	0.0894650088390419	0.306908257147982	0.0777256294219088	0	0.0618837966491725	0.31906898658838	0.228931715211056	0	0.149352484263787	0.0488057077716869	0.0849683467642232	0.226745358435692	0.110635514319948	0	0.0763443509408278	0.326599894228391	0.264747335414335
AC005537.2	0	0.0154176316295739	0	0.0626693107059366	0	0	0	0.0162094368871948	0.0548679394930625	0	0.696980243025762	0	0.00989635345165759	0	0.0272477325567316	0	0	0.121125662917837	0.0293602916644851	0.0158355445333162	0	0.00878546930972413	0.0153756906949244	0	0	0.0732273691989589	0.00972309100187633	0	0	0	0	0.00708748571765245	0.00881476324001646	0.137397586650384	0	0.0129033166386782	0.0120638820111752	0.017004019491902	0	0.355019129033523	0.0149960379882655	0	0.0331526969746246	0	0	0	0	0	0
AC005538.1	0	0	0	0	0	0	0	0	0	0	0	0	0	0	0	0	0	0	0	0.059344142921506	0	0	0	0	0	0	0	0	0	0	0	0	0	0	0	0	0	0	0	0	0	0	0	0	0	0	0	0	0
AC005539.1	0	0	0	0	0	0	0	0.0246960678451036	0	0	0	0.028847428881376	0	0	0.0549813274493179	0	0.0193877218661199	0.0685556110816379	0	0	0	0	0	0	0	0	0	0	0	0	0	0	0	0	0	0.0390769148127354	0	0	0	0	0	0	0	0	0	0	0	0	0.0556310804976975
AC005540.1	0.110900925038105	0	0	0.0345848747090357	0.0495653948507317	0.0637349187076073	0	0.0780253954957558	0.0539889282667303	0	0.102471189671579	0	0	0	0	0.0438986388921285	0.0614953114716653	0	0.0711582959961093	0.0386352243693323	0.0496238433254953	0	0	0.0422861706045822	0.0468101104813715	0	0.0929099392728026	0	0	0	0.107409831957952	0	0.0428446192621197	0.123471576143023	0.0733550811430099	0.122174077476071	0.0294883901713594	0.0414620517240491	0.038447711897955	0	0	0	0	0.111283005413015	0	0	0.0720495480235469	0	0.0885075973295671
AC005550.1	0	0.108123073630494	0	0	0	0.262510822549539	0	0	0	0.104397468005925	0.14849278680928	0	0	0	0	0	0	0	0	0	0	0	0	0.121164346382267	0	0.147643911450201	0	0	0	0	0	0	0.122721205009712	0	0	0	0	0	0	0	0	0	0.11661946242546	0.77280470480669	0.827251150636669	0	0	0	0
AC005550.2	0.0280287961184338	0	0	0.00856855321546892	0	0.158910591254679	0	0.0292289370041416	0	0	0.0258414494194576	0	0	0	0	0.010902569483448	0.0153431704674063	0	0	0	0.0245811127828112	0	0	0.0312666210998308	0.011634498846533	0	0	0.184610123205131	0	0.0197908404949907	0.0668717576623445	0	0	0.00789098633178218	0	0	0	0.020508860339422	0.00953520447755028	0	0.018089585864057	0	0.020108370707807	1.69797928856093	0.163324032086487	0	0	0	0
AC005562.1	2.37600618865996	1.7140957769313	2.60845901855749	2.07637156752779	2.43750140094809	2.92766413197817	2.81058152757131	2.26654859982279	2.27426430544584	2.14701624625069	2.57650203898337	1.89984953541428	1.63606077841683	1.72041803181464	1.6796475312193	1.96608695411665	2.54104656525786	2.34093752306956	2.08564919432686	1.88208193978375	2.22867952540175	2.29462202545854	1.80044784131775	2.55405962233946	1.96613445072734	1.4293711105929	1.57775051285531	1.85283863951443	2.68818210749691	2.64891208648629	2.50083524598977	1.61076446810456	1.69582053588867	2.12441330379262	2.72394998373847	2.75389610368537	1.667065284958	2.48171850662548	2.12690592299211	2.2293041555628	1.88729646900036	1.28630779426676	2.49322700992508	2.49866106663798	2.11359083802001	1.99595355525004	1.63464807272268	2.38932270291374	2.81357922220818
AC005586.1	0.593639547367882	0.705962824617904	0.528079214543667	0.76176894213663	1.15364442661734	1.242975407415	0.737634211762979	1.10476950272155	0.789762900405936	0.491382059440052	0.954518446341342	0.208278218608555	1.0924306615147	0.797375962635202	0.720028378575877	0.624141898266159	1.55680780479475	0.905512142584548	0.945658756952136	1.22657254628328	0.223066578501484	0.932921160562863	0.666792506541092	0.996289308242344	1.14279542479836	0.950313021716162	0.885630751465798	0.171854504256609	0.911949278872404	0.888472878564546	1.19698734644655	0.658719100373349	0.611742036345474	0.917978051900264	1.34308536906733	0.937273421965676	1.31036594583852	0.354595178879237	0.229054004491704	0.392019114804555	0.726663454326749	0	0.541263416458097	1.14621146166372	1.38677413579173	0.442945834189004	1.04285558545662	0.786155734882074	0.81211409283366
AC005586.2	0.56804857206826	0.158389091411537	0.0480355130938801	0.24667913688879	0.253247586793394	0.347962775428895	0.259652370733136	0.204818879243113	0.274213864693307	1.00508350113476	0.216169131706755	0.0994653890113127	0.103453278038828	0.209797663312186	0.185590667077805	0.346397337976881	0.718505028335737	0.280939996152456	0.256160256721864	0.237324431195778	0	0	0.0411458609903447	0.510514801319611	0.0513154050973645	0.111480589270927	0.149979914439379	0.0615749105143205	0.047905638745463	0.282367885388262	0.327220386460218	0.180115188861142	0.0924674708053014	0.477602140536933	0.0407317359617018	0.255879298597167	0	0.132297834624635	0.04215986545909	0.281241327269779	0.0401386827562011	0	0.286505297712395	0.769226096932761	0.318919374332123	0.270770824085864	0.0399987723967396	0.658357563698967	0.143004462549998
AC005587.1	0	0	0	0	0	0	0	0	0	0	0	0	0	0	0	0	0	0	0	0	0	0	0	0	0	0	0	0	0	0	0	0	0	0	0	0	0	0	0	0	0	0	0	0	0	0	0	0	0
AC005588.1	0	0	0	0	0	0	0	0	0	0	0	0	0	0.265652178753483	0	0	0.31850085116262	0	0	0	0	0	0	0	0	0	0	0	0	0.213587854742041	0	0	0	0	0	0	0	0	0.205659292053369	0	0	0	0	0	0	0	0	0.183720641869749	0
AC005592.1	0.0631916934130846	0.0830063462591086	0.0490146425509306	0.0194822067218437	0.0279842115768227	0.0360610560756597	0.0476031321094225	0.0871663108082657	0.0305020306132943	0.0605050136088957	0	0.0260408531413348	0.053725272597835	0.0565041160191421	0.0250515874615996	0.0730510491310174	0.0518637733894892	0	0.0403061037174434	0	0.134943888633306	0	0.0211460312664475	0.115484112212453	0.102886411110417	0.057971378916931	0.128541161664539	0	0.0488821655061038	0.0225627477327	0	0	0	0.0531847453620633	0.0209317404494742	0.230603576692394	0.0165984685090426	0.0233805211473041	0.0847961924814266	0	0.119545656517848	0.531215691905953	0.194278848125916	0.0320548878585856	0.0300446607084864	0.0595580614630811	0	0.0381982222831312	0.0988350428779594
AC005606.2	0	0	0.0546500223884204	0	0	0	0	0	0	0	0	0	0	0	0	0	0	0	0.0449557576470998	0	0	0	0.0468269761830659	0	0	0	0	0	0.0545025997242607	0	0	0.0431020693876538	0	0	0	0	0	0	0	0	0	0	0	0	0	0	0	0	0
AC005631.1	0	0	0	0	0	0	0	0	0	0	0	0	0	0	0	0	0	0	0.13998774100114	0	0	0	0	0	0	0	0	0	0	0	0	0	0	0.124379567535414	0	0	0	0	0	0	0	0	0	0	0	0	0	0	0
AC005632.2	0	0	0.0692859574973208	0	0	0	0.252207334130229	0	0	0.0574842983044086	0.0823245836333017	0	0	0	0	0	0.0492671382573634	0.321837519235444	0	0	0	0.0675456878825606	0	0.130816640569791	0	0	0	0	0.258516671850943	0.124006727567923	0.086321059723295	0	0	0.192271857337966	0	0	0	0.0655976945478799	0	0.248124827315737	0	0	0.125925260613494	0	0	0	0	0	0.0710390414719387
AC005632.3	0.881662608184186	0.864818921138028	0.530984059572674	1.1452106528643	1.11359181696189	0.908669103300263	1.21964278242221	0.720399971863815	1.20913137948576	0.538485613173131	1.66223986946867	0.444413727664755	0.712618007907742	1.1287586382653	0.604455808918344	1.04476826003656	0.681817456679642	0.798173658772364	0.766770071186043	0.784915978476228	0.860496612514198	1.48573178888905	0.610145849304091	0.702438696845364	1.36396879261473	0.722183418174285	0.702705438730027	0.806804011431905	0.386447870374006	1.58403560188782	0.557609874763918	0.432415631699937	0.486940661045752	0.673592078961685	1.00944290020954	1.18594412038529	0.694951629349668	0.601953331881384	0.97030005646107	0.284016116595876	0.484674875660707	1.3692962209926	0.465391030487498	1.16737063975008	1.3460721368361	1.22382801499575	0.774387052463668	0.845704085610111	1.03797882942214
AC005674.1	0.565535389501219	0.709121706100465	0.693656441075214	0.313692649071624	0.505783361931153	0.124903101635247	0.56505394955084	0.474492990407005	0.384472854887563	0.97761890954526	0.198345942986522	0.257294758436266	0.183409981871821	0.94684055485737	0.524156669606816	0	0.607039950062511	0	0.590864343561023	0.626135694870875	0.0977001960435837	0.163886386816109	0.396747224410643	0.308260422761823	0.338127403951072	0.730514656244935	0.262763858078	0.710270648289505	0.848305080005759	1.26780902046536	0.301154105080301	0.133554384448096	0.0845428198591162	0.123600476203338	0.79164356475791	1.37432199043167	1.24146949681811	0.663354156364	0.216890351559835	0	0.64700387452756	0.907966447768233	0.543817650327857	0.311302396491382	0.202107833931687	0.10473163889378	0.442389990727795	0.193832404682915	0.707866034555871
AC005674.2	0.566734530359998	0.421125248961892	0.79466889952863	0.970270828790454	0.837565733162852	0.386785866669658	1.12138477893126	0.812791090981247	1.285489763972	0.36383252492169	1.16550134039303	0.666491156547898	0.340181094206245	0.901352420973333	0.782580614851721	1.54055630826613	0.501981573886375	0.180518966535259	0.594216925006096	0.483317461841322	0.308274008854593	0.287168882490752	0.229553056627307	0.934454389520906	0.794049146315273	0.66383887754828	0.421821101833006	0.142713625983612	0.376173229453508	0.808342763422289	0.541347608249015	0.411183643303508	0.297334771658911	0.363547025822454	0.997800469041226	1.56888663423681	0.422901484524136	0.761008588722702	1.22434334661959	0.0722107473938688	0.312891489096755	0.773033597213121	0.265508127999461	0.394983892205339	0.595775536217934	1.20760712171581	0.50826945316943	0.407018042953441	0.965334041865614
AC005682.1	1.52459165831188	0.241314650888921	1.2101001098071	0.900211054904731	1.80577964158567	1.27188740660823	1.00903581816993	0.393217015350998	0.718049940863669	1.81629987411274	1.49645225924246	0.217721802795222	0.199695441486345	2.30795322732444	0.209956931477459	0.795333050509703	0.996904919893471	0.667912266746903	0.231680798179152	0.183992081187351	2.01693824578225	1.55506495991472	0.157749272793402	2.06567295100606	0.477704611823981	0.24286998896853	0.169941118246857	3.17167140362498	1.7106608528121	1.17062639043738	1.36381018059338	0.125707374042135	0.105050652541348	0.533862945747824	0.335034984314183	0.50101827340637	0.142073408661851	1.17650020723027	0.57594960628843	2.06796478622058	0.348963790127651	1.34693103662354	0.215556377940212	2.9223204905743	1.19779968155423	1.49261893660469	0.174175313422988	0.948477890509013	0.636815333176924
AC005692.1	0	0	0	0	0	0	0	0	0	0	0	0	0	0	0	0.0558378118405758	0	0	0	0	0	0	0	0	0	0	0	0	0	0	0	0	0	0	0	0	0	0	0	0	0	0	0.0260976878622278	0	0	0	0	0	0
AC005692.2	0	0	0	0	0	0	0	0	0	0	0	0	0	0	0	0	0	0	0	0	0	0	0	0	0	0	0	0	0	0	0	0	0	0	0	0	0	0	0	0	0	0	0	0	0	0	0.0558630732235734	0.0522970943737586	0
AC005699.1	0.263431917250929	0.100663050071315	0.276014720434694	0.6452928219274	0.11058696433886	0.376907052681359	0.773601920966681	0.707807663475926	0.314234627822146	0.0655125087396985	0.891941453927398	0.271948622022311	0.245119750599842	0.458036321204074	0.174077438314397	0.342094760408956	0.110234671163288	0	0.230029419776699	0.136166501362931	0.399501365921497	0.185168535046628	0.100397112589234	0.20056647111231	0.537047000591242	0	0.125610063940298	0.0763002462963653	0.206886937400498	1.59126082903005	0.397371153969012	0.234704756188008	0.132491922198874	0.267427120107964	0.162065789892871	0.380885607056587	0.104749108955695	0.355140872576815	0.25940921645054	0.123484849572266	0.276007364424081	0.414202688038084	0.125925260613494	0.596227335825457	0.0244883523940831	0.31034099092271	0.247016442225714	0.284827940745793	1.12598800365282
AC005703.1	0	0	0	0	0	0	0	0.0206300767124275	0.0559303338838366	0	0.0272636032355361	0	0	0	0	0	0	0	0	0	0	0.0222924607615652	0	0	0	0	0	0	0	0	0	0	0	0	0	0	0	0.0216397378388188	0	0	0	0	0	0	0	0	0	0	0.0234644627948665
AC005703.2	0	0	0	0	0	0	0	0	0	0	0	0	0	0	0	0	0.0817997514141092	0	0	0	0	0	0	0	0	0	0	0	0	0	0	0	0	0	0	0	0	0	0	0	0	0	0	0	0	0	0	0	0
AC005722.1	0	0	0	0	0	0	0	0	0	0	0	0	0	0	0	0	0	0	0	0	0	0	0	0	0	0	0	0	0	0	0	0	0	0	0	0	0	0	0	0	0	0	0	0	0	0	0	0	0
AC005722.2	0.853537743795966	0.341221655745231	0	0.575351270744388	0.770597217140278	0.752081799999303	1.14348764794179	0.356830700092949	0	0	0	0.409529852917967	0.424267855451309	0	0.706065150620689	0.69957741455611	0	0.840733462057755	0.328031326668439	0.865763695377701	0	0.38227596338931	0.34039037605757	0.378938777172611	0.736467666247976	0.453606146699924	0.417796267313176	0	0	0.360720170895666	0	0.98437596729187	0.383398700954708	0	0	0	0.502928324636081	0.372335021464649	2.00010294460909	0	0.33284479891853	0	0	0	0	0	0.828413950836153	0	0.399966494875385
AC005725.1	0	0	0	0	0	0	0	0	0	0	0.537036871894888	0.483653463548145	0	0	0	0	0	0	0	0	0	0	0	0	0	0	0	0	0	0	0.961318898315962	0	0	0	0	0	0	0	0	0	0	0	0	0	0	0	0	0	0.828034262191361
AC005730.1	0	0	0.114202851638145	0	0	0	0	0	0	0	0	0	0	0	0.115708302930483	0	0.0815685585518587	0	0	0	0	0	0	0	0	0	0	0	0	0	0	0	0	0	0	0	0	0	0	0	0	0	0	0	0	0	0	0	0
AC005730.2	0	0	0.281436252422029	0.379963034350046	0.112886855624511	0	0.0655258124814644	0.0609248314681985	0.0829664406165804	0.0831471281788195	0	0.0359460468267667	0	0.0776888852922842	0.0345849805244533	0.10022756758839	0.345285235518999	0	0.0280341487098676	0	0.251128511070352	0.0657611017644466	0	0.0651228758217341	0.0720296809395229	0	0	0.0863083836380825	0.415923285206998	0.031159194641556	0.124314186951255	0	0.0659760901741982	0.0967398695928844	0.112329756807256	0.310432677614527	0.0455219772524347	0.154651764997504	0.0879921482976222	0.126041452711818	0	0.600194143413118	0.092960679215098	0.0442128379175252	0.19628230103803	0.159315453580804	0	0	0.0691643537288541
AC005740.1	0	0.12833602067011	0	0	0	0	0	0	0.0937380315167748	0	0	0	0.162472372296322	0.0877959119209693	0	0.148981816634502	0.0542690172084849	0.0961860979283852	0	0.067341270895281	0	0	0	0	0	0	0.159770573902189	0	0	0.0697313232860634	0.0949629907751835	0	0.0745983902376099	0	0	0.108079598711072	0.0515186731416925	0	0	0	0	0	0.0708307166415088	0	0	0	0.124533708719064	0	0
AC005740.2	0.121182092922138	0	0	0	0	0	0	0.0853482978278493	0	0.0784472428488984	0.112000807293648	0	0.103334142881003	0.108584127505556	0	0	0.131605246888935	0	0	0	0.298969860380445	0	0	0.0911767999645977	0	0	0	0	0.0941626273302291	0	0	0	0	0.0690076535824988	0	0	0	0	0	0	0	0	0	0	0	0	0	0.0738320370806632	0.0967817200846691
AC005740.3	0.146303420693235	0.098400079055398	0	0	0.552758814099988	0.0845180653609356	0.565393687147667	0.199703174366645	0.384718114363961	0.347390591662592	0.478510704970182	0.333999575929314	0.239867708843908	0	0.115708302930483	0.220425856689984	0.232051257783508	0.607002674463197	0.0942841233289293	0.283955078282273	0	0.111377174272029	0	0.308462118628056	0.234138850535867	0	0.340915682487049	0	0	0.201999024362034	0.38927072174823	0.0904592099833562	0	0.0836244732012253	0.188208392172762	0	0.150993795961816	0.108211690352234	0.194472244796571	0.143709245190448	0	0	0.106160197780118	0.280034989789044	0.137929415395005	0.487344046127564	0	0.253227042744668	0.591753406918103
AC005741.1	0	0	0	0	0	0	0	0	0	0	0	0	0	0	0	0	0	0	0	0.0809836034385643	0	0	0	0	0	0	0	0	0	0	0	0	0	0	0	0	0	0	0	0	0	0	0	0	0	0	0	0	0
AC005747.1	1.05885586873263	0.313610718352443	0.480890149457136	0.809656417810112	1.5728992906432	0.298835772041313	1.53114731397466	0.849166488240234	1.32925737618166	1.226470147348	1.76461543659375	0.936497020507542	0.303472093804535	0.546451055369795	0.181009831627097	0.828547649055918	1.28589052015382	0.271028527195351	0.325414398694698	0.306943581225906	0.644874865707052	1.32234986679589	0.211930209577561	1.66104019406645	1.41597193284934	0.163288014778868	0.168742235097957	0.925828043545654	1.03902846734439	0.947903206097464	1.76477007207795	0.5660467890129	0.410477595962766	1.51591060333834	0.67627608915474	1.36741771478236	0.149232648036185	1.20989060910766	1.90780480523478	0.743512322425696	0.311289213085318	0.639322807565413	0.810830949718881	0.870373497770939	1.06115869680569	0.383540697739847	0.299415700245464	1.00772939963411	1.20590554739631
AC005772.1	0	0	0	0	0	0	0	0	0	0	0	0	0	0	0	0	0	0	0	0	0	0	0	0	0	0	0	0	0	0	0	0	0	0	0	0	0	0	0	0	0	0	0	0	0	0	0	0	0
AC005774.2	0	0	0	0	0	0	0	0	0	0	0	0	0	0	0	0	0	0	0	0	0	0	0	0	0	0	0	0	0	0	0	0	0	0	0	0	0	0	0	0	0	0	0	0	0	0	0	0	0
AC005787.1	0	0	0	0	0	0	0	0.432746700867981	0	0	0	0	0	0	0	0	0	0	0.710613158396666	0	0	0	0	0	0	0	0	0	0	0.437345550714337	0	0	0	0	0	0	0	0	0	0	0	0	0	0	0	0	0	0	0
AC005798.1	0	0	0	0	0	0	0	0	0	0	0	0.107267492184977	0	0	0.103300674793418	0	0	0	0.0841072812939893	0	0	0.0994181329616762	0.0875594006294766	0.0984642371807435	0.10877612472652	0	0	0	0	0	0.126671865524213	0.157093223609859	0	0.074568663937238	0.0866919548650546	0	0	0	0	0	0	0	0	0	0.236774430166382	0	0.085155986313774	0.0797711856554384	0
AC005808.1	0	0	0	0	0	0	0	0	0	0.0860424326100175	0	0	0	0.22888894800164	0	0	0	0	0	0	0	0	0	0	0	0	0	0	0	0.0947062477890607	0	0	0	0	0	0	0	0	0.25753852080419	0	0	0	0	0	0	0	0	0	0
AC005822.1	0.889231474017113	0.769340272277125	0.578508779517096	0.738528879452885	1.16518950973113	0.801302365050172	1.04554118921851	1.11150093670082	1.29706634732698	0.583204351754157	1.14427065585	0.965935853214711	0.566985912412415	0.762879106056147	0.444840032842864	0.350041068596673	0.918525640893128	1.14938044463257	0.942008219384246	0.723621527831481	0.612352399400363	0.714425445021864	0.409106265791325	1.40001564653509	0.611258210947824	0.858284556958998	0.938380631727227	0.277128604625962	1.00807684476999	1.01792393795889	0.663495960905472	0.641293362030831	0.31163661838089	0.656048791646483	1.14100515438014	1.40568966916734	0.683169629171661	0.602429229326828	0.860882876288284	0.393545433780492	0.375053653697381	0.332690504843188	0.640516874276159	0.583894448972811	1.20269942468738	0.76714435314154	0.731137583719767	0.693366390583639	1.67495084895464
AC005823.1	0	0	0	0	0	0	0	0	0	0	0	0	0	0	0	0.133657135139906	0	0	0	0.0602383299057502	0	0	0	0	0	0	0	0	0	0	0	0	0	0	0	0	0	0	0	0	0	0	0	0	0	0	0	0	0
AC005823.2	0	0	0	0	0	0	0	0	0	0	0	0	0	0	0	0	0	0	0	0	0	0	0	0	0	0	0	0	0	0	0	0	0	0	0	0	0	0	0	0	0	0	0	0	0	0	0	0	0
AC005828.1	0	0	0	0	0	0.0560399685816191	0	0	0	0.0630658813138847	0	0	0	0	0	0	0.0540657166513886	0	0	0	0	0	0.0651750482388031	0.143174197749026	0	0.0897175009211054	0	0	0	0.0694714794678922	0	0	0	0	0	0	0	0	0	0	0.0635925122919839	0	0	0	0	0	0	0	0
AC005829.1	0.149190463498631	0.238944917325206	0.224257437370836	0.220833571798141	0	0.0437551305927667	0	0.0536486222134762	0.447785070867162	0.353789176849059	0.263920277068022	0.180093146609908	0.127396628477324	0.06845763179488	0.118016037346779	0.275761512661407	0.470869880288404	0.513152719455923	0.186344293778579	0.199161595467057	0.0672473996765816	0.0579188198908351	0.050922804465618	0	0.0634561679688204	0.201191409940163	0	0.282853289581193	0.116174117449094	0.0542972967159287	0.144553184982043	0.260819840898402	0.219586866008128	0.242144545251087	0.236098265138061	0	0.040059832257332	0.308626072112434	0	0.617850736098765	0.189214047944455	0	0.108284563798712	0.219097964603118	0.140659141341179	0.0721416518941126	0.0973728844722554	0.476859783962043	0
AC005832.1	0.174246165827683	0.0599782547165891	0.0697589466179533	0.15955351728463	0.0788245415475153	0.10107037573252	0	0.123381289655948	0.385505064250291	0	0.0828840540545226	0	0	0	0	0	0.049605807676202	0	0.165876405439709	0.177370707269364	0	0.0680070746876157	0	0	0	0	0.0751031008879458	0	0	0.183425915173441	0.0869068804247506	0.159303350947618	0	0.100007764373122	0.0592193479371694	0	0.0470879551774505	0	0.176549594673921	0	0.0583625124188533	0	0.126768273363687	0	0	0	0.058160348916861	0	0
AC005832.2	0	0	0	0	0	0	0	0	0	0	0.0666838117549666	0	0	0	0	0	0	0.0708479571558086	0	0	0.063474818525928	0	0	0	0	0	0	0	0	0.0512383674792906	0	0	0	0	0	0	0	0	0	0	0	0	0	0	0	0	0	0	0.0290363563111517
AC005832.3	0	0	0	0	0	0	0	0	0.0779745968210091	0	0.075332885970491	0	0	0	0	0	0	0	0	0	0	0	0	0	0	0	0.068244154931606	0	0	0	0	0	0	0	0	0	0	0	0	0	0	0	0	0	0	0	0	0	0
AC005833.1	0.168421896480695	0.140604468902976	0.162812297008933	0.0791563098805796	0	0.211009505134377	0.0654177814077535	0.147506977896955	0.161162445452767	0.0830108713480102	0.0405692292000871	0.0709013296605741	0.143956590825686	0.0393018305255233	0.133412106479203	0.163114854502372	0.203946219391814	0.241312566997571	0.0554420387852809	0.0594421837214401	0.183433945041552	0.09739162686301	0.140238034951612	0.0964565320063541	0.205798627422664	0.226617330992963	0.207432993332174	0.281444897539088	0.0671644395101449	0.0615578268229461	0	0.225176220232014	0.218470077007175	0.0247584151134666	0.336530984238954	0.141063539846293	0.173779647198115	0.183396944694519	0.170652797674268	0	0.213235253672662	0	0.207939199644538	0	0.0413821415258638	0.0414393339609864	0.212534512270645	0.0781343831925399	0.102374648182692
AC005833.2	0	0	0	0	0	0	0	0	0.10841878048862	0	0.104782533923333	0	0	0	0	0.088462936022319	0	0	0	0	0	0	0	0	0	0	0	0	0	0	0	0	0	0.0644983920653215	0	0	0	0	0	0	0	0	0	0	0	0	0	0	0
AC005837.1	0.577069833920235	0.735230508712032	0.411516293531107	1.29538413217914	0.535053315138073	0.312381219239594	0.627339297992202	0.838527166677883	0.893119980972791	0.494773649069527	0.869778881169514	0.834205186458067	0.592025139472636	0.802362130547358	0.452144392743291	1.06447920360908	0.26076809016927	0.170900992751778	0.791321008224964	0.593069191039866	0.694309414982306	0.812089272150262	0.509029927234778	0.193181366023039	0.29803185393111	0.435586009724443	1.0729340211886	0.278058339135607	0.904823574317214	0.720174210238015	0.520428566258832	0.419080234618938	0.840400487051825	0.643341960974327	0.727772055933262	1.17214911415969	0.790335937938508	0.68581785651702	0.658307902772569	0.526754197294628	0.580251657708659	0.272922778918357	1.60881581707876	0.860346907945111	0.445515085814833	0.960530303562541	0.454197112677618	0.534538967186702	1.04734494992998
AC005838.2	0	0	0	0	0	0	0	0.191390488153476	0	0.17642304200328	0	0	0	0	0	0	0	0	0	0	0	0	0	0	0	0	0	0	0	0	0	0	0	0	0	0	0	0	0	0	0	0	0	0	0	0	0	0	0
AC005840.1	0	0.0900498622072895	0	0	0	0.0773145117100002	0	0	0	0.0869283875858095	0.123956632935774	0	0	0	0	0	0.0746099423322229	0	0	0	0	0	0.0898110985197556	0	0	0.123242098652923	0	0	0	0	0	0.0827636747433775	0	0.0764950781116564	0	0.147583934555532	0	0.0990571137744067	0	0	0	0	0	0	0	0.242868000195728	0	0	0.206931240061306
AC005840.2	0.613010632390934	0.281521152472866	0.849249496576114	0.230364413984527	0.495453231159466	1.1204472679358	1.06935191958926	0.698806820760825	0.906589727403091	0.333107914977964	1.06217513827383	0.0925722338115802	0.332090579641031	0.0765558156852787	0.232977383804171	1.18623016483922	0.882408818131511	0.262558893904328	0.270427417283646	0.115040881002949	0.458991682838104	0.702947407240284	0.181807416345463	0.776154908473443	0.436156790903475	0.223823074720586	0.0946556103857984	0.382539464981447	0.32282764390049	0.667054169736534	0.773266294948827	0.505652417559711	0.167245581328217	0.348530101811152	0.413954556999486	0.993480218397923	0.158053098387023	0.516996027252052	0.567368887663402	0.0565391880554796	0.126549252233675	0.981905685973553	0.214445434938465	0.385755677753368	0.706342355231221	0.882366785612697	0.14327085364028	0.397545618400158	1.05681928666196
AC005840.3	0	0.0278219744754216	0.0162999350560245	0.025568023190123	0.0366922950024296	0	0.0622857841837905	0	0.0201299120171209	0.0268374067266703	0.019434666400214	0.0171767155404962	0.0178859781296061	0	0	0	0.0115287840950034	0	0	0.0143571389070245	0	0.0158831676261943	0	0	0.0174260071044781	0	0.0520916033295911	0	0	0.0586069008672325	0	0	0.0472894334029613	0	0	0	0	0.045765696819244	0.0836730696157067	0	0	0	0.0151155269605968	0.0211585916916696	0.0198270017076704	0	0.0135478147987349	0.0126710924728212	0.0332487552315366
AC005841.1	0.173674154405099	0.508957343989772	0	0.107941309840623	0	0.445282189537808	0.821117853548157	0.698499760769519	0.573761862636826	0.113143526270687	0.436762073047466	0.27281196916595	0	0	0.263255265406074	0	0.188325995218419	0.170432953124233	0.313647110970451	0.120232730113963	0	0	0	0.3625899975843	0	0.159817173966162	0.278580154071244	0.172701015874588	0	0.124420698506629	0.31903651904164	0.208044342472706	0	0.0996710692845326	0.115714675442616	0.771844980195601	0.261074186260619	0.128769814212409	0	0	0.114072108598749	0	0.126345359899463	0.597928002016836	0.163820602131968	0	0.113684427572125	0	0.773223044244902
AC005842.1	0.0533290319084615	0	0.120607671994681	0.0645201833079186	0.135976893038562	0.117891225039518	0.225620690828163	0.0372981908685904	0.404326344113653	0.0342361433755239	0.142837461659033	0.0857970070700766	0.0892536816024589	0	0	0	0.113822247167628	0.198677633751909	0.0339732684715093	0	0.0468193905669409	0.191038292335259	0.0353929469222118	0	0.0441622506846143	0.0489097229445047	0	0	0.0412210254696129	0.0377517495126052	0.101452424203054	0	0	0	0	0.0588691738089958	0	0.077192802438134	0.0362669512544936	0	0.0345249103303478	0	0.0383536444555167	0.105118507974463	0.359715809734689	0	0	0.0321928892960675	0.0835684321322912
AC005845.1	0.292665605563376	0	0.283305812426656	0.0484387931824331	0	0.0889112945666373	0.224660815901149	0.108637810677534	0.0754150425375817	0.237907886250501	0.208385497810959	0	0	0	0	0	0.351385590192798	0.0773973289818606	0	0	0.135535613002478	0.172284072000864	0	0.274176313481871	0	0	0	0	0.0611219403780226	0.396919083138376	0.14896983582479	0.0483599047097711	0	0.0879726549236851	0.197634968103472	0.087037010060765	0	0.409542671480373	0.105704947454785	0	0	0	0.056897294875738	0.154263355996826	0.27668022091777	0.145156038932457	0	0.0478068788714902	0.575055408491819
AC005863.1	0	0	0	0	0	0	0	0	0	0	0	0	0	0	0	0	0	0	0	0	0	0	0	0	0	0	0	0	0	0	0	0	0	0	0	0	0	0	0	0	0	0	0	0	0	0	0	0	0
AC005865.1	0	0.044925871173537	0	0	0.0199834540549226	0.314203384972202	0.0673327142799721	0.0929211622734448	0.0217868473452191	0	0	0.018592130254378	0.0573159997594714	0	0.0178840820621256	0.102957784718936	0.0733148521250096	0.0223704804249304	0.0709924698983003	0.0611858814757148	0.0200072610740883	0	0.0594358870820146	0.0170229744592457	0.0188618302499158	0	0	0	0.0349786601660679	0.063362233319931	0.0438247770182153	0.0138775706290036	0	0.0128031531855952	0	0.0252167097895968	0.0118395553807941	0.0331858859548342	0.0903994145889036	0.108660444880219	0	0	0.0954994277377798	0.0454412531763717	0.0214591887964139	0.104380678225114	0.0146657145391075	0.0673168171524813	0.0359721463648233
AC005871.1	0	0.328370010612453	0	0	0	0	0.158108575469233	0.280998521475079	0.10269042828489	0	0.361583482577913	0	0.17759684590226	0	0.381153526196726	0	0.116699586479772	0	0.371235180657893	0	0	0	0	0.0807223748010005	0	0.359658706887909	0.08997071114385	0	0.083375649852574	0.284140755783186	0	0.0660725945330914	0.0817742408291198	0.230048785955151	0	0	0.443153500549131	0	0.0734826854241952	0	0	0	0	0	0	0	0.319259414460829	0	0.315937694148259
AC005871.2	0	0	0	0	0	0	0	0	0	0	0	0	0	0	0	0	0	0	0	0.0668408511604931	0	0	0	0	0	0.0893867223593681	0	0	0	0	0	0	0	0	0.0642844732840089	0	0	0	0	0	0	0	0	0	0	0	0	0	0
AC005899.1	0	0.290147623557171	0	0	0	0	0	0.303658464054518	0	0	0	0	0	0	0	0	0	0	0.278745741745758	0	0	0	0	0	0	0	0	0	0	0	0	0	0	0	0.525845362244292	0	0	0	0	0	0	0	0	0	0	0	0	0	0
AC005905.1	0	0	0	0	0	0	0	0	0	0	0	0	0	0	0	0	0	0	0	0	0	0	0	0	0	0	0	0	0	0	0	0	0	0	0	0	0	0	0	0	0	0	0	0	0	0	0	0	0
AC005906.1	0	0	0	0	0	0	0	0	0	0	0	0	0	0	0	0	0	0	0	0	0	0	0	0	0	0	0	0	0	0	0	0	0	0	0	0	0	0	0	0	0	0	0	0	0	0	0	0	0
AC005906.2	0	0	0	0	0	0	0	0	0	0	0	0	0	0	0	0	0	0	0	0	0	0	0	0	0	0	0	0	0	0.0505438670984024	0	0	0	0	0	0	0	0	0	0	0	0	0	0	0	0.067183141652306	0	0	0
AC005908.2	0	0	0	0	0	0	0	0	0	0	0	0	0	0	0	0	0	0	0	0	0	0	0	0	0	0	0	0	0	0	0	0	0	0	0	0	0	0	0	0	0	0	0	0	0	0	0	0	0
AC005912.1	5.16941914413463	3.81201717734067	5.08767502095491	5.81182354773587	3.905204010681	4.19663001827647	4.55077291740426	2.70213680371061	4.85283344724119	3.21160614490643	3.4350483699621	2.75273150177159	2.82790317305746	5.20805458537508	3.01740558829539	5.34480373129583	3.01118562888341	3.44350731113037	2.67249337871733	3.54374395623147	4.6196664773375	4.43105249797877	2.78399589097237	5.11071448705863	3.54802304804358	4.72499465850732	3.55922860849864	5.44795086337328	4.21022916907587	4.09746585408783	3.68241751955715	2.62066403462353	3.21040576823101	4.35630516342195	2.41240525950814	3.96814940965595	3.57772446055621	4.56660859968408	6.0867582673991	4.18891117100736	2.02003243659109	2.65919825857422	3.87778510326315	3.58276400603964	4.53579010265159	5.8594244650116	3.9444044216208	4.57675773308184	1.8568738910748
AC005920.1	0	0	0	0.105660981190961	0.0223872813609948	0.0571634607990682	0	0.216134355539817	0.0244057775822462	0	0	0	0.0430563144057743	0	0.0200371236298417	0	0.0415591720039321	0.0977255353440373	0	0.0346206578380101	0	0.0382721365887459	0.114399565529485	0	0	0.0234234826831455	0.142958384152573	0	0.0391619514141985	0.0180433522954282	0.0247325143469521	0.0612223402062894	0.0572211038015713	0	0.0658141707331795	0.0282439134810586	0.221947390648455	0.0911587717501276	0.0846358090661341	0	0.0489193822202071	0	0.237612577919398	0.0756241168351867	0.0476841213730054	0	0.0487493788929751	0	0.0599950283000771
AC005920.2	0	0	0	0	0	0.087482127907872	0.221210212047649	0	0	0	0	0	0	0.135736837318518	0	0	0	0	0	0	0	0	0	0	0.12603009503338	0.139164807846317	0	0	0	0	0	0	0	0.0865581278186241	0	0.166474409025812	0	0	0.104015435956184	0.14864477670252	0	0	0	0.151837637704673	0	0	0.191247099347159	0.0925706349016836	0
AC005920.3	0	0.135909519140328	0	0.0514201432644674	0	0.071299239869558	0.0631783371405012	0.142592745015207	0.0405602470168884	0	0.0391688936470414	0.0346455529541709	0.0360671802074811	0	0	0	0.0688001106444202	0.0821109837053537	0.24978950518401	0.191649569390809	0	0	0.135554754704728	0	0	0.038936478928129	0.169092993053995	0	0	0	0	0.0763355617336931	0.0321570004894974	0.0474091485241714	0	0	0.0438802723239331	0	0	0.0416880344934841	0.230111921364696	0	0.576845792081256	0	0	0	0.0273608656309268	0.0255981517503287	0.0666895160598864
AC005921.1	0	0	0	0	0	0	0	0	0	0.263179665594404	0	0	0	0	0	0	0	0	0	0	0	0	0	0	0	0	0	0	0	0.28799323218627	0	0	0	0	0	0.429829874388936	0	0	0	0	0	0	0	0.704744645613971	0	0	0	0	0
AC005921.2	0	0	0	0	0	0	0	0	0	0.113523967789769	0	0	0	0	0	0	0	0	0	0	0	0	0	0	0	0	0	0	0	0	0	0	0	0	0	0	0	0	0	0	0	0	0	0	0	0	0	0	0
AC005995.1	0	0	0	0	0	0	0	0	0	0	0	0	0	0	0	0	0	0	0	0	0	0	0	0	0	0	0	0	0	0	0	0	0	0	0	0	0	0	0.311475385334894	0	0	0	0	0	0	0	0	0	0
AC005996.1	0.723320772305742	0	0	0	0.079912214570668	0	0.134281688731631	0	0	0	0.0840261284343885	0	0	0	0	0	0	0	0	0	0	0	0	0	0	0	0	0	0	0	0	0	0	0.0515790941498809	0	0	0	0	0	0	0	0	0	0	0	0	0	0	0
AC005999.1	0	0	0	0	0	0	0	0	0	0	0	0	0	0	0	0	0	0	0	0	0	0	0	0	0	0	0	0	0	0	0	0	0	0	0	0	0	0	0	0	0	0	0	0	0	0	0	0	0
AC006001.1	0	0	0	0	0	0	0	0	0	0	0.192469583428741	0	0	0	0	0	0.0596524787223818	0	0.0690327587625013	0	0	0	0	0	0	0	0	0	0	0.076608369717949	0	0	0	0	0.138985001651336	0	0	0	0.0736338223649634	0.105698402203615	0	0	0	0	0.101393972558263	0	0	0	0
AC006001.2	1.06762127742666	0.577094055874942	0.811690700473372	0.629215758517167	0.565042758067728	1.44671775855226	1.23205162033063	1.06276599425455	0.676035129145074	0.677244280962981	0.623771993055695	0.433279678853209	0.448746836629069	0.607644784216404	0.316146867029293	0.240766622985538	0.73231547630842	0.468504948278166	1.39762625675724	0.846198560766456	0.349692986227476	0.890318676225697	0.784785766279646	0.120916530076845	0.403926579459239	0.147344647349296	0.134559648225303	0.256462669771222	0.202434303429025	0.63336075028607	0.295347133613773	0.413851171966469	0.198697983486579	1.26344900467125	1.01584219657524	0.899822737612293	0.933899228801017	0.296927710037027	0.82160644223698	0.206206985715105	0.323944583582701	1.01188760949112	1.02584140660962	1.24785011188068	0.667834093381513	0.288142111697734	0.537589851603496	0.383960710001104	0.550812965918122
AC006001.3	0.750190737021921	0.400876250375223	0.532358732742682	0.518223440575206	0.531425695293978	0.948837321769437	1.23131924526736	0.778168151370705	0.989760365225367	0.495412490525711	0.964639550665748	0.677268303394222	0.407796865639661	0.190402422520656	0.15834171054904	0.800297094864526	0.606472899733507	0.583969945283349	0.579279790690539	0.481495951536781	0.424378354609055	0.263857912754013	0.30794771730571	0.37633460118015	0.558983400902517	0.315430677935966	0.224890717024187	0.333854310951911	0.449092884921658	0.794269546449992	0.645353901847467	0.529531340170631	0.397200403507073	0.577126361971024	0.550487657668234	0.649363077618081	0.280456185074104	0.610309503960849	0.927577346696544	0.373903621913492	0.373633770725677	0.878367877696065	0.623850662729103	0.359195456309444	0.621883293785992	0.810346619098548	0.266292373158881	0.695064673806756	1.01813785865883
AC006003.1	0	0	0	0	0	0	0.123995724244593	0	0	0	0	0	0	0	0	0	0	0	0	0	0	0	0	0	0	0	0	0	0	0	0	0	0	0	0	0	0	0	0	0	0	0	0	0	0	0	0	0	0
AC006007.1	0	0.100663050071315	0	0.047091351211631	0	0	0	0	0.209691017264317	0	0	0.0627446894277984	0.127759480905032	0	0	0	0	0	0	0	0	0	0	0	0	0.137584615578544	0.064171650234847	0	0	0	0	0	0.0582781793241649	0	0	0	0.0401774130809005	0	0	0	0	0	0	0	0	0	0	0	0.0611022709489009
AC006011.1	0	0	0	0	0	0	0	0	0	0	0	0	0	0.388455317250987	0	0	0	0	0	0	0	0	0	0	0	0	0	0	0	0	0	0	0	0	0	0	0	0	0	0	0	0	0	0	0	0	0	0	0
AC006013.1	0	0	0	0	0	0	0	0	0	0	0	0	0	0	0	0	0	0	0	0	0	0	0	0	0	0	0.0570328782871185	0	0	0	0	0	0	0	0	0	0	0	0	0	0	0	0	0	0	0	0	0	0
AC006015.1	0	0	0	0	0	0	0	0	0	0	0	0	0	0	0	0	0	0	0	0	0	0	0	0	0	0	0	0	0	0	0	0	0	0	0	0	0	0	0	0	0	0	0	0	0	0	0	0	0
AC006017.1	0.149401050903994	0.753183779962599	0.17161585940111	0.261570566579381	0.308765221199754	2.06226940251406	0.925408900273147	1.19538131617319	1.10133108133368	0.0970462662144445	0.967108013114846	0.529919505298492	0.978787852943998	0.31421651529692	0.555349431356743	0.669615128487238	0.375536390647343	0.214653418207397	0.975682494000258	1.0785293325447	0.416306603782418	0.364199483187429	0.147882550685769	0.0574387496078627	1.28750415391049	0.765018726130488	0.494417749051164	0.148557018736979	0.274951514597136	0.546879676161935	0.396854950864926	0.412246489457412	0.365275579655039	0.349967097686005	0.972003600314929	0.508295570721197	1.01087929804337	0.309038863244422	0.528636731216302	0.0752425777067593	0.27563404493638	0	0.257196410235389	0.409796632545409	0.736947230945832	0.269523050808044	0.73492371975552	0.443184458079421	1.19908990633735
AC006019.1	0.0212870240624755	0.0141132105501446	0	0	0.0186410360298607	0.0240436509988304	0.0628779902746525	0	0	0.0136114815701454	0.019622226831543	0.0344792298491265	0	0	0.0166818783430605	0.0164895756045738	0.0116403539585876	0	0.0135062268192576	0	0	0	0	0	0.0175943003202154	0	0	0	0.0326402514005457	0	0.0205966173273379	0	0	0	0	0	0.0220003722382133	0	0	0	0.0273248512168553	0	0	0.0213626665653887	0	0	0	0.0127936680948082	0
AC006019.2	0.0512808328230062	0.0114624563147092	0	0	0	0.00980325520290698	0	0.0120519826994163	0	0	0.0159424694502055	0	0	0.0154402985802763	0	0	0.00945253279424972	0.0337164103959337	0	0	0	0	0.011431232144272	0	0.0142929581682534	0	0	0	0.0265415864914218	0.0362943154030505	0.0496342125874642	0.0105116302109801	0	0	0.0113150036940819	0.0191186800616681	0.00896639066855459	0.0126436599961795	0.0117159242692875	0	0.0111485990003535	0	0	0.0345105925269559	0.0162647031829833	0	0	0	0.040755270331979
AC006020.1	0	0.0555987414605651	0	0	0	0.0160606084479165	0	0.058412832725629	0	0	0	0.0680997723416056	0.0476251418443829	0	0.0221820893559149	0	0.0154872208501677	0	0.017965892448455	0	0	0	0	0	0	0	0	0	0	0.0199763598478478	0	0.0342338084568935	0	0	0.0368272223845255	0	0	0	0.0191860293399216	0	0	0	0	0	0	0	0.0181951314325046	0	0
AC006022.1	0	0	0	0	0	0	0	0	0	0	0	0	0	0	0	0	0	0	0	0	0	0	0	0	0	0	0	0	0	0	0	0	0	0	0	0	0	0	0	0	0	0	0	0	0	0	0	0	0
AC006023.1	1.40002920858193	0.5196394439192	0.814791225101115	0.6755779594113	0.654073787551483	1.68872623936924	0.576488147255659	0.935068272263467	0.701116008433854	0.503969027574121	1.63877464415011	0.848090215326861	1.55802610606063	0.370095107949156	0.823306028897377	0.816014212734813	0.237145838668409	0.401988283246982	1.02655447738139	1.35555276849336	0	0.317894005692972	1.19989738131935	0.573496261049323	0.857422960836852	0.678406379531548	0.862924006655146	1.56325062397922	0.324602133994879	0.759081364993246	1.37045927117455	0.482846527690607	0.579825211154312	0.450577081289663	1.54892365583164	1.49203037579102	1.01196039096179	0.564109945374599	0.288786129856674	0	0.882335548865864	0	1.52419679598125	2.1009351669287	0.944424547300081	0	0.705121838452041	1.12342172788266	1.62133793379017
AC006026.1	0	0	0	0	0	0	0	0	0	0	0	0	0	0	0	0	0	0	0	0	0	0	0	0	0	0	0	0	0	0	0	0	0	0	0	0	0	0	0	0	0	0	0	0	0	0	0	0	0
AC006026.2	0	0	0	0	0	0	0	0	0	0	0	0	0	0	0	0	0	0	0	0	0	0	0	0	0	0	0	0	0	0	0	0	0	0	0	0	0	0	0	0	0	0	0	0	0	0	0	0	0
AC006026.3	0.597887358348128	1.13000919383371	0.481640401250062	2.24553378227377	0.292344372067948	0.521466512458041	1.54776500367872	0.920559053549294	1.68054157678716	0.218762850362429	1.64560741486509	0.876214625014647	0.724826311054428	0.938225179286044	0.8508271423358	0.674156954696047	1.34438091939936	1.00480835101853	1.47876204382402	0.231958432683655	0.925690026816231	0.825608062070166	0.746177961886008	0.967736963624514	0.277316153210417	0.770051747023369	0.714782523314293	0.594974351281776	0.991392126856301	1.0597833149235	1.69388287004904	0.698356009291084	1.11256482757576	0.364143115068283	0.587674081231243	0.64887076456181	1.3743517620937	0	0	0.324195762948223	0.993346193894069	0	1.90894920350459	1.19430277235029	0.974795699075274	0	1.10557392692171	0.943451352487495	1.1504441860342
AC006028.1	0	0.164532879845079	0	0	0	0	0.185049378188754	0.0888486190804613	0	0	0	0	0	0	0	0	0	0.123698146239866	0	0	0	0	0	0	0	0	0	0	0	0	0	0	0	0	0	0	0	0	0	0	0	0	0	0	0	0	0	0	0.100734798258937
AC006033.1	1.61751441200362	1.78699031849239	1.73474594045165	0.748821596876797	1.09156636934108	2.8552240544249	0.929048516890207	1.28606383893419	1.04919663313613	0.77780130063631	0.56208084664644	0.824822618895773	2.19491384947907	1.54701932476051	1.85992120975237	1.3408315302374	0.846803345727175	1.38135525185112	2.03862512206377	1.81465015382972	3.65833405399367	1.42495486305865	2.15943840761113	1.01910966549244	1.31847024212638	1.53312882194941	2.15186148069152	0.677813841381754	1.33671763067534	1.67107281341984	0.663202169878153	2.02960997762612	1.92453790088548	2.63331488603521	2.16616204190961	0.81769422698062	3.01491508164623	1.8893254918238	1.51826014164915	0.670896273274755	1.55587365494788	0	0.692974387921358	0.682987008909099	1.81205309212528	1.63659091133352	2.48145108598443	1.22822803466387	1.06482926804952
AC006037.1	0	0	0	0	0	0	0	0	0	0	0	0	0	0	0	0	0	0	0	0	0	0	0	0	0	0	0	0	0	0	0	0	0	0	0	0	0	0	0	0	0	0	0	0	0	0	0	0	0.139204467975233
AC006041.1	0.153074319422625	0	0.119549015966759	0	0	0	0	0	0	0	0	0	0	0	0	0	0	0	0.191132998240829	0	0	0	0	0	0	0	0	0	0	0	0	0.0947300334503545	0	0	0	0	0	0	0	0	0	1.32132925370258	0	0	0.144331832451374	0	0	0	0.122520936331799
AC006042.1	1.17709337762095	0.875068242035321	0.572128080210877	0.88832363351867	0.940745638310876	0.260677499596673	1.68025336741528	0.831641400729143	2.40054353457486	0.487641939438592	1.61616937544938	0.935151941924822	0.9634653608444	0.523602972882845	0.286035646199327	1.09619454127444	1.66749884715454	0.497826265580205	1.47168317068994	1.06683738808161	0.515635888951093	0.21171901070388	0.244701375927902	0.503174405742691	1.51137656246352	0.657599823040479	0.302553002650716	0.273756422167602	0.622281782698278	1.33873710655893	0.625014737375435	1.36277125609391	0.708746618876028	0.30458496448441	0.400735898359181	0.82778399937641	0.367071518799716	0.595835350708716	0.889562380972182	0.185896486325658	0.395560983291817	1.01691004509771	0.322673647874146	0.434657105195707	0.671527617137198	0.787013173164792	0.394337741374965	0.667043617977591	1.41383893689337
AC006042.2	0.0356144731983096	0.0698226729304156	0.0275651680639982	0.0850342834424445	0.12097033979384	0.190658667722065	0.153616139312278	0.314244669388257	0.0672388294521222	0.131764576308506	0.18669314990115	0.0290418400978245	0.0888706711847398	0	0.0279396700632022	0	0.251808570801039	0.0690113066786584	0.191985769857581	0.0948021155156969	0.0917718833731484	0.0532350064768033	0	0.268658473345739	0.141636518319113	0.0645706797835359	0.0297102136915694	0	0.0274901128304326	0.255280267058175	0.133178841079778	0.0641369010063052	0.0269520446883387	0.188713833028509	0.0233486983437501	0.0393393309801044	0.0548566309320905	0.0260776898265164	0	0	0	0	0.0506935332684518	0.233371948481233	0.276723066958887	0	0	0.0839386557105616	0.0832091213016159
AC006042.3	0.0745829492271775	0.1894831066974	0.167166477129846	0.504743512510248	0.405918886728296	0.163459386491977	0	0.198624750407948	0.204039374813363	0.0480065894110756	0.134559777981095	0.229790704660138	0	0.306443138018928	0.221627605553938	0.113782658428759	0.230811704376028	0.333462613001559	0.264759239475612	0.282464381980347	0.128226390622298	0.309624477014715	0.0496207396950007	0.260034635133727	0.12113872089764	0.196298337392436	0.339159529926197	0.276156650494845	0.16673251905484	0.200909045624873	0.140970922709782	0.215165983580917	0.163618324377291	0.272216584873815	0.272397931666311	0.304191898910118	0.114063417028912	0.389307131922794	0.14744153161343	0.0732282115672083	0.227274521259896	0	0.503400019308475	0.278562948986284	0.583735024737252	0.0703101179011926	0.094921566191283	0.131432137928652	0.324318798051359
AC006055.1	0	0	0	0	0	0	0	0	0	0	0	0	0	0	0	0	0	0	0	0	0	0	0	0	0	0	0	0	0	0	0	0	0	0	0	0	0	0	0	0	0	0	0	0	0	0	0	0	0
AC006057.1	0.73251603780261	0	0	0	0	0.458338788441737	0.99369642301636	1.10450202283939	0	0	0.936717065571709	0.853855703279921	0	0	0.332044579971199	0.821618011014599	0.78330774163693	0	0.274171454065132	0.53548311347024	0	0	0	1.570507795376	0	0.683274011445407	0.350910784116904	0	0	1.26141117130762	0	0.486538680815933	0	0.636760610471228	0.517883463308373	1.67582183700106	0	0	1.22752606004945	0	0	0.181704612777646	1.12646440409822	0.99700593946682	0	0.698400431762291	0.277374049229529	0	0
AC006058.1	0.0613968772910851	0.723970677345831	0	0.312690767307494	0.00911699892731224	0	0.0462440013907391	0.961577432568547	1.32235613576818	0.139678987828802	0.349015268701856	0.160796478739017	0.918631204579959	0.0185316134007673	0.314731411719785	0.0477079245671937	0.0448728756077004	1.97054242315822	0.924982656202332	0.896441682224028	0.00912790130257615	0.0233922034415931	0.144225560796766	0.11944313256805	0	0.651344167967057	0.48349914128371	0	0	0.0219131199543348	0	0.875537508954611	0.432841433392558	0.0174294501689299	0	0	0.344444401703948	0.00760895887696431	0.0417908146740962	0.0991059789295159	0.158994584343282	0.00423581123817581	0.101081316800335	0	0.0195199591314708	0.0578643932411623	0.508523063946458	0.252233598063752	0.00825395413352878
AC006059.1	0.189429473348366	0	0.100571047289794	0.453382576637124	0.53616811980716	0.145033740462709	0.705542204109657	0.508814415919477	0.123375751425252	0.042401896954865	0.961948703274227	0.383406218752214	0.110051186044764	0.170144181597361	0.101903080885784	0.283351703696016	0.236867237708537	0.755043225293109	0.271624551808622	0.0451281246304986	0.218935906729192	0.543219069959781	0.0438304472182662	0.0493822071684985	0.0546510395003026	0	0.108188636437004	0.301545669298055	0.100303983470497	0.445970634080611	0.294212602140038	0.0795837802305134	0.050032754834101	0.0372436238114407	0.242686306407429	0.551458400585985	0.133169490647884	0.140647487485406	0.130740578105963	0.186118657790766	0.124651814367576	0.27354297900415	0.0474854231453662	0.304150761885448	0.178736223035358	0.387560296156043	0.163371002020897	0.291857085779398	0.530489634240278
AC006063.1	0	0	0	0.056327937384966	0	0	0	0.0643297432670597	0	0	0	0	0	0	0	0	0	0.0898581490538957	0	0	0	0	0	0	0	0	0	0.176764404299979	0	0	0	0	0	0	0	0	0	0	0	0	0.0595876587456252	0	0	0	0	0	0	0	0
AC006064.1	0.0916155817356711	0	0.0712174791593078	0.162786616179209	0.156682763948832	0.152100298373143	0.987269729606276	0.12591305241584	0.392736116054371	0.0590935183562788	0.446152573455625	0	0	0.0820043767703426	0.0721704073735506	0.0713540419377678	0.280232124264772	0.174446138203398	0	0.0628697703669875	0	0	0	0.0687568625685708	0.0760390256325637	0	0	0	0	0.453424591413122	0.0887130576787093	0	0	0.0519409627575761	0.227986101077104	0.283970917667209	0	0.131846288604842	0.389849584346166	0	0	0	0	0.17835763998257	0.167686962172366	0	0.0593813381543395	0.109127016162217	0.391207175981939
AC006064.2	0.181106149100166	0.165594630335039	0.239592128061188	0.383609193808434	0.196952687870186	0.327895340475119	0.37921530344689	0.328629508425421	0.29090206203564	0.173698134261046	0.317816025007927	0.131217081110742	0.191153641199267	0.181718117698462	0.177359380391711	0.10779146979139	0.274498990489303	0.198487452830071	0.289440427993308	0.321797171993238	0.140798345773859	0.279449264740419	0.287516666010045	0.2469731313098	0.23807022468617	0.186234385764558	0.0590177513825745	0.28220984651395	0.207174147558421	0.448810574770823	0.313355622513237	0.112490033412281	0.138704273661244	0.128930750473398	0.63842634126066	0.310796027559577	0.230002024319367	0.271935207120776	0.109853040351122	0.113751455960578	0.104702059380842	0.12194187682789	0.208518567645879	0.453266825283756	0.341606953380047	0.268543147486681	0.241422994399366	0.214497262306463	0.261328830933549
AC006064.3	0.692219827431413	0.139874048641766	0.919241174464187	0.189326933216121	1.00728354412144	2.49969794191873	1.82270101759134	0.514266570734502	0.287347155331257	0.913456125397445	2.09148734283617	0.0876293952736323	0.176896043574521	0.425806749061287	0.0843677227113988	0.375872302196705	1.48739096709745	0.202757489771437	0.369862124027854	0	1.18968137781032	0.60494993155662	0.0714403873070024	1.139750449614	0.251702249972783	0.35832336283721	0.329198328684744	0	1.00515578654229	1.97321568930301	0.976684010572577	0.128732787293653	0	0.472318257207626	1.46396083790084	0.511627604943922	0.213054961351151	1.16079752778683	0.39199652037128	0.202980774015998	0.199770588972445	0	0.220584734958272	2.21119476719772	1.0602371604716	0.591843486234538	0.135745707041168	1.28086215578139	1.927377175949
AC006065.1	0	0	0	0	0	0	0	0	0	0	0	0	0	0	0	0	0	0	0	0	0	0	0	0	0	0	0	0	0	0	0	0	0	0	0	0	0	0	0	0	0	0	0	0	0	0	0	0	0
AC006065.3	0	0	0	0	0	0	0	0	0	0	0	0	0	0	0	0	0	0	0	0	0	0	0	0	0	0	0	0	0	0	0	0	0	0	0	0	0	0	0	0.119015178524465	0	0	0	0	0	0	0	0	0
AC006065.4	0	0	0.033896113092868	0	0	0	0	0	0.0824252256493021	0.028063741990773	0	0	0	0.286667318073839	0	0	0.181794210343215	0	0.0278478042760938	0	0.075820745772201	0.0330345562610152	0	0.15660419322787	0	0	0	0	0.13070860138167	0.0612544576107784	0	0	0	0.0726774046572978	0	0.26831627306671	0	0.0320707839049153	0.142887853252578	0	0.0283009567413142	0	0	0.455164145552098	0	0.0412336992616276	0	0	0
AC006116.1	0.40589745739741	0.894929923602313	0.586453399421129	0	0	0.451372132884263	0	0.293932644275034	0.696193471447565	0	0	0.338390466924895	0	0.367203393597361	0.593048913230553	0	0.235209312668179	0	0.693127761911408	1.21687010272885	0	0.31536695110438	0.28011565685949	0	0	0.673608857015	0.62385149849281	0	0	0.297205151143565	0.703631381652531	0.479210499477631	0	0	0.510161541529755	0	0	0	0	0	0	0	1.51584426718533	0.407163434778215	0	0	0	0	0
AC006122.1	0	0	0	0	0	0	0	0.0813875734242781	0	0	0.106848351007377	0	0	0	0	0.0902169788056107	0	0	0.0742321155379385	0	0	0.0877994092846598	0	0	0	0	0	0	0	0	0.111989878920786	0	0	0	0	0	0	0	0	0.113552564837263	0	0	0.0836550165117337	0	0	0	0	0	0
AC006144.1	0	0	0	0	0	0	0	0.0228431326273535	0	0	0	0	0	0	0	0	0	0.0320908779091555	0	0	0	0	0	0	0	0	0	0	0	0.0682840474084468	0	0	0	0.0183928087063769	0	0	0	0	0.0656254116755901	0	0	0	0	0	0	0	0	0	0
AC006146.1	1.48610707823622	2.10218264971805	1.01598341570168	1.97374591521589	2.48254964100884	2.12243997983458	2.26622780134023	3.01998834314522	1.44321680294866	1.66099456365215	2.41790501706056	2.52141027201834	1.59467610248129	1.64469711123917	1.96408544171185	0.830628889242595	2.3174855650644	1.6216509448042	2.55114704496492	2.55067154189714	1.86601006984527	1.58110865670388	1.85625802081721	2.4688742612859	1.12485656347595	1.40572237400312	2.17903110897181	0.559722158754733	2.45566825464041	2.64605627867273	2.11477066766971	1.086945153575	1.23822939242356	1.71412875262063	2.33528870058949	2.24799127490922	1.59762792720282	1.23466250745349	0.32275026237691	1.29619628016343	1.83010417097109	0.579639791062306	2.2828086092074	1.64468095673	2.25846927962262	0.377647647314735	1.65036940024495	1.83655358868167	2.42303010394024
AC006148.1	0	0	0	0	0	0	0	0	0	0.0142638433389921	0.0307320829243142	0	0	0	0.00876672862539628	0	0	0.126487370528849	0	0	0	0	0.00739347581372429	0.0248866667081765	0	0	0	0	0	0.0313096170348583	0	0	0	0	0	0.0246490734006166	0	0	0	0.0109875485199045	0	0	0	0	0.0313500179864104	0.0105405847521443	0.00718500551208651	0	0.00887201762477273
AC006148.2	1.23611684297456	0	0.284492511390605	0	0	0.0453455743040845	0.671275887577031	0	0	1.40979848323049	0.272798276943801	0.0648213422835812	0	0.203098351829969	0	0	0	2.60733863947392	0	0	0.800880339692234	0.277838995487278	0	0.463083622859538	0.188880970064316	0	0.0662944546620446	0.153543436982009	0.33440701365762	1.30536684277368	0	0.141090089954331	0.0602100687996292	0.528231293825948	0	0	0	0.220193580073023	0.252085292057937	0.0778344407888002	0	0	0	1.20401688418854	1.11642402175355	1.37578006733447	0	0.139526567901864	0.392963299501876
AC006150.1	0	0	0	0	0	0	0	0	0	0	0	0	0	0	0	0	0	0	0	0	0	0	0	0	0	0	0	0	0	0	0	0	0	0	0	0	0	0	0	0	0	0	0	0	0	0	0	0	0
AC006159.1	0	1.04920507313279	0	0.157726229410368	0.115322764818019	1.05337125814714	0	0.673906095856956	0.446929988974228	0.165193897655534	0.121184472207308	0.107535282694447	0.488521829926843	0.226144691646985	1.43918402722787	0	0.0729135523595411	0	0.833847581877297	0.538377487350046	0	0	0.860392213439391	0.0987107945844268	0	1.25918645926875	0.707951771331569	0	0.101934739411664	0.554621940258739	0.126986002499254	0.853879156776644	0.950803767880532	0.213565932858279	0.24644286170596	0.79610749360758	1.0913824457851	0.0968232700744813	0.402186933777307	0	0.574740249621803	0	0.184092560272556	0.131533480439161	0.34281165529723	0	0.890204867125478	0.0799722231420365	0.461094635394766
AC006159.2	0.339459970346111	3.17557696042993	0.26873576481389	1.08931497904332	0.188092975975212	3.01403348302744	0.778651711397572	2.22961775756676	1.04504698962137	0	0.371027276425463	0.897878615972247	2.33524683482683	1.38363759208754	3.21115321518034	0.40952288947425	0.157901746548202	0.142757921480925	3.14117333868432	3.23795494010814	0.802064034693498	0.64021844280006	3.08550291632664	1.07453402796855	0.178095614822284	3.14905763574101	3.44546958206303	0	0.451582877986868	1.44273513725057	0.737431599944071	1.72946987448407	2.72341282572575	1.12871526154423	2.51360283762238	0.2339434165466	3.19729511592047	0.729660638686933	0.099949132342562	0	2.02544866283654	0	0.650201057977798	0.758904041940039	1.58250650350098	0.201416884315311	2.84572451880822	0.172710284679994	1.63255169914207
AC006160.1	0.315876500827052	0.0459674415212542	0.105097403963305	0.162102282816819	0.174390570222343	0.383389108949185	0.526197566182309	0.385625026224467	0.189249797148026	0.321640445375562	0.293364180853706	0	0.058639035921852	0.0616666465386324	0.156921373757323	0.1551965021724	0.146288581091123	0.132208130829588	0.12819958512421	0.518383256209885	0.378693677530038	0.287912673429571	0.133379509989136	0.327833305559081	0.165080526700843	0	0.166409897114355	0.133990860858821	0.154504045968308	0.60122245235059	0.191642696340987	0	0.151606441266609	0.0768923699435993	0.400069279194252	0.217145042851171	0.0712224909534781	0.280192426527144	0.300602183555043	0.365412011357553	0.130213943223969	0.285124511199533	0.316337328509688	0.668614189758704	0.186559999949001	0.127184604100183	0.0877996912043291	0.371110633299459	0.389683471227414
AC006195.1	0.11043824819054	0	0	0.06807066813261	0.0493542260917073	0.0634646979837466	0	0	0	0	0.0519232260124249	0	0	0	0	0	0	0.0551831671621144	0.03586365650295	0	0	0.0425215285898772	0	0	0	0	0	0	0	0	0.0544716269805743	0	0	0	0	0	0	0	0	0	0	0	0	0	0	0.0530324024912501	0.0363184086891102	0	0.0447406864655689
AC006197.1	0	0	0	0	0	0	0	0	0	0	0	0	0	0	0	0.0855074685650187	0	0.207630651510861	0	0	0	0	0	0	0	0	0	0	0	0.0780517103200914	0	0	0	0	0	0	0	0	0	0	0	0	0	0	0	0	0	0	0
AC006199.1	0	0	0	0	0	0	0	0	0	0	0	0	0	0	0	0	0	0	0	0	0	0	0	0	0.186993475769598	0	0.188488060622237	0	0	0	0	0	0	0	0	0	0	0	0	0	0	0	0	0	0	0	0	0.138108910327764	0
AC006205.1	0	0	0	0	0	0	0	0	0	0	0	0	0	0	0	0	0	0	0	0	0	0	0	0	0	0	0	0	0.195718300402603	0	0	0	0	0	0	0	0	0	0	0	0	0	0	0	0	0	0	0	0
AC006205.2	0	0	0	0.162924177532962	0	0	0.198489316640986	0	0	0	0	0	0	0	0	0.105840978901883	0	0	0	0	0	0	0	0	0	0	0	0	0	0	0	0	0	0.0772938111354934	0	0	0	0	0	0	0.0885599648830886	0	0	0	0	0	0	0	0
AC006206.1	0	0	0	0	0	0	0	0	0	0	0	0	0.0131917305172084	0	0	0	0	0	0	0	0	0	0	0	0	0	0	0	0	0	0	0	0	0	0	0	0	0	0	0	0	0	0	0	0	0	0	0	0
AC006206.2	0	0.125424011646679	0.122121704349463	0	0	0	0	0	0.0311792697172882	0	0.0884974270976769	0	0.0277154162627861	0	0.0256088814020801	0.0253145706586287	0	0.578804063941734	0.0812519990592753	0	0	0	0	0	0.027005018974579	0	0.0802040199325341	0.950767030227318	0	0	0.0315956992817659	0.0198837019487651	0	0.0183472317742108	0.0213980631481197	0.382720996137543	0.0169688203329518	0	0	0	0	0	0.57656222352659	0	0	0	0.0210104740833903	0	0
AC006210.2	0	0	0	0	0	0	0	0	0	0	0	0	0	0	0	0	0	0	0	0	0	0	0	0	0	0	0	0	0	0	0	0	0	0	0	0	0	0	0	0	0	0	0	0	0	0	0.0218629593680028	0	0
AC006252.1	0.180642314784032	0.0622708821721828	0.270115834556655	0.404928139591685	0.196450964623919	0.202645012562285	0.201517856256647	0.0654150890326579	0.433075244798594	0.0600923485941858	0.167210651581291	0.31519199532932	0.154495325909359	0.0833794059373679	0.273491130177056	0.239423286659301	0.305987054091466	0.297263020763119	0.349720088829647	0.267710236188263	0.302970137256952	0.104644076612994	0.150518486403463	0.319935317993463	0.0391762244954403	0.384454153893629	0.321760523346351	0.0470481064187861	0.141000208532928	0.30426244501424	0.255255157615409	0.165181817059255	0.170952046140343	0.200586203560042	0.454255637572388	0.19853237064305	0.141981238168185	0.314251128163274	0.319594808048826	0.0914652528074322	0.254630265498902	0	0.491172636708905	0.181250008448977	0.358522488059867	0.0445896042143364	0.0603849321899332	0.18888181243816	0.0376007753408018
AC006254.1	0.474602438247054	0.34386577296281	0.318235095791927	0.413477793627704	0.384266700260602	0.275413264795174	0.663300637391985	0.683959827703588	1.02299666481927	0.328642820587946	0.929936610089746	0.371023990270448	0.443234386430091	0.175893391709185	0.107462191852153	1.10502080636235	0.254938735887798	0.22770127343616	0.467389298112709	0.338725734720747	0.0786368299180209	0.160976393925663	0.0859037398386431	0.219693708352832	0.370446982551137	0.309849021666677	0.0945903234703493	0.15780415242903	0.0997668478823335	0.312099302795954	0.238749475784643	0.416697006598783	0.195042642150818	0.117058040212025	0.26442271178835	0.436876038254459	0.271849516704353	0.312492721148828	1.36738508618949	0.316543137486409	0.119030823451627	1.15345529033847	0.282496615038782	0.225532084571549	0.272228064717725	0.624613212555465	0.157703674222372	0.13885952356285	0.509484408594885
AC006288.1	0	0	0	0	0	0	0	0	0	0	0	0	0	0	0	0	0	0	0	0	0	0	0	0	0	0	0	0	0	0	0	0	0	0	0	0	0	0	0	0	0	0	0	0	0	0	0	0	0
AC006296.1	0	0.0580883146754321	0	0	0	0	0	0	0	0	0	0.0711354470360015	0	0	0	0	0	0	0	0	0	0	0	0	0	0	0	0	0	0	0	0	0	0	0	0	0	0	0	0	0	0	0	0	0	0	0	0	0
AC006296.2	0	0	0	0	0	0	0	0	0	0	0	0	0	0	0	0.0526440808129989	0	0	0	0	0	0	0	0	0	0	0	0	0	0	0	0	0	0	0	0	0	0	0	0	0	0	0	0	0	0	0	0	0
AC006299.1	0.0431072798433614	0.042768305813828	0.0497907507726875	0.151231639995747	0.0926677148242801	0.0366346512609168	0.155260400309023	0.0885282561920284	0.0613246658264373	0.0547582909270983	0.134612844014629	0.0524366038403891	0.141180951173025	0.0573964729949911	0.066897879928992	0.0661397978067165	0.0811426503464848	0.0212881429773681	0.0543407832781862	0.0724684670043354	0.0378290448929741	0.04853193645345	0.0285750197164949	0.0637282443921153	0.0356758428931956	0.115463273986645	0.0883124909825222	0.0428547644487112	0.0332933111266564	0.060337613434123	0.0417193305330965	0.126900301881434	0.0645635926596853	0	0.136191091840567	0.0708280916979264	0.119323694130696	0.0777049817116943	0	0.123396856014223	0.0820525061994881	0	0.0909884365970101	0.105809286007981	0.04055624657451	0	0.0139543503937429	0.0259858644058178	0.0342394947959722
AC006305.1	0	0	0	0	0	0	0	0	0	0	0.224385573425575	0	0	0	0.192720931049814	0	0	0	0	0	0	0	0	0	0	0	0	0	0	0	0	0	0	0	0	0	0	0	0	0	0	0	0	0	0	0	0	0	0
AC006305.2	0.991091002328693	0.569349555654807	0.0135142384921647	0.236000243267798	0.187370459479136	0	0	0.128673500335216	0.328883269397144	0	1.35062673429767	0.042310778805597	0.207883178083104	0.0614460916116377	0.15637807232723	0.0135406745441891	0	0.13174653463819	0.273010003468209	0.491512052577805	0.401007209802988	0	0.122293751452393	0.0640439532557243	0.0144488245012701	0.554806202082849	0.611519668628983	0.180571781285515	0.213569318534056	0.249596615255385	0.291735463923128	0.161288915631482	0.186501925058329	0.131525425182857	0.0114385237068934	0.0193268199375526	0.265060812577127	0.134730840008404	0	0	0.0663378584897193	0	0	0	0	0	0.276200288718377	0.0918855653538887	0.0138629889664662
AC006326.1	0	0	0	0	0	0	0	0	0	0	0	0	0	0	0	0	0	0	0	0	0	0	0	0	0	0	0	0	0	0	0	0	0	0.0371501849379465	0	0	0	0	0	0	0	0	0	0	0	0	0	0	0
AC006335.2	0	0	0	0	0	0	0	0	0	0	0	0	0	0	0	0	0	0	0	0	0	0	0	0	0	0	0	0	0	0	0	0	0	0	0	0	0	0	0	0	0	0	0	0	0	0	0	0	0
AC006349.1	0	0	0	0	0	0	0	0.148819047947626	0	0	0	0	0	0	0	0.446222262879672	0	0	0.136008327095195	0.277726227502483	0	0	0	0	0	0	0	0	0	0	0	0.13056586668285	0	0	0.140112222459916	0	0	0	0	0	0	0	0	0	0	0	0	0	0
AC006355.1	0	0	0	0	0	0	0	0	0	0	0	0.0419673884428836	0.0860858702868854	0	0.0403815034114188	0	0	0	0	0.0351276126481829	0	0	0	0	0	0	0	0	0	0	0	0	0	0	0	0	0	0	0	0	0	0	0	0	0	0	0	0	0
AC006357.1	0	0	0	0	0	0	0	0.0677617806256894	0	0	0	0	0	0	0	0	0	0	0.17792486487451	0	0	0	0	0	0	0	0.0807426318901935	0	0	0	0	0	0	0.054724518989305	0	0	0	0	0	0	0	0	0.136108394402216	0	0	0	0	0	0
AC006360.1	0	0	0	0	0	0	0	0	0	0	0	0	0	0	0.340260140229017	0	0	0	0	0	0	0	0	0	0	0.39100160687164	0	0	0	0	0	0	0	0	0	0	0	0	0.756561793188476	0	0	0	0	0	0	0	0	0	0
AC006362.1	0	0	0	0	0	0	0	0	0	0	0	0	0	0	0	0	0	0	0	0	0	0	0	0	0	0	0	0	0	0	0	0	0	0	0	0	0	0	0	0	0	0	0	0	0	0	0	0	0
AC006366.1	0.0681521839983516	0.132213602372005	0.103894998391518	0.269794535616607	0	0	0.195309631832535	0.0477387915384387	0	0	0	0	0	0	0	0.0529845884790299	0	0	0.12674428254669	0	0.172636440773849	0	0	0.194160366768425	0	0.288631107487433	0	0	0.103619420984878	0	0	0	0.0517162956458627	0.112555674589025	0	0	0	0	0	0	0.128736778957209	0	0	0.256026234500724	0	0	0.16865245720859	0	0
AC006369.1	0.416831372872667	0.122498258197283	0.271239192276911	1.54216856378411	0.554768455278475	0.339268513013864	0.680203421800777	0.302158613329788	1.54517478272719	0.676422128822521	0.799647562640885	0.627692257717654	0.482763102413436	1.13446222167084	0.505243578560347	0.742923872248042	0.90792107894051	0.0917645593727398	0.326960084964188	0.125695612338659	0.496522145793451	0.93120457883327	0.122177037489174	0.63105387498813	0.528511673589697	0	0.152576979966485	0.736389504426463	0.444647949569894	0.510501171185697	0.662924943558665	0.266758146342945	0.382169408925621	0.104233113032415	0.336193873104506	0.671577581491454	0.313144582306293	1.01920414512616	1.23804628422791	0.178237446109182	0	0	0.132073472398079	0.741905233415659	1.0932875103934	0.0882310194675138	0.280593770915254	0.311372959506405	0.277636706632707
AC006369.2	0	0	0	0	0	0	0	0	0	0	0	0	0	0	0	0	0	0	0	0	0	0	0	0	0	0	0	0	0	0	0	0	0	0	0	0	0	0	0	0	0	0	0	0	0	0	0	0	0
AC006372.1	0	0	0	0	0	0.105711060904632	0	0.0659420879642839	0	0	0	0	0	0	0	0	0	0	0	0.0644463338731514	0	0	0	0	0	0	0	0	0.0728024475700253	0	0	0	0	0	0	0	0	0	0	0	0	0	0	0	0	0	0	0	0
AC006372.2	0	0	0	0	0.411447429235862	0	0	0.336112804027367	0	0	0.158125378308769	0	0.278694507336771	0	0	0.133875701994111	0	0	0	0	0	0	0	0	0	0	0	0	0.255270852159138	0.122378045483604	0	0.105989846819507	0	0	0.577721245897915	0.187853380885805	0	0	0	0	0	0	0.12427245049957	0.171446320163849	0.161166418624906	0	0	0	0
AC006372.3	0	0	0	0.0621963297940375	0	0	0	0	0	0	0	0	0	0.0116232608725644	0	0	0	0.0254209083738681	0	0	0	0	0	0	0	0.0119299223338936	0	0.0129459036726609	0	0.00918133545422972	0.0125994352947531	0	0.00983665261805869	0	0	0	0.013460685865039	0	0	0	0	0	0	0	0	0.0244203024679026	0	0	0.0103217565019465
AC006377.1	0	0.319351645821959	0	0	0	0	0	0	0	0	0	0	0	0	0	0	0	0	0	0	0	0	0	0	0	0	0	0	0	0	0	0	0	0	0	0	0	0	0	0	0	0	0	0	0	0	0	0	0
AC006387.1	0	0	0	0	0	0	0	0	0	0	0	0	0	0	0	0	0	0	0	0	0	0	0	0	0	0	0	0	0	0	0	0	0	0	0	0	0	0	0	0	0	0	0	0	0	0	0	0	0
AC006390.1	0	0	0	0	0	0	0	0	0	0	0	0	0	0	0.139478120902601	0	0	0	0	0	0	0	0	0	0.146775709623606	0	0	0	0	0	0	0	0	0	0	0	0	0	0	0	0	0	0	0	0	0	0	0	0
AC006427.1	0	0	0	0	0	0	0	0	0	0.0466796689654071	0	0.0592911303404547	0	0	0	0	0	0	0.0463227726816243	0	0	0	0	0	0	0.0665648172509409	0	0	0	0	0	0	0.108106849771879	0.0410083583727282	0	0	0	0	0.143499138637499	0	0	0	0	0	0	0	0	0	0
AC006443.1	0	0	0	0.362729977952374	0	0.615578449293475	0	0	0	0	0	0	0	0	0	0	0	0.547344778516023	0	0.400302827765059	0	0.437187800346976	0	0	0	0	0	0	0.446048936681819	0	0.541347608249015	0	0	0	0	0	0	0	0	0	0	0	0	0.558161932107521	0	0	0	0	0.45704103770319
AC006445.1	0	0	0	0	0	0	0	0	0	0	0	0	0	0	0	0	0	0	0	0	0	0	0	0	0	0	0.104968019717912	0	0	0	0	0	0	0	0	0	0	0	0	0	0	0	0	0	0	0	0	0	0
AC006445.2	0.108071203503167	0.0723716058286487	0	0	0.184102207202188	0.121603914917177	0.159060080441599	0.076012524876225	0	0	0.441809770042237	0	0	0	0	0	0.225983412366599	0.106009544325874	0.259282514349823	0.0742941700841029	0	0.0820128269026	0	0.231112383533181	0.089782994245117	0	0	0	0.163169738281966	0.149954141110818	0.104665993858704	0	0	0	0.0714597320789003	0	0.0568699290967569	0.079659002955288	0	0	0.070430074601269	0	0.0781342399587288	0.209303128385299	0	0	0	0.128590402657131	0
AC006450.1	0	0	0	0	0	0	0	0	0	0	0	0	0	0	0	0	0	0	0	0	0	0	0	0	0	0	0	0	0	0	0	0	0	0	0	0	0	0	0	0	0	0	0	0	0	0	0	0	0
AC006450.2	0	0	0	0	0	0	0	0	0	0	0	0	0	0	0	0	0	0	0	0	0	0	0	0	0	0	0	0	0	0	0	0	0	0.050095792629397	0	0	0	0	0	0	0	0	0	0	0	0	0	0	0
AC006450.3	0	0	0	0	0	0	0	0	0	0	0	0	0	0	0	0	0	0	0	0	0	0	0	0	0.0202321174672521	0	0	0	0	0	0	0	0	0	0	0	0	0	0	0	0	0	0	0	0	0	0	0	0
AC006452.1	0	0	0	0	0	0	0.324657710520022	0.159803782495527	0	0	0	0	0	0	0	0	0.126692585137025	0	0.146094547062232	0	0	0	0	0	0	0	0	0	0	0	0.217747761931576	0	0	0	0	0	0	0	0	0	0	0	0	0	0	0	0	0	0
AC006455.3	0	0	0	0	0	0	0	0	0	0	0	0	0	0	0	0	0	0	0	0	0	0	0	0	0	0	0	0	0	0	0	0	0	0	0	0	0	0	0	0	0	0	0	0	0	0	0	0	0
AC006455.4	0	0	0	0	0	0	0	0	0	0	0	0	0	0	0	0	0	0	0	0	0	0	0	0	0	0	0	0	0	0	0	0	0	0	0	0	0	0	0	0	0	0	0	0	0	0	0	0	0
AC006455.5	0	0	0	0	0	0	0	0.0125873094993566	0	0	0	0	0	0	0	0	0	0	0	0	0	0	0	0	0	0	0	0	0	0	0	0	0	0	0	0	0	0	0	0	0	0	0	0	0	0	0	0	0.014322171153139
AC006455.7	0	0	0	0	0	0	0	0	0	0	0	0	0	0	0	0	0	0	0	0	0	0	0	0	0	0	0	0	0	0	0	0	0	0	0	0	0	0	0	0	0	0	0	0	0	0	0	0	0
AC006457.1	0	0	0	0	0	0	0	0	0	0	0	0	0	0	0	0	0	0	0	0	0	0	0	0	0	0	0	0	0	0	0	0	0	0	0	0	0	0	0	0	0	0.340333951014583	0	0	0	0	0	0	0
AC006458.1	0	0.0526724429116326	0	0	0	0.0451404738895198	0	0	0	0	0.208385497810959	0	0	0	0	0	0.24349468484463	0.0773973289818606	0.0504357900416386	0.205131684452686	0	0	0	0	0	0	0	0	0	0.481160801839739	0	0	0	0	0	0.087037010060765	0	0	0	0	0	0	0	0.0791925652749412	0.0743013203563772	0	0	0	0.0628419596643464
AC006460.1	0.0463313665340241	0.356803450379038	0	0.110066010074946	0	0.151458569067013	0.068881499406741	0.212740368122227	0.128883444953039	0.0297179940304767	0.163838512639298	0.0378067253693872	0.472147671751231	0.0816500341257619	0.173348431059721	0.0710445943885089	0.0749976956734297	1.56139323550096	0.411875212828686	0.573159834822321	0.118706780810073	0.102489100891789	0.306576180477135	0	0.112125083661983	0.237943983476583	0.465056668684984	0	0.0357924642226981	0.0648217265053188	0.0448412140520639	0.521357143398499	0.479205413738812	0.17342826158346	0.227048531642005	0.14833193348506	0.26594837392389	0.0339584688319923	0.179353370723467	0.04548172186813	0.2748904365692	0	0.128816426946854	0.0915374178468396	0.127014154040374	0	0.223210349117781	0	0.175314839505783
AC006461.1	0.153965045928167	0	0	0	0	0	0	0	0	0	0	0	0	0	0	0	0	0	0	0	0	0	0	0	0	0	0	0	0	0	0	0	0	0	0	0	0	0	0	0	0	0	0	0	0	0	0	0	0
AC006463.1	0	0	0	0	0	0	0	0	0	0	0	0	0	0	0	0	0	0.208047361564178	0	0	0	0	0	0	0	0	0	0	0	0	0	0	0	0	0	0	0	0	0	0	0	0	0	0	0	0	0	0	0
AC006466.1	0	0	0	0	0	0	0	0	0	0	0	0	0	0	0	0	0	0	0	0	0	0	0	0	0	0	0	0	0	0	0.167219411096241	0	0	0	0	0	0	0	0	0	0	0	0	0	0	0	0	0	0
AC006480.1	0	0	0	0	0	0	0	0	0	0	0	0	0	0	0	0	0	0	0	0	0	0	0	0	0	0	0	0	0	0	0	0	0.346625083657905	0	0	0	0	0	0	0	0	0	0	0	0	0.420966949262181	0	0	0
AC006480.2	0	0.0898188990760515	0	0	0.117666552264888	0.0771153461833616	0	0.34507455904484	0.127904587546815	0	0.343062110225224	0.109726745671498	0	0.119885086315715	0.296295304619962	0.293186605242412	0.0744175656899947	0	0.167257539919492	0.0921903346211937	0	0	0.0895807289615256	0	0	0	0.216265627709142	0	0.201034561965402	0.269223857488108	0	0	0	0	0.0886938671844448	0	0.0706708535714736	0	0	0	0	0	0	0	0	0	0.320773974143578	0.232184244285407	0
AC006482.1	0	0	0	0	0	0	0	0	0	0	0	0	0	0	0	0.142746493116086	0	0	0	0	0	0	0	0	0	0	0	0	0	0	0	0	0	0	0	0	0	0	0	0	0	0	0	0	0	0	0	0	0
AC006483.1	0	0	0	0	0	0	0	0	0	0	0	0	0	0	0	0	0	0	0	0	0	0	0	0	0	0	0	0	0	0	0	0	0	0	0	0	0	0	0.11009440505485	0	0	0.067087871587238	0	0	0	0	0	0	0.128139180222026
AC006484.1	0	0	0	0	0	0	0	0	0	0	0	0	0	0	0	0.0215803069047812	0	0	0	0	0	0	0	0	0	0	0	0	0	0	0	0	0	0	0	0	0	0	0	0	0	0	0	0	0	0	0	0	0
AC006487.1	0.042742015655612	0	0.0331002100970878	0.0261075722440618	0.0188533838080409	0	0.0635832923362082	0.0150076234497428	0.0205555194149156	0.0137668086832573	0	0.0175402623175845	0	0	0	0	0.0350354681933356	0	0	0.0146613118853673	0.0188758533224162	0	0	0	0.0177947976899107	0	0	0	0	0.206480036875896	0	0.0130912243603031	0	0	0.0418660917438605	0.0237931298848949	0	0.0157436143321254	0.139653144722529	0	0	0.00877522135075714	0	0	0	0	0	0	0.0671164577058738
AC006487.2	0	0	0	0	0	0	0	0	0.0850609136186365	0.0573866275366001	0	0	0	0	0	0	0	0	0	0	0	0	0	0	0	0	0	0	0	0.237812431590865	0	0	0	0	0	0	0	0	0	0	0.0578667792665086	0	0	0.0893068181757648	0	0	0	0.0539873531310324	0
AC006499.1	0	0	0	0	0	0	0	0	0	0	0	0	0	0	0	0	0	0	0	0	0	0	0	0	0	0	0	0	0	0	0	0	0	0	0	0	0	0	0	0	0	0	0	0	0	0	0	0	0
AC006499.2	0	0	0	0	0	0	0	0	0	0	0	0	0	0	0	0	0	0	0	0	0	0	0	0	0	0	0	0	0	0	0	0	0	0	0	0	0	0	0	0	0	0	0	0	0	0	0	0	0
AC006499.4	0	0	0	0	0	0	0	0	0	0	0	0	0	0.130125924697754	0	0	0	0	0	0	0	0	0	0	0	0	0	0	0	0	0	0	0	0	0	0	0	0	0	0	0	0	0	0	0	0	0	0	0
AC006499.6	0	0	0	0	0	0	0	0	0	0	0	0	0	0	0	0	0	0	0	0	0	0	0	0	0	0	0	0	0	0	0	0	0	0	0	0	0	0	0	0	0	0	0	0	0	0	0	0	0
AC006499.7	0	0	0	0	0	0	0	0	0	0	0	0.0380739568396494	0	0	0	0	0	0	0	0	0	0	0	0	0	0	0	0	0	0	0	0	0	0	0	0	0	0	0	0	0	0	0	0	0	0	0	0	0
AC006504.1	0.176572441619263	0.119162724193535	0.158269463421726	0.0346780894447319	0.592830115478225	0.397297800894537	0.459618105603156	0.370220543099245	0.240763409750201	0.0979548247725037	0.742895680623039	0.0911039787661988	0.128759673331805	0.0128321988538292	0.0877168696739664	0.15856403451594	0.106234113701111	0.3166348073141	0.0450040520318788	0.267976812094237	0.10963282919544	0.0946145083908809	0.0652098131217479	0.172177940428134	0.103536368742578	0.0646826382124823	0.0356418465010383	0	0.167791589435148	0.190331707773312	0.312894565845764	0.133763140292992	0.0535027623077243	0.116360726817865	0.0372437385318601	0.352669630215593	0.036866285262318	0.25983482456131	0.0760990014468499	0.0419234002416192	0.174824460439041	0.207185201364684	0.0706044466242448	0.056865914573046	0.237399727699494	0.411374100098959	0.0897501557263895	0.155783518070322	0.592194706011081
AC006509.1	0	0	0	0	0	0	0	0	0	0	0	0	0	0	0	0	0	0	0	0	0	0	0	0	0	0	0	0	0	0.0576554187147893	0	0	0	0	0	0	0	0	0	0	0	0	0	0	0	0	0	0	0
AC006509.2	0	0	0	0	0	0	0	0	0	0	0	0	0	0	0	0.100145856175429	0	0	0.0824515961148829	0	0	0	0	0	0	0	0	0	0	0.091453710379708	0	0	0	0	0	0	0	0	0.32348221984132	0	0	0	0	0	0	0.432933517986887	0	0	0
AC006511.1	0	0	0	0	0	0	0	0	0.426055991059705	0	0	0	0	0	0	0.354300816266904	0	0	0	0	0	0	0	0	0	0	0	0	0	0	0	0	0	0	0	0	0	0	0	0	0	0	0	0	0	0	0	0	0
AC006511.2	0	0	0	0	0	0.0920558342304602	0	0	0	0	0	0	0	0	0	0	0	0	0	0	0	0	0	0	0	0	0	0	0	0	0	0	0	0	0	0	0	0	0.109421241612091	0	0	0	0	0	0	0.410497288272018	0	0	0
AC006511.3	0.0781029129589314	0	0	0	0	0	0.115509632226205	0	0	0.0502940671447806	0	0.0638606183150844	0	0	0	0.0607670744990191	0.0430894234798169	0	0	0.0535183792114917	0	0	0	0	0.0647724341168847	0	0	0	0	0.160275253085258	0	0	0	0	0	0	0	0	0.202170110497871	0.0766859218780707	0	0	0.162723985633202	0	0	0	0	0	0
AC006512.1	0.1714232212864	0.115621033895801	0	0.545700014127024	0	0	0.462698674162026	0.121348024919242	0.164041623640112	0	0.158639952803338	0	0	0.536265681838558	0.135818556769822	0.664873533906155	0.0959406907591727	0	0.110812016072308	0	0	0	0	0	0	0	0	0	0.133711440667682	0	0	0	0	0.190414886769387	0	0	0	0.127075482523899	0.889815875404063	0	0	0.596444329179421	0	0	0	1.34705462798093	0.112180955367008	0	0
AC006512.2	0	0	0	0	0	0	0	0	0	0	0	0	0	0	0	0	0	0	0	0	0	0	0	0	0	0	0	0	0	0	0	0	0	0	0	0	0	0	0	0	0	0	0	0	0	0	0	0	0
AC006517.1	0	0	0	0.502598619230147	0	0	0	0	0	0	0	0	0	0	0	0	0	0	0	0	0	0	0	0	0	0	0	0	0	0	0	0	0	0	0	0	0	0	0	0	0	0	0	0	0	0	0	0	0
AC006517.3	0	0	0	0	0	0	0	0	0	0	0	0	0	0	0	0	0	0	0	0	0	0	0	0	0	0	0	0	0	0	0	0	0	0	0	0	0	0	0	0	0	0	0	0	0	0	0	0	0
AC006517.4	0	0	0	0	0	0	0	0	0	0	0.141593075973092	0	0	0	0	0	0	0	0	0	0	0	0	0	0	0	0	0	0	0	0	0	0	0	0	0	0	0	0	0	0	0.240854574177142	0	0	0	0.144524380053804	0	0	0
AC006518.1	0.108181615655577	0	0	0	0.184285482615419	0	0.0818052677686913	0.0385471154538675	0.052639634461923	0	0.193424640053572	0.0449907688211558	0.046830052998993	0.0492583102168504	0.0853233240581601	0	0.0302926451428939	0	0	0	0	0.0820973687394469	0	0	0	0	0	0	0	0.0390156570494296	0	0.0665519178970784	0.0417698263327334	0	0	0.0608253195118051	0	0	0.0740143993457797	0	0	0	0	0.108554675497083	0.0518562323714102	0	0	0	0.0438060453654815
AC006518.2	0.0484505216317708	0.0322241188179269	0	0.0296171823235226	0.162884621333955	0.0275882279451902	0.140589515819604	0.0993110688574589	0.0911184573715863	0	0.130131049213615	0	0.0411609602616723	0	0.0751141687629405	0	0	0	0.0906287247098828	0.09708350227815	0.0425276333803823	0	0.0943398652646752	0	0.0401106905691783	0	0	0	0.037435812458215	0.0342813374112874	0.0468933125400195	0	0	0	0.0934073955206455	0.105073638215755	0.0744511092289853	0.0701838033073251	0	0	0.0313479189365216	0	0.0688361085274751	0	0.0897799578797867	0.0456511643279108	0	0.0292283232867361	0.0384981616057813
AC006529.1	0.0808453720773032	0	0	0	0	0	0	0.0567043239092954	0.0772594600601286	0	0	0	0	0	0	0.123198689099492	0	0	0	0	0	0	0	0	0	0	0	0	0	0.0573892157337109	0	0	0	0	0	0	0	0	0	0	0	0	0	0	0	0	0	0	0
AC006530.1	0	0	0	0	0	0	0	0	0	0	0	0	0	0	0	0	0	0	0	0	0	0	0	0	0	0	0	0	0	0	0	0	0	0	0	0	0	0	0	0	0	0	0	0	0	0	0	0	0.0716459050547374
AC006538.1	0.127839973820985	0.186342859136257	0.259019236273515	0.292874089365427	0.216770802131841	0.126525188401732	0.23088208297512	0.0680958494911211	0.389043759605962	0.0211560814430016	0.118174641267204	0.421402857653269	0.185744338621567	0.0295085651886414	0.148925429479479	0.403210781370682	0.171520095492193	0.125417311279065	0.251626117273065	0.109273956346722	0.0289799720089621	0	0.185864700701372	0.186460766748969	0.0804717300878777	0.117492096904444	0.0545964380739077	0.0328433984385509	0.0751744969436916	0.0911741396470023	0.0938608688569283	0.357137664163499	0.355733203965819	0.159070674874931	0.0429851351435935	0.299338729792993	0.19368081620022	0.306462435222161	0.17028042399105	0	0.255415499622109	0.141953878513134	0.762181276006221	0.0331545172908379	0.120479121683191	0.177378115268323	0.142636107345302	0.0588601848959113	0.0772794881610072
AC006539.1	0	0	0	0.0628189157800546	0	0.114837615628914	0	0.0717201212910702	0.0975372375489589	0	0	0	0	0.258369496736174	0	0.0795293886963319	0.056499788371151	0.193667630056991	0	0	0	0.0773905932098334	0.0680975758348815	0	0	0	0	0	0.154211564403302	0	0	0	0	0.0579364863135883	0.131826541909294	0	0	0	0.319282666642624	0	0.0664456984355137	0	0	0	0	0	0	0.337410049946236	0
AC006547.1	0.175765801680046	0.201572980109803	0.0874632214551763	0.148204334235893	0.226548132153269	0.440474611165623	0.705733639727986	0.514028023296617	0.354157715460785	0.168563699190837	0.7916824295857	0.453059859793974	0.20284151783791	0.157796607946406	0.0538267316342839	0.278482724077417	0.328801487304069	0.380314558401818	0.25666303882151	0.325459106866495	0.136590909119968	0.181376776922849	0.118296216426324	0.225039430839714	0.146591018060111	0.0831412654828554	0.199513570081524	0.0230412464289637	0.232070951797288	0.336013257559578	0.340653004739417	0.246788631938553	0.0688464198544201	0.262098036383955	0.238459662642074	0.383511634643025	0.202488166498522	0.0337067694483398	0.619631660718654	0.110321637608819	0.169921025795184	0.705680993191294	0.231192648074791	0.134248199215874	0.242062521969704	0.279088628925953	0.155976548327605	0.45289888398409	0.509136552202535
AC006548.1	0	0.561796739286323	0.353684481107735	0	0	0	0.622343022596264	0	0.426055991059705	0	1.21812341662303	0	0	0.401748875631289	0	1.07960923082014	0.25842737770512	0	0	0.315614224894888	0	0	0	0.342543942324718	0.375322038946395	0	0.925230360504452	0	0.352822000334568	0	0.431028665334568	0	0	0.264552443872076	0	0	0	0	1.14840916774856	0	0	0	0	0	0	1.23590981526616	0	0.281783861302355	0
AC006557.1	0	0	0	0	0	0.251458837417471	0	0	0	0	0	0	0	0	0	0	0	0	0	0	0	0	0	0	0	0	0	0	0	0	0	0	0	0	0	0	0	0	0	0	0	0	0	0	0	0	0	0	0
AC006581.1	0	0	0	0	0	0	0	0	0	0.0665451602882449	0	0.0843688545578524	0	0	0	0	0	0	0	0	0	0	0	0	0	0	0	0	0	0	0	0	0	0	0	0	0	0	0	0	0	0	0	0	0	0	0	0	0
AC006583.1	0.443556223106592	0	0	0	0	0	0	0	0	0	0	0	0	0	0	0	0	0	0	0.315614224894888	0	0	0	0	0	0.411009044613763	0	0	0	0.591549361812717	0	0	0	0.264552443872076	0	0	0.246169101183652	0	1.14840916774856	0	0	0	0	0	0	0.420966949262181	0	0	0
AC006927.1	0	0	0	0	0	0	0	0	0	0	0	0	0	0	0	0	0	0	0	0	0	0	0	0	0	0	0	0	0	0	0	0	0	0	0	0	0	0	0	0	0	0	0	0	0	0	0	0	0
AC006946.1	0	0	0	0	0.134789524857211	0	0.223709089998229	0.108159156947882	0	0	0.270523085116333	0	0	0	0	0	0	0	0.0987294282677179	0	0	0	0	0	0	0	0	0	0	0	0.282807481764663	0	0	0	0	0	0	0	0	0	0	0	0	0	0.144331832451374	0	0	0	0
AC006947.1	0	0	0	0	0	0	0	0	0	0	0	0	0	0	0.0831820338744036	0	0	0	0	0	0	0	0	0	0	0	0	0	0	0	0	0.0648711814288742	0	0	0	0.116232051010156	0	0	0.206451112363108	0	0	0	0	0	0	0	0	0	0
AC006960.1	0	0.283090232840084	0	0	0.363790852334899	0	0	0	0	0	0.380731395946181	0	0	0	0	0	0.237145838668409	0	0	0.290079139802356	0	0	0	0	0	0	0	0	0	0	0	0	0	0	0.279766784352445	0	0	0	0	0	0	0	0	0	0	0	0	0.258746199135378	0
AC006960.2	0	0	0	0	0.505783361931153	0	0	0.222679082383038	0	0.545079481234011	0	0	0	0	0	0	0	0	0	0	0	0	0	0	0	0	0	0.308642364897907	0.244526795981443	0	0.301154105080301	0	0	0	0	0	0	0.433233260040425	0	0	0	0	0	0	0	0	0	0	0.250980838560751
AC006960.3	0	0.297060705365761	0	0	0.0847353999340887	0	0	1.07454392828864	0.178857963430043	0	0	0.536086823473622	0.233611571827861	0	0.940863159256456	0	0.0533660059632791	0	1.33988687939207	1.32375612754183	0	0	1.27123621049946	0.0724192166804464	0	1.22010404722173	1.69818694654246	0	0	0	0	0.505085280992997	1.67404138318762	0	0	0	0.440836273004362	0	0.18932367222683	0	1.01637402714419	0	0.136108394402216	0	0	0	1.51660658566355	0	0
AC006960.4	0	0	0.111552767198611	0.171856068674915	0.184837507844531	0.122100084749037	0	0	0.261619447801656	0.0471356649395468	0.194002244027059	0	0	0	0	0.056963869049188	0.0403771542865709	0.0718282833599184	0.046775338483464	0	0.0643553825178294	0	0	0.158749717284351	0.331055448862381	0.0672105844535365	0.0612307003881971	0.0728173449901258	0	0.0519522214821844	0.0709073401496707	0	0.0556021472975732	0.120825484628942	0	0	0.0383215205082624	0.0538155233253944	0.19007848453136	0	0	0	0	0.0734976090952788	0.0689497587108046	0.258320784053419	0	0.0443343057034663	0.168272937670801
AC006963.1	0	0	0	0	0	0	0	0	0	0	0	0	0	0	0.357980968998396	0	0	0	0	0	0	0	0	0	0	0	0.378137005157793	0	0	0	0	0	0	0	0	0	0	0	0	0	0	0	0	0	0	0	0	0	0
AC006965.1	0	0	0	0	0.0475316941213296	0.0907533434253347	0.156702493784787	0.110873084631068	0	0	0	0	0	0	0	0	0	0	0	0	0	0	0	0	0	0	0	0	0	0.0757523190808176	0.103085992417125	0	0	0	0	0	0	0	0	0	0	0	0	0	0.051006174460286	0	0	0	0
AC006967.1	0	0	0	0	0	0	0	0	0	0	0	0	0	0	0	0	0	0	0	0	0	0	0	0	0	0	0	0	0	0	0	0	0	0	0	0	0	0	0	0	0	0	0	0	0	0	0	0	0
AC006967.2	0	0	0	0	0	0	0	0	0	0	0	0	0	0	0	0	0	0	0	0	0	0	0	0	0	0	0	0	0	0	0	0	0	0	0	0	0	0	0	0	0	0	0	0	0	0	0	0	0
AC006970.1	0	0	0	0	0	0	0	0	0	0	0	0	0	0	0	0	0	0	0	0	0	0	0	0	0	0	0	0	0	0	0	0	0	0	0	0	0	0	0	0	0	0	0	0	0	0	0	0	0
AC006970.2	0	0.0442821924977228	0	0.156383022975515	0.0582954202926503	0	0.0984518450995809	0.0465327010553451	0	0.0427236955563197	0.0613200218367255	0	0	0	0	0	0.0365897932578411	0.0651567271075756	0.0423966027877464	0.173867038463619	0.0583639567604719	0	0.0441629223859133	0.0978532009282642	0	0	0	0	0.240478791801182	0	0	0.040646957436697	0	0.0375267822045952	0.352653538668363	0	0.0686331369723388	0	0	0.127641535682569	0	0	0	0	0.122480821997416	0.0626256112207468	0	0.0401809102571817	0
AC006971.1	0.0349948350843745	0.00778783556131061	0.00908470118929953	0.0213531383180837	0.0205142264209618	0.0132880261214772	0.0521262689503395	0.0163315976425478	0	0.00751039034459003	0.0844991396347349	0	0.0099711006461679	0	0.0183594479758409	0	0.0128131847508555	0	0.00745219222929799	0.0159549030402659	0.0205386612785974	0.0437259365220972	0	0.0261346392656877	0	0.0107721060688611	0.0291922642181997	0	0.0180630751438079	0.0328760236561512	0.0226647802378392	0.00714107000302239	0	0.0196714846843291	0.038034432843783	0.0130006732958582	0.0181942093150567	0	0	0	0.00757433024174081	0	0.00842304576821368	0.0580648851838778	0.0220288591313549	0	0	0	0.0277798491977943
AC006978.1	2.98234316917134	3.10024568725636	2.64587811308977	3.82682128970566	3.00509322034939	4.1389150231891	3.42811439301901	3.53542398169435	3.80798460019501	2.49305797172391	3.02266149204833	2.85704884435727	2.71077445202592	2.90232325547987	3.27893179337264	3.09929826696985	2.46149472529238	3.04647382292313	3.21763471575243	2.79969370732933	3.02520101090125	2.64048966148662	2.43178219581947	2.79883254241202	3.59120612669501	3.18457740003101	2.33268782831748	1.99536983183643	2.49796640048172	3.0838099659589	3.15153630185299	3.20565873197255	3.23544793230939	3.09076625262654	2.77122361685492	3.20583853140795	1.73213941196328	2.8192797957065	3.63747168858923	2.43536253627424	2.49337733018158	3.45585513200943	2.49581993780319	2.93709230790601	3.53252419552369	2.90641429362116	2.85887043665196	3.09753292457564	3.44870967932177
AC006987.4	0	0.064986036628925	0	0	0	0	0	0	0	0	0	0	0	0	0	0	0	0	0	0	0	0	0	0	0	0	0	0	0	0	0	0	0	0	0	0	0	0	0	0	0	0	0	0	0	0	0	0	0
AC006994.1	0.0617908619681015	0.120116663144163	0.0943049366912512	0	0.106444638755676	0.0696676468325728	0.0916299453951885	0.314388903215414	0.115744915996775	0	0.403288622891662	0	0	0	0	0.0480155229043475	0.131455321281718	0	0.221743845988777	0.0422656931539898	0	0.0467105359590807	0	0.176733769727254	0	0	0	0	0	0.12754311404454	0.11724596160549	0	0	0.0348752705074755	0	0.472177211468819	0.0638318657683604	0	0.0420608160427782	0	0	0	0	0.178557594258775	0.114058736775548	0	0.039904730290674	0.0373442837794362	0.272510257085413
AC006994.2	0.101057800699373	0.365045296654918	0.0786142274341562	0.38786339165771	0.326454591768718	0.69176495313912	0.28386821354096	0.381606929956334	0.272337206563021	0.187538461346565	0.553776953693137	0.0827483934108421	0.386735844558383	0.090486771864327	0	0.224459984256787	0.109815130068854	0.0991253868154182	0.545113380463498	0.259639634749565	0.172636440773849	0	0	0.21669126986067	0.238403820435292	0.0928085078536716	0.312229606319313	0	0.152765626539426	0.328187901330661	0.356997493295223	0.337941037462054	0.21938557509861	0.405520772974701	0.55941627701149	0.311221016502961	0.678141988731005	0.277169544403995	0.258470474804916	0.192087776360631	0.189038808886875	0	0.501107737772843	0.285056540480376	0.184483393187052	0.348461818461959	0.301605466944389	0	0.706649345554199
AC007000.1	0	0	0	0	0	0	0	0	0	0	0	0	0	0	0	0	0	0	0	0.315614224894888	0	0	0	0	0	0	0	0	0	0	0	0	0	0	0	0	0	0	0	0	0	0	0	0	0	0	0	0	0
AC007000.11	0.347057933376428	0	0.274897765558375	0	0.307941399291581	0.547169363228063	0.860011528296638	0.812791090981247	0.603264932062544	0.429617147716006	1.00158495745835	0	0	0	0.511544711154085	0.70572376876771	0.800000832912646	0	0	0.453680057390201	0.308274008854593	0	0	0	0	0	0	0.345222837349821	0.703095402332322	0.467763630830947	0.336946364833706	0.220191478665394	0.269267404212774	0.383089081994797	0	0.679510435799704	0	0	1.40855039801193	0	0	0	0	0.348161776838699	0	0.822120228004802	0	0.217815334767462	0.516723896827439
AC007000.2	1.70743488968318	0.742252156995006	0.864622576965631	0.743264704331961	0.313518419187146	1.84310132427327	1.33592601006094	0.974394427811549	1.57823610669934	0.468171316479852	1.01606398805188	0.610409912262747	0.866207265821271	0.900153697466281	0.75480772685539	1.88048520448041	0.873135817254604	0.896225761937396	0.909037364103785	0.323447442942243	1.14739122411244	1.00604085287336	0.349905989065125	0.841426370412609	1.76753813804187	1.07102959658107	0.253963156312081	0.795312540846919	0.476648796954815	0.909990150726387	0.955562663317112	0.902335638690194	0.877604812951687	1.35123212285049	0.477595112254638	0.690389400991226	0.252426130455049	1.00891038299164	2.52394823114819	0.397972992275755	0.561544944465145	2.31556955500174	0.761062310740189	1.4904904803253	1.62590212965829	2.00120209278512	0.559900033530095	0.636157393040041	0.852425077034689
AC007000.3	0.104860570657104	0.0701958484076085	0	0	0.481043007312104	0.173578352065844	0.154413840347871	0.274693351853765	0.443374300667338	0.194383292097729	0.273053447663243	0.243681689298093	0.173473486349019	0	0.160885019324198	0.369061641353716	0.167696264389199	0.198868180044745	0.192969745539786	0	0.178970441529939	0	0	0.0787866471206084	0.169238426958075	0	0	0	0.158409923006185	0.339594810312287	0.448519378302728	0.064480362649199	0.0798139806971488	0.116773861314709	0	0.502755524213643	0.0551513403131315	0.0772699708150935	0.440169214453051	0	0	0.279947647902356	0	0.295112929759897	0.0987779089972732	0.51176341137007	0.0680754954856298	0.124796110272818	0.237675008943924
AC007000.4	0.440458468752994	0.109304429994209	0	0.239627092742337	0.554395184252444	0.381552522361319	0.699702019060407	0.621078498167313	0.295348041511465	0.155548581739962	1.34196961612843	0.195649882388801	0.138617423411089	0	0.128446838847261	0	0.474221814881954	0.302540268744291	0.0533248198491171	0.216245586940932	0.0733045833760304	0.44146042552581	0	0.0625405446462493	0.198318891646818	0.076546401100974	0.199897879488436	0	0.0646095040419987	1.09166767731156	0.298949832157397	0.239261412646745	0	0.302060946331374	0.347008446747828	0.178401861696574	0.127333342282875	0.120158782871349	0.164378706142076	0	0	0.312050902608167	0.117889913459452	0.237755595420089	0.640942191042047	0.0786277870474476	0	0.0993846196425351	0.771281506961814
AC007003.1	0	0	0	0	0	0	0	0	0	0	0	0	0	0	0	0	0	0	0	0	0	0	0	0	0	0	0	0	0	0	0	0	0	0	0	0	0	0	0	0	0	0	0	0	0	0	0	0	0
AC007009.1	0	0	0	0	0	0	0	0	0	0	0	0	0	0	0	0	0	0	0	0	0	0	0	0	0	0	0	0	0	0	0	0	0	0	0	0	0	0	0	0	0	0	0	0	0	0	0	0	0
AC007016.1	0	0	0	0	0	0	0	0	0	0	0	0	0	0	0	0	0	0	0	0	0	0	0	0	0.168911158252419	0	0	0	0	0.277253796848283	0	0	0	0.116543980488725	0	0	0	0	0	0	0	0	0	0	0	0.191107518192117	0	0	0.308359264050991
AC007021.1	0	0	0	0	0	0	0	0	0	0	0	0	0	0	0	0	0	0	0	0	0	0	0	0	0	0	0	0	0	0	0	0	0	0	0	0	0	0	0.291142030030019	0	0	0	0	0	0	0	0	0	0
AC007029.1	0	0	0	0	0	0	0	0	0	0	0	0	0	0	0	0	0	0	0	0	0	0	0	0	0	0	0	0	0	0	0	0	0	0	0	0	0	0	0	0	0	0	0	0	0	0	0	0	0
AC007036.1	0	0.324443114038779	0	0.220833571798141	0.192794882782826	0.0862221926491566	0.113202015451639	0.33937137927889	0.272582662008463	0.0969070099139615	0.137986793673087	0.484263024838462	0.244450671974116	0.06845763179488	0.42327238132848	0	0.161890610158194	1.52047222743178	0.463790935944585	0.199161595467057	0.363221181168819	0.218907716708473	0.23834256223993	0.0573552006675615	0.743723312228035	0.201191409940163	0.294838417067405	0	0.116174117449094	0.157120911057051	0.610644564481355	0.300048678655381	0.410124191234555	0.791604042210303	0.649817427553824	0	0.419946124519101	0.110375559045004	0.527979897479087	0.146547652367658	0.14418582058188	0	0.0551579847241029	0.0767896398643965	0.206159336446693	0.140847024715046	0.188587185056631	0.258043148476639	0.473223269469655
AC007036.2	0.116386535850094	0.0780139270770813	0	0	0.451569812462771	0	0.171072142481876	0.233029938077778	0	0	0	0.348707063806555	0	0	0	0.540833637848358	0.0645916886876904	0	0.0747287441804608	0.080082262507815	0.102448073445555	0	0	0	0.187394751833572	0.387077558458845	0	0	0	0	0.112729416340523	0.0716775562988944	0.251167545885934	0.304375505516672	0	0	0.0613292247899213	0.0858527601963463	0.648903307295037	0.114302018334246	0.148053210477631	0.38608234030602	0	0	0	0.307142573995198	0	0	0.180217390809099
AC007040.1	0	0	0	0	0	0	0	0.0752361654332386	0.10227476719502	0	0.0988375983522412	0	0	0.270222830372263	0	0	0.1710114633046	0	0	0	0	0	0	0	0.0888702702352376	0	0	0	0	0.0761390486520123	0.10360733021382	0	0	0	0	0.117869929941915	0	0	0	0	0	0	0	0	0.100778036281842	0	0	0	0
AC007040.2	0	0	0	0	0	0	0	0	0.0113138415579292	0	0	0	0	0	0	0.00917384918233762	0	0	0	0	0.0103866279336705	0.00892124260307865	0	0	0	0	0	0	0	0.00835450290832536	0	0	0	0	0	0.0260869548524308	0	0	0	0	0.00763373294294782	0	0	0	0	0	0.00760682467815982	0	0
AC007041.1	0.131410409357188	0.171382715423385	0.0691102363210413	0.107310856230738	0.152176509871496	0.0256942669889878	0.251606188974994	0.031548538770573	0.165249370710508	0.0851743595466477	0.0416425336730046	0.0368371619842044	0.147629167728809	0	0.0700356474321659	0.102656632517574	0.18725558597806	0.128923062248089	0.111642918817738	0.030824589400543	0.115743887353368	0.193360191185068	0.0299339560525105	0.098958590347365	0.0737927351681916	0.120785465495718	0.0744059634762534	0.0884103542308881	0.102190345174536	0.181784560095178	0.0436939655332597	0.0275400090419852	0.223901152202643	0.191804222414166	0.115040604566142	0.0498512924546372	0.198967175753298	0.0330864670346858	0.030674583177859	0.0873157298712669	0	0	0.0324431138727928	0.0892318388999365	0	0	0.139945921515241	0.080174276750205	0.171020624332262
AC007064.1	0	0	0	0	0	0	0	0	0	0	0.132728484709972	0	0	0	0	0	0	0	0	0	0	0	0	0	0	0	0	0	0	0.102519637239108	0	0.0887095135139093	0	0	0	0	0	0	0	0	0	0	0	0	0	0	0	0	0
AC007064.2	0.102228520429118	0.196214927027337	0.154907857093781	0.0629418523374641	0	0.0586759039644754	0	0.545611090905644	0.189249797148026	0	1.19239586332657	0.237840334987849	0.16921752061616	0.258842530093242	0.0805931705138095	0.1551965021724	0.815879335981668	0	0.12819958512421	0.377755315084369	0.174587608999265	0.0775412883041004	0.195713114382806	0.0767917450153083	0.0849001458530913	0.265106372563697	0.315594727608003	0.101641658814122	0	0.271187288830919	0	0.0628398537053906	0.151606441266609	0.113854413844463	0.0675501858125222	0.217145042851171	0.15557406373815	0	0.0698960978032132	0	0.130213943223969	0	0.0738687986115521	0.372698831800938	0.186559999949001	0	0.190530469166743	0.387379652471367	0.0815371493926252
AC007064.3	0	0	0	0	0	0	0	0	0	0	0	0	0	0	0	0	0	0	0	0	0	0	0	0	0	0	0	0	0	0	0	0	0	0	0	0	0	0	0	0	0	0	0	0	0	0	0	0	0
AC007066.1	0	0.0891330662373536	0	0	0	0	0	0	0	0	0	0	0	0	0	0.200436933938926	0.211083418020693	0	0.085393362447533	0	0	0	0	0	0	0	0	0	0	0	0	0	0	0	0.0880163653523257	0	0.070127697343432	0	0.25753852080419	0	0	0	0	0	0	0	0	0	0
AC007066.2	0.380806242852481	0.741541817282183	0.869162659079499	1.01836413954168	0.870956297926617	1.17465642810871	1.36973572655755	1.09517862480937	1.15825067792144	0.479261588958879	1.38209150432888	0.67089309921489	0.585257706828198	0.621940159027415	0.504845003842509	0.692303191698665	0.600586200291817	1.23012618848782	1.01806932610071	0.765198843537087	0.63528640690983	0.530046187975802	0.465024353459862	0.787264669203604	0.767832007605152	0.810971848352222	0.884299784712561	0.0578957506641656	0.824962134756588	1.15557659454613	0.711523032860032	0.639460295012205	0.332265175307161	0.243977380098317	1.25659430589145	0.725090283750577	0.77374572683671	0.73235411383383	1.02170835373766	0.265580423284661	0.553892349802551	0.18106599881666	1.52419679598125	1.01413286966842	1.06835732221197	0.730443800601371	0.490353101849462	0.28942172655321	1.29682929916602
AC007068.1	3.27802532104771	0.732657922139421	1.30877851538731	2.65159340640588	2.33178178103275	1.47016952549806	2.9352449177096	1.12429941726734	3.30527398401357	1.88399659223131	2.5968359122811	1.06843560190168	0.413338694620891	2.58642743153331	1.1539966919048	2.58798055621889	2.09482303278018	1.70485155486379	1.26534290160517	0.406089696541631	2.18388174126676	3.2927192236179	0.457310811006728	2.21020104835122	2.49371297406132	0.602034493722718	0.367059084855418	1.4714227517364	1.43703474903499	1.92111343928785	1.67273298198056	0.707509837562917	0.409489604123457	1.17939083853546	1.81861132207274	2.26332340559317	0.238641506386826	1.75746589943443	4.4437530271109	1.18949524180662	0.476849685681439	2.36905022440598	0.552714742528095	2.44705632863793	2.43727886931998	3.59167446631825	0.446189772177212	1.0119527660507	1.79913399462623
AC007091.1	0	0.0606008969450182	0	0	0	0	0	0	0.0866653582760863	0	0	0	0	0	0	0	0	0	0	0	0	0	0	0	0	0	0	0	0	0	0	0	0	0	0	0	0	0	0	0	0	0	0	0	0	0	0	0	0
AC007096.1	0	0	0	0	0	0	0	0.270147624752978	0	0	0	0	0	0	0	0	0.215826445943438	0	0	0	0	0	0	0	0	0	0	0	0	0	0	0	0	0	0	0	0	0	0	0	0	0	0	0	0	0	0	0	0
AC007098.1	0.649603763269995	0.261247065898803	0.18158370734052	0.354148204130009	0.62204088127675	1.12355977980226	0.995858022224917	0.299528607299583	0.553298193990489	0.324088496330004	0.812969406725243	0.107178524957627	0.264007504283368	0.293363873787988	0.152179103182487	0.476078797880165	0.351087351256119	0.42297005469841	0.356038314963463	0.367133811888634	0.272113936726637	0.221963345854937	0.0297554778543079	0.3849489784199	0.516369531594627	0.194928850712595	0.194936198309722	0.0664171387487294	0.256478412599126	0.812597153258614	0.401549946087378	0.119295679558667	0.0671965594988209	0.201844705937942	0.270545366383923	0.522889649760324	0.102312431617848	0.230132668770104	0.353529371540992	0.0221958545489793	0.014585146587308	0	0.0637945086038619	0.867461828617201	1.02822237391293	0.359013059833483	0.313826783949598	0.349977224408702	0.954735238770873
AC007098.2	0	0	0	0	0	0	0	0	0	0	0	0	0	0	0	0	0.149317905100238	0	0	0.0948646171768811	0	0	0	0	0	0	0	0	0	0	0	0	0	0	0	0	0	0	0	0	0	0	0	0	0	0.358967479174563	0	0	0
AC007099.1	0.0440208939412143	0	0	0	0.14851552520711	0	0	0.0307582947535788	0	0	0.0406029875613611	0.0359160870819908	0	0	0.195914413585703	0.132040372445048	0.0241577695921143	0	0.0280107193824348	0	0	0	0	0.0329013868070297	0	0.155085814745335	0	0	0	0	0	0.0268492408053422	0	0	0	0.0486102565491492	0	0	0.0299060042953912	0	0	0	0	0	0	0.159188161907993	0.162393073064869	0	0
AC007099.2	0.149612234185703	0	0.11681476405247	0.092694046049364	0	0.31855395851756	0.21876664913405	0.105675967617052	0	0.273879630208144	0	0	0.245119750599842	0.256960740952989	0.118353253905893	0.325975565990981	0.162346305577003	0.28002799979502	0	0	0	0	0	0	0	0	0.125610063940298	0.406933788606405	0	0	0.144962493714203	0	0	0	0	0	0	0.213492492387907	0.102820247017899	0	0	0	0	0	0.269544187065117	0	0	0.177546599870432	0
AC007099.3	0	0	0	0	0	0	0	0	0	0	0	0	0	0	0	0	0.199399625886094	0	0	0	0	0	0	0	0	0	0	0	0	0	0	0	0	0	0	0	0	0	0	0	0	0	0	0	0	0	0	0	0
AC007106.1	0	0	0	0	0	0	0	0	0	0	0	0	0	0	0	0	0	0	0	0	0	0	0	0	0	0	0	0	0	0	0	0	0	0	0	0	0	0	0	0.0841350030532987	0	0	0	0	0	0	0	0	0
AC007115.1	0	0	0	0	0	0	0	0	0	0	0	0	0	0	0	0	0	0	0	0	0	0	0	0	0	0	0	0	0	0	0	0	0	0	0	0	0	0	0	0	0	0	0	0	0	0	0	0	0
AC007126.1	0.0110366906593383	0.0145802046478998	0	0	0	0.0186672826988612	0	0.0153292301467095	0	0.00704811000445644	0	0.00898571336013964	0.00935784898013228	0	0	0.00854251145236506	0.0706959628572797	0.0740835172762093	0.0208795675984858	0	0	0	0	0	0	0.0201491733008543	0.00919398449669478	0	0.00850243745763719	0	0	0.00670146934610266	0.00833494300942981	0.0184654371148017	0	0.0122018807291242	0	0	0	0	0	0	0	0	0.0103767090970167	0	0	0.00662373574937812	0
AC007128.1	0	0	0	0	0	0	0	0.0392243505657714	0	0	0	0	0	0	0.0221939686541012	0	0	0	0	0	0	0	0	0	0	0	0	0	0	0	0	0.0342520656721706	0	0	0	0	0	0	0	0	0	0	0.0203077224752354	0	0	0	0.0182048890220881	0	0
AC007131.3	0	0	0	0	0	0	0	0	0	0	0	0	0	0	0	0	0	0	0	0	0	0	0	0	0	0	0	0	0	0	0	0	0	0	0	0	0	0	0	0	0	0	0	0	0	0	0	0	0
AC007159.1	0	0	0.00866127426537617	0	0	0	0	0	0	0	0.0103322290577946	0	0	0	0	0	0	0	0	0	0	0.00843924590388016	0	0	0	0	0	0	0	0	0	0	0	0	0	0	0	0	0	0	0	0	0	0	0	0	0.00719566633221583	0	0
AC007160.1	0	0	0	0	0	0	0	0	0	0	0	0	0	0	0	0	0	0	0	0	0	0	0	0	0.361791217692056	0	0	0	0	0	0	0.0973144956460021	0.120137306968149	0	0	0	0	0.116358938893869	0.30266652612704	0	0	0	0	0.157698967658447	0.148201630941656	0.148399080248138	0	0	0
AC007161.1	0.0349794277745025	0	0	0	0.060661305092687	0	0	0	0	0	0.0322556967016454	0	0	0.0312452106975218	0	0	0	0	0.0222322435245221	0	0	0	0	0	0	0	0	0	0	0	0.0338501140398146	0	0	0	0	0	0	0	0.0700785192658594	0	0	0	0.0251119271937322	0	0	0	0	0	0.0550108090729951
AC007179.1	0	0	0	0	0	0	0	0	0	0	0	0	0	0	0	0	0	0	0	0	0	0	0	0	0	0	0	0	0	0	0	0.0715178988337185	0	0	0	0	0	0	0	0	0	0	0	0	0	0	0	0	0
AC007179.2	0	0	0	0.00658477061985632	0	0	0	0	0	0	0	0	0	0.00966241611448426	0	0	0	0	0	0.00736432033347606	0	0	0	0	0	0	0	0	0	0	0	0	0	0.00606374378475867	0	0	0	0	0	0	0	0	0	0	0	0	0	0	0
AC007182.1	0.0243276631832726	0	0.305977837081961	0.0294949737158556	0	0.0138025566620674	0	0.0169632882240835	0	0.105563158440872	0	0	0	0.0217220184129971	0.0190690568037172	0.127049494110146	0.039565455839139	0	0	0.0165721069553043	0.021331877653104	0.0183320739524222	0	0.0360769679609774	0.0201111388605458	0.0222930689047331	0.0600084232857274	0	0.0372817567302647	0.0509119070886985	0.0235394408639303	0.01479843904138	0	0	0.0316813477166012	0.0268830262165317	0	0.052738575101903	0.0489182261604909	0.0473676019209081	0	0.114779225084677	0.0174467906128466	0	0.0228791728845031	0.0229109961250755	0	0.0994068609436181	0
AC007182.2	0.126089029941024	0.164532879845079	0.0982734877310105	0	0	0	0.185049378188754	0.251644228268203	0	0	0.116550795315723	0.103404985583293	0	0	0.362704926596331	0.35898200118593	0.261954463398485	0	0.0810554525495593	0.389830098192496	0	0	0.0843859393666097	0	0.29416239251351	0.115877258131511	0.296429554361845	0.125371042807807	0	0	0.122139751542016	0.0777528399378484	0	0	0	0.265471183032557	0	0.0930912546799396	0.167981234144487	0	0.0823500977960565	0	0.334991872205926	0.242835811208806	0.118824895765403	0	0.370352255509942	0.149855377894543	0.100734798258937
AC007207.1	0	0	0	0	0	0	0	0	0	0	0	0	0	0	0	0	0.0329932287775586	0	0	0	0	0	0	0	0	0	0	0	0.0913145023952614	0	0	0	0	0	0	0	0	0	0	0	0	0	0	0.0601819021083699	0.0564419498100341	0	0	0	0
AC007215.1	0	0	0	0	0	0	0	0	0	0	0	0	0	0	0	0	0	0	0	0	0	0	0	0	0	0	0	0	0	0	0	0	0	0	0	0	0	0	0	0	0	0	0	0	0	0	0	0	0
AC007216.1	0.166304367729833	0.165050249574785	0.0664692106739248	0.0525543842380609	0.0751183108803959	1.3912623217527	0.631565536549935	0.277915167712328	0.0817585588164177	0.108246444322494	0.644131883322346	0	0.0728154681210191	0.149253128926685	0.25240408217324	0.0665968770731616	0.340679441334793	1.48359184548377	0.549788931041072	0.542536937806925	0.458991682838104	0.0647981121141623	0	0.184531348690143	0.0709771339290557	0.291327202677735	0	0	0.0662906307627633	0.229030506927731	0.16116425732225	0.103096378353903	0.127216474588925	0.0484563917735403	1.44086587058212	0.182862508563502	0.430115205439673	0.236747895345777	0.498748607436401	0	0.0555999097193513	1.17905813905094	0.0617163201246158	0	0.229306729488937	0.0806635827664965	0.055407133027925	0.197148273386349	0.312510846671689
AC007216.2	0	0	0	0	0	0.282374511164285	0	0.484387441427615	0.125990839205962	0	0.121789732569697	0	0	0.118086479147034	0.104079285660725	0.289035086927012	0.143024354110163	0	0.164787830669457	0.0907942446932712	0.116033500666948	0	0	0.0992076338264041	0	0	0	0	0	0.0939899398945829	0.244860686534837	0.0812966759907667	0	0.341761345737517	0	0	0.0695928281334458	0	0.601311095281328	0.248124827315737	0	0	0	0	0.124161721499877	0	0.085801869212573	0	0.295286176680168
AC007216.3	0.167092164636109	0.0232436510896237	0.0536811667913883	0.0835974501333794	0.174939839249601	0.151939356302117	0.330673471668853	0.0953469981632504	0.247950952815238	0.066240622202236	0.267384692172497	0.333135096969283	0.0297154657026583	0.121192630922083	0.206292724695151	0.155688526600709	0.16409124774764	0.194637103824981	0.0870008564430675	0.0932055032160465	0.0607723450050572	0.0264000988966684	0.0459946091610277	0.0518156026217112	0.0289543160917728	0.094190711980966	0.0291987076598394	0.101969861685722	0.0270164722969456	0.119628539890428	0.0993211235397446	0.042334946756279	0.103151824635243	0.185634159633979	0.132500541152473	0.46495381801823	0.0181982405165777	0.0256281690621763	0.690897710722964	0.132780166054089	0.130630305989695	1.45103354325985	0.121482149718014	0.102912904470863	0.12742073070461	0.127591702610917	0	0.122074662303822	0.23268283414959
AC007218.1	0	0	0	0	0	0	0	0.05476529179861	0	0	0	0	0	0.0698751525909726	0	0	0	0	0	0	0	0	0	0	0	0	0	0	0	0	0	0.0941742480644556	0	0	0	0	0	0	0	0	0	0	0	0	0	0	0	0	0
AC007223.1	0	0	0	0	0	0	0	0	0	0	0	0	0	0	0	0	0	0	0	0	0	0	0	0	0	0	0	0	0	0	0	0	0	0	0	0	0	0	0	0	0	0	0	0	0	0	0	0	0
AC007224.1	0	0	0	0	0	0	0	0	0	0	0	0	0	0	0	0	0	0	0.718385535190196	0	0	0	0.224237732705189	0	0	0	0.277700252408244	0	0	0	0	0	0	0	0	0	0	0	0	0	0	0	0	0	0	0	0	0	0.265307124407171
AC007225.1	0	0.0923778069159746	0	0.0174149062683949	0	0.0162171837057432	0.0425955608809584	0	0.0272763999560982	0.0182820708238921	0.0522009768640785	0.0232831979532191	0	0.0752150607820344	0.0444533442524003	0.0221401905644299	0.0311087766789383	0.0280056672193965	0	0.019467980975153	0	0	0.0189033328661732	0	0.046860282648443	0	0	0.0283972482572781	0.0220368133269955	0.0400635557728269	0	0.0173862390461175	0	0.0160416834908622	0.0187116221221451	0	0	0	0	0.0280384094306388	0.0546192435309746	0	0.0802867279515642	0.164031500022741	0.0268669483725369	0	0.018372384020134	0.0171853034234476	0
AC007225.2	0	0	0	0	0	0	0	0	0	0	0	0	0	0	0	0	0	0	0	0.134134789298914	0	0	0	0	0	0	0	0	0	0	0	0	0.148229543748422	0	0	0	0	0	0	0	0	0	0	0	0	0	0	0	0
AC007237.1	0	0	0	0	0	0	0	0	0	0	0	0	0	0	0	0	0	0	0	0	0	0	0	0	0	0	0	0	0	0	0	0	0	0	0	0	0	0	0	0	0	0	0	0	0	0	0	0	0
AC007238.1	0.349536310671991	0.152604805069665	0.155666951123731	0.140720132972096	0.151471215535201	0.192893252808182	0.528475041600171	0.0822509306188172	0.111714542312234	0.0938891833095806	0.18395800432192	0	0.146943893297717	0.178478179561558	0.046840035694091	0.0463056108625374	0.284954516298258	0.141898881487271	0.180710417527448	0.156546268495495	0.198845056598256	0.212359799714653	0.152208715315365	0.249031651643787	0.0734414764927439	0.107346060764764	0.0979145736727696	0.143805887950203	0.134078143662619	0.161929771976192	0.166584437628886	0.0364279370904981	0.152350196797584	0.160809448829477	0.30338226682921	0.0975745720787284	0.0765612880692211	0.0861878375275644	0	0.0585123523915136	0.130857449253916	0	0.164402370453674	0.572184208525113	0.23683714146456	0.110233454631338	0.130415257106669	0.219440139073232	0.263496430307509
AC007240.1	0	0	0	0	0	0	0	0	0.332937392732485	0.230741681847601	0	0.528604850159176	0	0	0	0.506542825145338	0	0.340941574886049	0.426727641031749	0	0	0	0	0	0.292189849672582	0	0	0	0	0	0	0.411183643303508	0	0.383089081994797	0	0.379397042643201	0	0	0.451764209342067	0	0	0	0	0.628423981358367	0	0.596459662218388	0	0	0
AC007240.2	0	0	0	0	0.310009284020054	0	0	0	0	0	0	0	0.301212954900373	0	0	0.277259292828349	0	0.343205841871392	0	0.246278503562134	0.310343895552658	0	0	0	0	0	0.296429554361845	0	0	0.470741931113529	0	0	0	0	0	0	0	0	0	0	0	0	0	0	0.330615953310417	0	0	0	0.519961402542916
AC007242.1	0	0	0	0	0	0	0	0	0	0	0	0	0	0	0	0	0	0	0	0	0	0	0	0	0	0	0	0	0	0	0	0	0	0	0	0.261900914446686	0	0	0	0	0	0	0.174743000630591	0	0	0	0	0	0
AC007249.3	0.738897093266899	0.62356683373399	0.48701839700805	0.444754267717526	0.176384285593852	0.879918934919504	0.83153668277478	0.601137747195216	0.360360117541851	0.559707539343354	0.969808409295736	0.240501074904726	0.647839316431677	0.413061853195475	0.492677428953883	0.427454004868093	1.14741576829504	0.285171198175181	0.991031067372616	0.20348567306625	0.406548069585911	0.83385631385848	0.197934301109536	0.583044025379555	0.385986119790899	0.268044769729611	0.38887078695323	0.529353032751015	0.543641843790373	0.703044841244524	0.281767372780515	0.623610722701895	0.418410669173255	0.839614216118247	1.91284935967173	0.496727736106908	0.99914392872424	0.406471965954708	0.323335561760382	0.448571269449272	0.563662030658266	0	0.456506111871874	0.803956295259816	0.932214822322789	0.575039379445552	0.465777448087765	0.34166693851061	1.04216758006212
AC007253.1	0	0	0	0.070611344402501	0	0	0	0	0	0	0	0	0	0	0	0	0	0	0	0	0	0	0	0	0	0	0	0	0	0	0	0	0	0	0	0	0	0	0	0	0	0	0	0	0	0	0	0	0
AC007255.1	0.0717534250307396	0.606655586165443	0.161014961164469	0.472069450069558	0	0.0206451350878529	0.156547806238651	0.696575950581526	0.524097133680616	0	0.190215532079135	0.296523600882051	0.381259965271822	0.213149737573379	0.23822406670164	0.0557997758875585	0.152073477632076	0	0.455302615054394	0.447584840637445	0.0318660919548846	0.276082904589253	0.244857668966248	0.0271295025050001	0.0300487713097633	0.329784204132118	0.277700252408244	0.0361094863129143	0.109025176968266	0.0756754442275968	0.0351505977784438	0.226559010032344	0.299649256348385	0	0.137327797693803	0.154193395734884	0.923078989450802	0.103570767779906	0	0.137617132002433	0.426931111626481	0.0148499728181081	0.744104553053009	0.0364511551060873	0.517423385946663	0	0.390086982122991	0.126538507920335	0.190708806160336
AC007256.1	0	0.0126140235300483	0	0.0458005411603747	0.0655299826373086	0.0107887545341392	0.0836449145522913	0.0264041982852253	0	0.0121653666655533	0.0348720558952216	0	0.0161427272904647	0	0.0442791818176854	0	0.0512802258187652	0.125797389297724	0.0359148983615105	0.0257972439308921	0.0973243351031054	0.0143341514886666	0.0496736614366742	0.0141925697210289	0.0312850841665319	0.0346648318930466	0.0158607047804426	0	0.0146702482639881	0.078738508175368	0.0545489574351285	0.0115680558361061	0.0143818547259208	0.0106717829141972	0.0124518210195462	0.0210338363087094	0.029403934709285	0.0139133248212623	0.0633420161810597	0	0	0	0.0538068768092715	0	0.0355722125976977	0	0	0.0562852559858793	0.0150899400387875
AC007272.1	0	0.0273441812089472	0	0	0	0	0.061228558031251	0	0	0	0	0	0	0	0	0.0319238472162582	0	0	0	0	0	0	0	0	0	0	0	0	0.0317752886828671	0	0	0	0	0	0	0	0	0	0	0	0	0	0	0	0.0387114876936733	0	0	0	0
AC007274.2	0	0	0	0	0	0	0	0	0	0	0	0	0	0	0	0	0	0	0	0	0	0	0	0	0	0	0	0	0	0	0	0.0477131959646788	0	0	0	0	0	0	0	0	0	0	0	0	0	0	0	0	0
AC007277.1	0.0176720419819904	0.0233287883937442	0	0.0530047421519877	0	0	0.0523267533517679	0.0366306011190589	0.0335484045772468	0.011294864798688	0	0.0286460789560082	0.0149890977982852	0.0157753613629909	0	0	0	0	0.0112074544519328	0.0475273262132767	0	0.0525155062628746	0.023265499463681	0	0	0.0161909562260549	0.0147271271317831	0	0	0.0248229959139444	0	0.0214009077108097	0	0	0	0.01953302679759	0	0	0.104318589288143	0.0514210813847156	0	0	0.0252205603261483	0.0525638143302655	0	0.0166407171267129	0.0113507970009732	0.0106157280794591	0.0140111824579453
AC007278.1	0.255409482813755	0.150284000193919	0.0304839141260909	0.116380953519553	0.49723822818964	0.0223895868312387	0.221364752040063	0.132530831405681	0.109992075998279	0.0744139686938638	0.267732064916488	0	0	0	0.0308976474269258	0	0.144767670017998	0.0386052301927924	0	0.0791426928582296	0.0345473906144952	0.0297081967523151	0	0.114229049807621	0.126121035738633	0	0	0	0.0304009950590123	0.347916397146713	0.0752286844334625	0.0708341918257482	0.0876334548525519	0.022147800745335	0.194709165850094	0.0856997401182724	0.0406849297471055	0.112056146223156	0.201174660278621	0	0	0	0	0.0779725893810465	0.272690452485501	0.241604113100989	0	0.0926382017062938	0.17817325236076
AC007278.2	0.0434788412587273	0	0	0.0265602745864017	0.0381105912712279	0	0.185917482537055	0.0303778354824774	0	0.0278784464181903	0	0	0	0.0388494274235736	0	0	0.0473284197300003	0	0	0	0.0381557100871496	0	0	0	0	0	0	0	0	0.0903455932241427	0.0420791022167741	0	0	0	0	0	0.0226370414044857	0	0	0	0	0	0	0	0.0409061297993812	0	0	0.026211187607958	0.0345355328065728
AC007279.1	0	0	0	0	0.253247586793394	0.168619920585631	0.091842070148153	0.126345155667783	0	0	0.165086986866141	0	0	0	0	0	0	0	0.18749253922677	0.0423652179883744	0.157393505796792	0	0	0.0463630120820515	0.0513154050973645	0	0	0	0.0942715305987978	0.168047357173236	0	0.0378669540137046	0	0	0	0.255879298597167	0.0323451814594381	0	0.0831225946440201	0	0	0	0	0	0	0.0583725414202454	0	0.0739180257074541	0.273103491945757
AC007283.1	5.62493407301495	3.89331478053034	6.00670151387469	4.3462918192572	5.66695515538229	5.01116789915813	5.74928475226106	4.68871140055472	5.19972714926333	5.26735733661113	5.15316859236856	4.40632492383631	3.99021652780825	5.09880171041808	3.99203309672081	6.89065116299705	5.67502105922887	4.05385700413742	4.33715962599901	4.01204033520519	5.09475222802317	4.72112834840746	4.11928557382982	4.79608832814428	5.37110058607317	3.9617709857186	3.16473076667469	5.9412325811533	4.95300286491107	5.54766447470696	5.07563788604351	4.7872151880927	4.59065523929201	5.64496959533889	4.36869987910168	5.65965546984779	2.71953886770113	5.44327820532872	7.76318245663119	4.58467293010284	3.78541499592463	6.44756259281073	4.69544035137892	4.41185480101289	5.40910648248143	6.52389479625637	3.95803949331425	5.23022883143291	5.33609688525517
AC007283.2	0.949988030670446	0.167686739339902	0.193892605731607	0	0.860189449395439	0.144508332955352	1.08207405673414	0.720811139778762	0.917934131422906	1.04940869373308	1.13873257936311	0	0.396004912906629	0.414155421399882	0	0.518419911767318	0.266810219325845	0.449289325327129	0.16082999722195	0.171995027123254	0.218162350346935	0	0.167253725667616	0	0.20644753029173	0.423661710677337	0.208086686892863	0.245207580261925	0.193393800751165	0.837791364105471	0.239133378520821	0.293945894688604	0	0	0.685555339689615	0.694561102081973	0.366248709180214	0.347128672329374	0.46255266041901	0.242327405150116	0	0	0.341049044519986	0.247366732095117	0.433357765960575	0	0	0.416885406128979	1.02363189687177
AC007285.1	0.0545371504061431	0.0362978605441893	0	0.0659760820007922	0.265720751851488	0.0615088389382006	0.0809705123103761	0.111544826126332	0.243491781037856	0.135239992251683	0.320133832768124	0.129655688709811	0.0912502794839415	0	0.16423580743358	0	0.197835434723277	0.0534778223206468	0.101830223574871	0.0736101436317851	0.139128347138045	0.08125971579065	0	0.229094226524786	0	0.0500194523443931	0	0.156901971289064	0.199458411683099	0.183486160254622	0.246513946984593	0.0333105312572075	0.0413377475060078	0.119243552129002	0.0708011669265276	0.0602002006155903	0.0284466414284477	0.0400031344678093	0	0	0.168504635792615	0	0.11461963149311	0.107456974184778	0.148792669045083	0.101016767840576	0.069539999827459	0.0329276444441799	0.0433532181504401
AC007285.2	0	0	0	0.229189564078892	0	0.111210352705669	0.277886270931133	0.135656417153766	0.266576456286858	0.183458705839957	0.177082674366922	0	0	0	0.0778668477968066	0	0.10736347910548	0	0.123930658766999	0.194665553171606	0.520649008441	0.0749155462635512	0.0659129845559729	0.144752089010836	0.0820322280823981	0.176080102590528	0.160937989097773	0	0	0.201271060396517	0.0956725078705261	0.118951804899656	0	0.0560715635264504	0.127686027621921	0.304721266015195	0.1504401730773	0	0	0.0970150866174669	0.0643129269937555	0	0.139364384171486	0.0991368243084827	0	0.263220818840381	0.184314909299614	0.117623721936423	0.0787797576690589
AC007298.1	0.0785664142961276	0	0.119549015966759	0	0	0.0885169099634786	0.223709089998229	0	0	0	0	0	0.0668496995745184	0	0	0	0	0	0	0	0	0.171541222155467	0	0	0	0	0.065701701706143	0.078111735209557	0.0608482317701261	0.0557587332540044	0	0	0	0.044455664448959	0	0	0	0	0.155112676468102	0	0	0	0	0	0	0	0.0508425777874312	0	0
AC007298.2	0	0.0400770119658305	0	0	0	0	0.0892591389267168	0.0830390874836813	0.057488739441615	0	0	0	0	0	0	0	0	0	0	0	0.103824147841212	0.173915887329147	0.0399689118840591	0.0450391461941841	0	0	0	0	0.177771943774597	0.0840329128714332	0	0	0.0456333800368853	0	0.0395664708932692	0	0.0621648612982421	0.0441621911446602	0	0	0	0	0	0.11834765404446	0	0	0	0	0
AC007308.6	0	0	0	0	0	0	0	0	0	0	0	0.0178453262171789	0	0	0	0	0	0	0	0	0	0	0	0	0	0	0	0	0	0	0	0	0	0	0	0	0	0	0	0	0	0	0	0	0	0	0	0	0
AC007312.1	0	0	0	0	0	0	0	0	0	0	0	0	0	0	0	0	0	0	0	0	0	0	0	0	0	0	0	0	0	0	0	0	0	0	0	0	0	0.142550754036885	0	0	0	0	0	0	0	0	0	0	0
AC007314.1	0	0.118960277766712	0	0.055838982957338	0.079774616304748	0.19778494135306	0.134054729498442	0.183437695542928	0	0	0	0	0.077332819447691	0.0812987413570238	0	0.434855734461957	0.0987308102437261	0	0.0581349699456963	0.122069138124877	0.0798677144757541	0	0.0605433438611523	0	0.0753833907791615	0.0833914812415219	0	0	0	0.242461486273435	0	0.161170747147933	0.0690546379215095	0.101204332635991	0	0	0	0.0668456783064326	0.730272554938244	0	0	0	0.0655606372191388	0.0911449135760685	0	0	0.0588664156033595	0.15939673857184	0
AC007318.1	3.87881158700778	3.61736144838895	3.87165502863174	3.76860409534665	3.36931937391687	4.01327286150608	4.08631730760199	3.70361316946743	3.65702209322723	4.08287830461912	3.4968857900112	3.27499002028343	3.61651521688944	4.44998223252683	3.66740948528218	2.8128538855342	4.11144028271438	4.56259689535058	3.76326619784016	3.55565806226332	3.41598624051477	4.09923160358062	3.83826046815976	3.40428035696116	3.66633567335444	3.80478675903421	3.34964237731358	4.27749594508839	3.93907282193731	4.2130641423996	3.39422485515188	3.90180162337981	3.66639898369452	3.88927396727993	4.14378787532012	3.88574440931134	3.90496466046896	3.69855838896614	1.73914440547268	3.45669118292742	4.02248013742417	2.40475278321691	4.11595342245488	4.42863714675988	3.57170005736277	2.34475474102789	3.40442564199255	3.98038597881242	3.94061022357322
AC007319.1	0.432096753754668	0.318962359599964	0.387382046101635	0.145391979273537	0.310388262043556	0.0982825790351714	0.642124528145567	0.251957943872556	0.192619601948455	0.345291713058037	0.271193238060905	0.13942239417639	0.0886950040005491	0.0317490785635832	0.392034994950261	0	0.166512704987	0.102115931411616	0.211420528003958	0.267046117617277	0.335914762061208	0.0789766069448405	0.337090793421852	0.494200404317559	0.0864676425154285	0.542806800429325	0.16939647137959	0.168603972993292	0.690946228085416	0.507382192827643	0.2546192866431	0.203166292113359	0.225731575842951	0.354931355803597	0.21763404196537	0.756741108553313	0.223545910765798	0.149541817517206	0.0241235927158275	0.134760885365735	0.27327421721446	0.191184041361738	0.169815233829447	0.201872056089399	0.0661111392642415	0.160134970655495	0.0228797010706027	0.182079047162601	0.438830726318946
AC007322.1	0	0	0	0	0	0	0	0	0	0	0	0	0	0	0	0	0	0	0	0	0	0	0	0	0	0	0	0	0	0	0	0	0	0	0	0	0	0	0	0	0	0	0	0	0	0	0	0	0
AC007322.2	0	0	0	0	0	0	0	0	0	0	0	0	0	0	0	0	0	0	0	0	0	0	0	0	0	0	0	0	0	0	0	0	0	0	0	0	0	0	0	0	0	0	0	0	0	0	0	0	0
AC007322.3	0	0	0	0	0	0	0	0	0	0	0	0	0	0	0	0	0	0	0	0	0	0	0	0	0	0	0	0	0	0	0	0	0	0	0	0	0	0	0	0	0	0	0	0	0	0	0	0	0
AC007322.4	0	0	0	0	0	0	0	0	0	0	0	0	0	0	0.0562119543212424	0	0	0	0	0	0	0	0	0	0	0	0	0	0	0	0	0	0	0	0	0	0	0	0	0	0	0	0	0	0	0	0	0	0
AC007327.1	0	0	0	0	0	0	0	0	0	0	0	0.154645131532536	0	0	0	0	0	0	0	0	0	0	0	0	0	0	0	0	0	0	0	0	0	0	0	0	0	0	0	0	0	0	0	0	0	0	0	0	0
AC007327.2	0	0	0	0	0	0	0	0	0	0	0	0	0	0	0	0	0	0	0	0	0	0	0	0	0	0	0	0	0	0	0	0	0	0	0	0	0	0	0	0	0	0	0	0	0	0	0	0	0
AC007333.1	0	0.0275376444947122	0	0	0	0	0	0	0	0	0	0.0338030698375613	0.0351905469631163	0	0	0	0	0	0.127225695878491	0.0832319247300087	0	0	0.0274630455942107	0	0	0	0	0	0.0319997563554761	0	0	0.0252649816878602	0.0313743761472957	0	0	0	0.0215671033283023	0	0	0	0.201546222778756	0	0	0	0	0	0.0786441213164334	0	0
AC007333.2	0.98928496869076	0.33413752144024	0.856862119026801	0.213562514550258	1.02455847643394	1.55123113402677	1.47068625504776	1.45199644803592	1.49464905479123	0.84465026041443	1.66825643295556	0.714784643632067	0.531322905867858	0.76816892510017	0.646418248883543	1.39252511121619	1.21688215355331	0.877309610288847	0.905171571003197	0.85054398266737	0.852357804847616	0.530581258298177	0.474945983449294	0.574342566850887	1.05958721185865	0.44452607393665	0.409335673493461	0.0912456416966878	0.772102813143193	1.88053600537342	0.592901211175182	0.563501080367346	0.319359583252305	0.526761029672698	1.13785503902055	1.53043645719978	0.493019393593772	0.610949608966704	2.06933147094094	0.174934316168012	0.373735075905275	3.72612530195171	0.955916039983651	1.21306950215357	1.03530822953944	2.07549626079856	0.629680098373299	1.12481728240365	1.76229125545386
AC007342.1	0	0	0.0567753410742021	0	0	0	0	0	0	0.0470699779262656	0	0	0.121859273157696	0	0	0.111611393920067	0.0403207546504551	0	0.0467101455261344	0.0500911637292643	0	0	0	0.0548042752641746	0.0606395568106968	0	0	0	0	0	0	0.0447852345340462	0	0	0	0	0	0	0.233621680899512	0	0.0474652244065201	0	0	0	0.0688543900327555	0.134751895613553	0	0	0.0582182312298795
AC007342.2	0	0.244175769828535	0	0	0	0	0	0	0	0	0	0.10517226553449	0	0	0	0	0	0	0.0824515961148829	0	0	0.0974710989959709	0	0	0	0	0	0	0	0.091453710379708	0	0.293272485034903	0	0	0.0849868731321852	0	0	0	0	0	0	0	0	0	0	0	0.0834802485196283	0	0
AC007342.3	0.0122038522239338	0.055649218168508	0	0.0367418454352285	0.0212869317033974	0	0.0182486069141799	0.0666279630950923	0.0685302829216016	0	0.119139105333579	0.0198054763642203	0.100285326180415	0.0430825043353522	0.00955721013795082	0	0.00666389584798493	0	0.0607429512782558	0.041041231606782	0.0423143014219755	0.00918667153343407	0.0786472025443898	0.0271170656108869	0	0.0764946524995401	0.0599540238027725	0.0121316012645853	0.0280255382545582	0.0508656092100632	0.0235178317776982	0.05825133270945	0.0633176349920607	0.0136404874057879	0.0778656855256805	0	0.172917599343672	0	0	0	0.061720063691295	0	0.0087416951687054	0.048377686792898	0.0228581651314757	0	0.0539600827310589	0	0.0383047754628645
AC007342.4	0.301440589391165	1.35544116386083	0.206306070453793	0.425156339391702	0.52170372216821	0.419841080771779	0.675291435886688	1.29545982195283	0.708128038861219	0.374490317964846	0.632718839554175	0.812480300315007	1.45632181452001	0.374221308814543	1.4266717496506	0.469970556868665	0.556200950653641	0.665130045837568	1.97848443723441	1.69274482468128	0.041352548291165	0.432405711304704	1.7504252063437	0.289760074830414	0.496756328880788	1.36777564089588	1.52569689015485	0.299822378844811	0.385834688239302	0.506608455073297	0.292527109925285	1.20678214350948	1.13896610648902	0.268044973107458	0.382269331473329	0.451180623075999	2.0674691845345	0.101219437796733	0.318298245189167	0.257574970346251	1.60865688425313	0.147654382684522	0.963479887705135	0.647413987149006	0.425722443734614	0.39229364691832	1.38787359550537	0.2130548527934	0.658366239460949
AC007344.1	0.402790632366412	0.146000177665728	0.0869792622049589	0	0.190154046888983	0.12569005141474	0.164334821924622	0	0.106814565056228	0.0722386277685565	1.07904561991236	0	0	0.281526930984758	0	0	0.0619573227493124	0	0.13998774100114	0	0	0.447079067709704	0.074646708939786	0	0.180053837156864	0	0	0	0	0.154942844065182	0	0.13439334473855	0	0.0635297662005776	0.144205814837695	0	0	0	0.284187254175525	0	0.0728399404086132	0	0	0.917502839770618	0	1.14576571510428	0	0	0.399200257963241
AC007346.1	0	0	0	0	0	0	0	0	0	0.0252524059130662	0	0	0	0	0	0	0.0428973188367072	0	0	0	0	0	0	0	0	0	0	0	0	0	0	0.0240178569680692	0	0	0	0	0	0	0	0	0	0	0	0	0	0	0	0	0
AC007346.2	0	0	0	0	0	0	0	0	0	0	0	0	0	0	0	0	0	0	0	0	0	0	0	0	0	0	0	0	0	0	0	0	0	0	0	0	0	0.0426986762065197	0	0	0	0	0	0	0	0	0	0	0
[truncated: 44,024 more rows]
[truncated: 87 more columns]
