# Supplementary material for: Identification of an immunogenic cell death-related gene signature predicts survival and sensitivity to immunotherapy in clear cell renal carcinoma
Source: Sci Rep. 2023 Mar 17;13:4449. doi: 10.1038/s41598-023-31493-z (PMC10023707; doi:10.1038/s41598-023-31493-z)
Supplement: Supplementary file 1 — Supplementary Information. [file 41598_2023_31493_MOESM1_ESM.zip › Supplementary material/Raw data/TCGA-KIRC clinical.txt]

A0_Samples	A0_Samples	A17_Age	A18_Sex	A1_OS	A22_histological_type	A23_Tumor_tissue_site	A2_Event	A3_T	A4_N	A5_M	A6_Stage	A7_Grade	A8_New_Event	A8_New_Event_Time	A8_New_Event_Tissue	A8_New_Event_Type	A9_Cancer_Status	additional_studies	additional_studies.additional_study.disease_code	additional_studies.additional_study.project_code	age_at_initial_pathologic_diagnosis	bcr_patient_barcode	bcr_patient_uuid	day_of_form_completion	days_to_birth	days_to_death	days_to_initial_pathologic_diagnosis	days_to_last_followup	days_to_last_known_alive	drugs.drug.bcr_drug_barcode	drugs.drug.bcr_drug_uuid	drugs.drug.clinical_trail_drug_classification	drugs.drug.day_of_form_completion	drugs.drug.days_to_drug_therapy_end	drugs.drug.days_to_drug_therapy_start	drugs.drug.drug_name	drugs.drug.measure_of_response	drugs.drug.month_of_form_completion	drugs.drug.number_cycles	drugs.drug.prescribed_dose	drugs.drug.prescribed_dose_units	drugs.drug.regimen_indication	drugs.drug.regimen_indication_notes	drugs.drug.regimen_number	drugs.drug.route_of_administrations.route_of_administration	drugs.drug.therapy_ongoing	drugs.drug.therapy_types.therapy_type	drugs.drug.therapy_types.therapy_type_notes	drugs.drug.total_dose
TCGA-CJ-4916	TCGA-CJ-4916-01	69	FEMALE	1373	Kidney Clear Cell Renal Carcinoma	Kidney	Alive	T3a	NX	M0	Stage III	G3	0	1373			TUMOR FREE				69	TCGA-CJ-4916	4519a839-11ea-4628-b5a7-071833ad16de	8	-25470	Not Applicable	0	1373	Not Available
TCGA-B8-A8YJ	TCGA-B8-A8YJ-01	60	FEMALE	431	Kidney Clear Cell Renal Carcinoma	Kidney	Alive	T1b	NX	M0	Stage I	G2	0	431			TUMOR FREE				60	TCGA-B8-A8YJ	04BECCB3-F513-4D60-B57F-A4382E4EEDA3	10	-21994	Not Applicable	0	24	Not Available
TCGA-CJ-5678	TCGA-CJ-5678-01	62	MALE	574	Kidney Clear Cell Renal Carcinoma	Kidney	Dead	T2b	N0	M1	Stage IV	G3	1	399			WITH TUMOR				62	TCGA-CJ-5678	822cf6c1-dd65-4814-94b1-0c335208ad9b	22	-22944	574	0	Not Available	Not Available	TCGA-CJ-5678-D10850	e9fb1132-a565-44ed-a4d2-4117f1666ee4	Not Available	28	93	43	oncophage vaccine	Not Available	4	6	0.2	mL	ADJUVANT	Not Applicable	1	SC	NO	Other, specify in notes	Not Available	Not Available
TCGA-BP-5190	TCGA-BP-5190-01	61	MALE	1011	Kidney Clear Cell Renal Carcinoma	Kidney	Alive	T1a	NX	M0	Stage I	G3	0	1011			TUMOR FREE				61	TCGA-BP-5190	ffb88267-1a97-41c9-ae25-6c6cefaf9dd9	31	-22285	Not Applicable	0	1011	Not Available
TCGA-B0-4718	TCGA-B0-4718-01	57	MALE	1778	Kidney Clear Cell Renal Carcinoma	Kidney	Alive	T3a	NX	M0	Stage III	G2	1	768			TUMOR FREE				57	TCGA-B0-4718	75801b19-6569-4345-8134-82344a412c21	8	-20910	Not Applicable	0	215	Not Available	TCGA-B0-4718-D71492;TCGA-B0-4718-D71493	CD80DE57-91F5-4915-970A-63855FA51F49;2FDAAE91-FC6E-47C8-B600-0C2719CD0119	Not Available;Not Available	26;26	1231;1685	99;1363	Pazopanib;Bevacizumab	Clinical Progressive Disease;Clinical Progressive Disease	3;3	Not Available;Not Available	Not Available;Not Available	Not Available;Not Available	Not Available;Not Available	Not Applicable;Not Applicable	Not Available;Not Available	Not Available;Not Available	NO;NO	Chemotherapy;Chemotherapy	Not Available;Not Available	Not Available;Not Available
TCGA-CJ-5679	TCGA-CJ-5679-01	73	MALE	679	Kidney Clear Cell Renal Carcinoma	Kidney	Dead	T3b	NX	M0	Stage III	G4	1	595			WITH TUMOR				73	TCGA-CJ-5679	3fa6c93e-e7fe-402c-9526-c81411aa0920	22	-26858	679	0	Not Available	Not Available	TCGA-CJ-5679-D10851;TCGA-CJ-5679-D10852;TCGA-CJ-5679-D10855;TCGA-CJ-5679-D10856;TCGA-CJ-5679-D10853	02a170ea-b4b2-42e7-840f-cc589ab99671;af2a8ba4-39b6-4e03-ac73-85be416132d1;ffd8b92a-6b6b-4cca-bf82-9e943e3237d9;ea807644-32c7-48bd-b2e8-1cbd56f6b3cf;f4bd6ee0-f8e7-4eba-9a5b-164cd3208007	Not Available;Not Available;Not Available;Not Available;Not Available	28;28;28;28;29	274;344;547;599;344	116;274;344;547;274	interferon-alpha;gemcitabine;avastin;thalidomide;Xeloda	Not Available;Not Available;Not Available;Not Available;Not Available	4;4;4;4;4	Not Available;3;16;Not Available;Not Available	10 million;1000;10;100;Not Available	Not Available;mg/m2;mg/kg;mg/day;Not Available	PROGRESSION;PROGRESSION;PROGRESSION;PROGRESSION;PROGRESSION	Not Applicable;Not Applicable;Not Applicable;Not Applicable;Not Applicable	1;2;4;5;3	SC;IV;IV;PO;IV	NO;NO;NO;NO;NO	Immunotherapy;Chemotherapy;Targeted Molecular therapy;Chemotherapy;Chemotherapy	Not Available;Not Available;Not Available;Not Available;Not Available	30 million;1970;Not Available;Not Available;Not Available
TCGA-BP-4165	TCGA-BP-4165-01	64	FEMALE	3037	Kidney Clear Cell Renal Carcinoma	Kidney	Alive	T1b	N0	M0	Stage I	G1	1	1049			WITH TUMOR				64	TCGA-BP-4165	3c1b6de7-c45f-4d86-be4b-a72ca7ca7cf9	29	-23685	Not Applicable	0	2946	Not Available	TCGA-BP-4165-D10780	9ef73876-67af-469e-90f8-430d1e6ff672	Not Available	26	Not Available	2594	Sunitinib	Not Available	4	19	Not Available	Not Available	PROGRESSION	Not Applicable	1	PO	YES	Targeted Molecular therapy	Not Available	Not Available
TCGA-B0-5075	TCGA-B0-5075-01	77	FEMALE	637	Kidney Clear Cell Renal Carcinoma	Kidney	Dead	T3a	N0	M0	Stage III	G2	0	637			TUMOR FREE				77	TCGA-B0-5075	46194f7f-af16-42b7-bef6-9c0d1e8f9b0d	9	-28205	637	0	Not Available	Not Available
TCGA-BP-4774	TCGA-BP-4774-01	57	FEMALE	1885	Kidney Clear Cell Renal Carcinoma	Kidney	Alive	T1a	NX	M0	Stage I	G2	0	1885			TUMOR FREE				57	TCGA-BP-4774	a50fe35a-c05b-42a4-a1ce-dac49d6e761d	Not Available	-20827	Not Applicable	0	1885	1885
TCGA-B0-5084	TCGA-B0-5084-01	33	MALE	222	Kidney Clear Cell Renal Carcinoma	Kidney	Dead	T3a	N1	M1	Stage IV	G3	1	65			WITH TUMOR				33	TCGA-B0-5084	e9f855b3-291b-449d-9758-caa0f99fa76d	9	-12219	222	0	Not Available	Not Available
TCGA-B2-3924	TCGA-B2-3924-01	73	MALE	1092	Kidney Clear Cell Renal Carcinoma	Kidney	Alive	T1b	NX	M0	Stage I	G2	0	1092			TUMOR FREE		FPPP	TCGA	73	TCGA-B2-3924	424e5c99-3693-4b10-bbf0-fc43e851610c	27	-26846	Not Applicable	0	195	Not Available
TCGA-BP-4160	TCGA-BP-4160-01	67	MALE	2881	Kidney Clear Cell Renal Carcinoma	Kidney	Alive	T3a	N0	M0	Stage III	G2	0	2881			TUMOR FREE				67	TCGA-BP-4160	844d8b94-59b0-4787-97eb-474e3aa3e022	21	-24720	Not Applicable	0	2881	Not Available
TCGA-BP-5200	TCGA-BP-5200-01	44	MALE	1063	Kidney Clear Cell Renal Carcinoma	Kidney	Alive	T2	NX	M0	Stage II	G4	0	1063			TUMOR FREE				44	TCGA-BP-5200	f1ed9155-ea54-4435-8920-0df8ed7febda	31	-16197	Not Applicable	0	881	Not Available
TCGA-B0-4814	TCGA-B0-4814-01	58	MALE	168	Kidney Clear Cell Renal Carcinoma	Kidney	Dead	T4	N0	M1	Stage IV	G3	1				WITH TUMOR				58	TCGA-B0-4814	420409bb-0889-40a1-80cf-9b5916704f04	8	-21374	168	0	Not Available	Not Available
TCGA-B8-5159	TCGA-B8-5159-01	61	FEMALE	722	Kidney Clear Cell Renal Carcinoma	Kidney	Alive	T1a	N0	M0	Stage I	G3	0	722			TUMOR FREE				61	TCGA-B8-5159	ab954d5e-a19b-457a-b5b9-172afd6f9abe	16	-22462	Not Applicable	0	133	Not Available
TCGA-B4-5377	TCGA-B4-5377-01	68	FEMALE	365	Kidney Clear Cell Renal Carcinoma	Kidney	Alive	T3	N0	M1	Stage IV	G3	0	365			TUMOR FREE				68	TCGA-B4-5377	d0f908c5-aafd-4b76-a2fb-39b7cc19bcf7	11	-25115	Not Applicable	0	291	Not Available
TCGA-BP-4758	TCGA-BP-4758-01	40	MALE	2208	Kidney Clear Cell Renal Carcinoma	Kidney	Alive	T1a	NX	M0	Stage I	G2	0	2208			TUMOR FREE				40	TCGA-BP-4758	44143697-c4b3-4051-9594-d53131c05889	6	-14824	Not Applicable	0	2208	Not Available
TCGA-B0-5400	TCGA-B0-5400-01	59	FEMALE	1733	Kidney Clear Cell Renal Carcinoma	Kidney	Alive	T3b	N0	M0	Stage III	G4	0	1733			TUMOR FREE				59	TCGA-B0-5400	62f5ceb7-bb0b-4248-850b-cc1cf012f570	31	-21819	Not Applicable	0	677	Not Available
TCGA-AK-3427	TCGA-AK-3427-01	65	MALE	3583	Kidney Clear Cell Renal Carcinoma	Kidney	Alive	T1a	N0	M0	Stage I	GX	0	3583			TUMOR FREE				65	TCGA-AK-3427	97fee782-9aa3-41c7-8b7b-53c9c69bdabc	9	-24067	Not Applicable	0	2566	Not Available
TCGA-BP-4342	TCGA-BP-4342-01	79	MALE	2256	Kidney Clear Cell Renal Carcinoma	Kidney	Dead	T2	N0	M0	Stage II	G3	1	240			WITH TUMOR				79	TCGA-BP-4342	c0e26587-3191-4396-a20b-da9e7de213f4	10	-29032	2256	0	Not Available	Not Available
TCGA-BP-4354	TCGA-BP-4354-01	40	MALE	1034	Kidney Clear Cell Renal Carcinoma	Kidney	Dead	T4	N1	M1	Stage IV	G4	1	685			WITH TUMOR				40	TCGA-BP-4354	d9208e7b-0b47-43ff-a4e8-d4e591e286c4	16	-14973	1034	0	Not Available	Not Available	TCGA-BP-4354-D9704;TCGA-BP-4354-D9699;TCGA-BP-4354-D9703;TCGA-BP-4354-D9700;TCGA-BP-4354-D9701;TCGA-BP-4354-D9749	f671bce4-3fdd-4ead-a4d1-9c18c9202c37;6c38b574-14e5-4695-abe8-f6cb849dbbbf;bba9708b-8ae0-4cf6-b829-34d791507114;f7b86ebd-d7e6-48f7-9409-d19f3255f60e;3672a244-cace-4004-87c5-a99ea6db94db;6c5d6738-1a45-445e-93cb-7724d8401079	Not Available;Not Available;Not Available;Not Available;Not Available;Not Available	30;30;30;30;30;31	Not Available;454;Not Available;525;589;454	721;10;595;490;583;10	Temsirolimus;Sunitinib;Sorafenib;Sunitinib;Sorafenib;Gefitinib	Not Available;Not Available;Not Available;Not Available;Not Available;Not Available	3;3;3;3;3;3	Not Available;11;Not Available;3;1;11	Not Available;25;200;25;400;Not Available	Not Available;mg;mg;mg;mg;Not Available	OTHER, SPECIFY IN NOTES;OTHER, SPECIFY IN NOTES;ADJUVANT;ADJUVANT;PROGRESSION;OTHER, SPECIFY IN NOTES	Patient cannot tolerate sorafenib;NeoAdjuvant;Not Applicable;Not Applicable;Not Applicable;Neoadjuvant	5;1;4;2;3;1	IV;PO;PO;PO;PO;PO	YES;NO;NO;NO;NO;NO	Targeted Molecular therapy;Targeted Molecular therapy;Targeted Molecular therapy;Targeted Molecular therapy;Targeted Molecular therapy;Targeted Molecular therapy	Not Available;Not Available;Not Available;Not Available;Not Available;Not Available	Not Available;Not Available;Not Available;Not Available;Not Available;Not Available
TCGA-CZ-5451	TCGA-CZ-5451-01	74	MALE	1929	Kidney Clear Cell Renal Carcinoma	Kidney	Alive	T2	N0	M0	Stage II	G3	0	1929			TUMOR FREE				74	TCGA-CZ-5451	9cdda9fa-d492-4902-afc1-eb2244e70c1b	10	-27312	Not Applicable	0	1668	Not Available
TCGA-B8-4148	TCGA-B8-4148-01	63	FEMALE	1520	Kidney Clear Cell Renal Carcinoma	Kidney	Alive	T1a	N0	M0	Stage I	G3	0	1520			TUMOR FREE				63	TCGA-B8-4148	18325fdc-594b-4545-a77d-adb07a32ec73	11	-23062	Not Applicable	0	379	Not Available
TCGA-6D-AA2E	TCGA-6D-AA2E-01	68	FEMALE	362	Kidney Clear Cell Renal Carcinoma	Kidney	Alive	T1b	NX	MX	Stage I	G2	0	362			TUMOR FREE				68	TCGA-6D-AA2E	D3B47E53-6F40-4FC8-B5A4-CBE548A770A9	17	-25043	Not Applicable	0	135	Not Available
TCGA-CZ-5458	TCGA-CZ-5458-01	43	MALE	2789	Kidney Clear Cell Renal Carcinoma	Kidney	Alive	T3a	NX	M0	Stage III	G3	0	2789			TUMOR FREE				43	TCGA-CZ-5458	c4247ccb-8201-428e-a2e7-b5104f095588	11	-15790	Not Applicable	0	1558	Not Available
TCGA-MM-A564	TCGA-MM-A564-01	68	MALE	607	Kidney Clear Cell Renal Carcinoma	Kidney	Alive	T2a	NX	MX	Stage II	G2	0	607			TUMOR FREE				68	TCGA-MM-A564	620BAEFA-DB8F-4AF9-9101-4B9B252FA73E	14	-24916	Not Applicable	0	234	Not Available
TCGA-B0-5077	TCGA-B0-5077-01	77	MALE	1317	Kidney Clear Cell Renal Carcinoma	Kidney	Dead	T1a	N0	M0	Stage I	G3	0	1317			TUMOR FREE				77	TCGA-B0-5077	03b2ac94-05a3-49a7-b68f-51d045395b07	9	-28405	1317	0	Not Available	Not Available
TCGA-B4-5838	TCGA-B4-5838-01	52	MALE	166	Kidney Clear Cell Renal Carcinoma	Kidney	Alive	T3	N1	M0		G2	0	166			WITH TUMOR				52	TCGA-B4-5838	70820391-13b4-438f-ba4a-c0804d4c2d76	11	-19242	Not Applicable	0	166	Not Available
TCGA-B0-5117	TCGA-B0-5117-01	40	MALE	1608	Kidney Clear Cell Renal Carcinoma	Kidney	Alive	T1b	NX	M0	Stage I	G2	0	1608			TUMOR FREE				40	TCGA-B0-5117	ae55b2d3-62a1-419e-9f9a-5ddfac356db4	7	-14612	Not Applicable	0	0	Not Available
TCGA-B8-A54G	TCGA-B8-A54G-01	50	MALE	53	Kidney Clear Cell Renal Carcinoma	Kidney	Alive	T1a	NX	M0	Stage I	G3	0	53			TUMOR FREE				50	TCGA-B8-A54G	EA456A1F-6E2C-4B34-AD24-CCD614BD57C9	27	-18612	Not Applicable	0	53	Not Available
TCGA-AK-3430	TCGA-AK-3430-01	61	MALE	480	Kidney Clear Cell Renal Carcinoma	Kidney	Dead	T3b	N1	M0	Stage III	G3	0	480			Not Available				61	TCGA-AK-3430	503a9c0b-64b8-41b9-a44f-9cbff9cefbad	11	-22612	480	0	Not Available	Not Available
TCGA-B0-4701	TCGA-B0-4701-01	66	FEMALE	238	Kidney Clear Cell Renal Carcinoma	Kidney	Dead	T3a	N0	M1	Stage IV	G3	1				WITH TUMOR				66	TCGA-B0-4701	6a7a0f51-336a-445d-8a05-8b8811894037	8	-24232	238	0	Not Available	Not Available
TCGA-BP-4962	TCGA-BP-4962-01	58	MALE	1785	Kidney Clear Cell Renal Carcinoma	Kidney	Alive	T2	NX	M0	Stage II	G2	0	1785			TUMOR FREE				58	TCGA-BP-4962	b3a9b0be-2ccb-4e55-b72c-3f218ca46a3e	14	-21255	Not Applicable	0	1785	Not Available
TCGA-BP-4963	TCGA-BP-4963-01	63	MALE	1834	Kidney Clear Cell Renal Carcinoma	Kidney	Alive	T1b	NX	M0	Stage I	G3	0	1834			TUMOR FREE				63	TCGA-BP-4963	c129b63f-90cb-40dc-beed-757634004821	12	-23373	Not Applicable	0	1834	Not Available
TCGA-BP-4162	TCGA-BP-4162-01	65	FEMALE	3074	Kidney Clear Cell Renal Carcinoma	Kidney	Alive	T1b	N0	M0	Stage I	G2	0	3074			TUMOR FREE				65	TCGA-BP-4162	0242658f-a698-4e68-b6e3-2f4aa076763e	29	-23966	Not Applicable	0	3074	Not Available
TCGA-CJ-4900	TCGA-CJ-4900-01	69	FEMALE	1714	Kidney Clear Cell Renal Carcinoma	Kidney	Dead	T4	N1	M1	Stage IV	G4	1				WITH TUMOR				69	TCGA-CJ-4900	33cd8b05-2b9b-40dd-97a2-40d02e27ee90	24	-25508	1714	0	Not Available	Not Available	TCGA-CJ-4900-D6866;TCGA-CJ-4900-D9257	4b92ab24-0a69-42aa-8f86-5ed57a8df17e;ed2146fb-1aab-4d45-bad3-c656a4aa11b0	Not Available;Not Available	29;16	0;0	-92;-92	Tarceva;Avastin	Not Available;Not Available	1;3	3;3	Not Available;Not Available	Not Available;Not Available	OTHER, SPECIFY IN NOTES;OTHER, SPECIFY IN NOTES	Neo-Adjuvant;Neo-adjuvant	Not Available;Not Available	IV;PO;IV	NO;NO	Targeted Molecular therapy;Targeted Molecular therapy	Not Available;Not Available	Not Available;Not Available
TCGA-CW-5580	TCGA-CW-5580-01	73	FEMALE	1964	Kidney Clear Cell Renal Carcinoma	Kidney	Dead	T3a	NX	M1	Stage IV	G3	0	1964			Not Available				73	TCGA-CW-5580	88fc4bc4-32cf-4d92-8c29-20d920b8f719	1	-26696	1964	0	Not Available	Not Available	TCGA-CW-5580-D8584	b1ebaccd-72cc-42a8-9286-50085222d185	Not Available	1	57	50	IFN-Alpha (Intron)	Not Available	3	Not Available	Not Available	Not Available	Not Available	Not Applicable	Not Available	Not Available	NO	Immunotherapy	Not Available	Not Available
TCGA-B0-4813	TCGA-B0-4813-01	68	MALE	18	Kidney Clear Cell Renal Carcinoma	Kidney	Dead	T3b	NX	M0	Stage III	G3	0	18			TUMOR FREE				68	TCGA-B0-4813	8942ebfa-946a-41a7-8b4c-ce45a2096c81	8	-25018	18	0	18	18
TCGA-BP-4803	TCGA-BP-4803-01	79	MALE	204	Kidney Clear Cell Renal Carcinoma	Kidney	Alive	T3a	NX	M0	Stage III	G3	0	204			TUMOR FREE				79	TCGA-BP-4803	382291d3-6f93-4150-ae13-3d5951a39333	9	-28934	Not Applicable	0	204	Not Available
TCGA-AK-3443	TCGA-AK-3443-01	45	MALE	1423	Kidney Clear Cell Renal Carcinoma	Kidney	Alive	T2	N0	M0	Stage II	GX	0	1423			TUMOR FREE				45	TCGA-AK-3443	d7155ce6-e6b2-4c1f-8233-85f0d63e8e11	16	-16578	Not Applicable	0	1423	Not Available
TCGA-B0-5109	TCGA-B0-5109-01	69	MALE	587	Kidney Clear Cell Renal Carcinoma	Kidney	Dead	T3b	N1	M0	Stage III	G4	1	70			WITH TUMOR				69	TCGA-B0-5109	b7143068-4afd-47ed-9e08-1894f886c503	7	-25428	587	0	Not Available	Not Available
TCGA-A3-3307	TCGA-A3-3307-01	66	MALE	1436	Kidney Clear Cell Renal Carcinoma	Kidney	Alive	T3b	N0	M0	Stage III	G3	0	1436			WITH TUMOR				66	TCGA-A3-3307	7ac1d6c6-9ade-49af-8794-10b5b96b2b05	13	-24315	Not Applicable	0	1436	Not Available
TCGA-B0-5100	TCGA-B0-5100-01	72	MALE	1913	Kidney Clear Cell Renal Carcinoma	Kidney	Dead	T3a	NX	M0	Stage III	G3	1	1426			WITH TUMOR				72	TCGA-B0-5100	9ceefc7e-fba9-47eb-a0ca-2bc1fccb5490	7	-26478	1913	0	Not Available	Not Available
TCGA-BP-4161	TCGA-BP-4161-01	74	MALE	2746	Kidney Clear Cell Renal Carcinoma	Kidney	Alive	T1b	NX	M0	Stage I	G3	1	2685			WITH TUMOR				74	TCGA-BP-4161	d9f1bb02-4cb0-4f7c-8f34-ff5f301c6b2c	29	-27119	Not Applicable	0	2746	Not Available	TCGA-BP-4161-D9811	48e716eb-d25e-434b-b899-55440e1e28b6	Not Available	31	Not Available	2752	Sunitinib	Not Available	3	Not Available	Not Available	Not Available	PROGRESSION	Not Applicable	1	PO	Not Available	Targeted Molecular therapy	Not Available	Not Available
TCGA-BP-5010	TCGA-BP-5010-01	63	MALE	878	Kidney Clear Cell Renal Carcinoma	Kidney	Dead	T3a	N0	M0	Stage III	G4	1	582			TUMOR FREE				63	TCGA-BP-5010	9f5c0a43-d222-484a-9249-d288387dd7a1	14	-23130	878	0	Not Available	Not Available
TCGA-BP-5168	TCGA-BP-5168-01	75	MALE	1463	Kidney Clear Cell Renal Carcinoma	Kidney	Dead	T1a	NX	M0	Stage I	G2	0	1463			TUMOR FREE				75	TCGA-BP-5168	781acafa-a58b-4180-bbca-c5b675d51b17	21	-27692	1463	0	Not Available	Not Available
TCGA-A3-3323	TCGA-A3-3323-01	53	MALE	1106	Kidney Clear Cell Renal Carcinoma	Kidney	Alive	T1b	NX	M0	Stage I	G1	0	1106			TUMOR FREE				53	TCGA-A3-3323	e4da964a-31da-4b81-b6ee-2c6dcee703ea	20	-19456	Not Applicable	0	1106	Not Available
TCGA-CJ-5677	TCGA-CJ-5677-01	54	FEMALE	782	Kidney Clear Cell Renal Carcinoma	Kidney	Dead	T3a	NX	M1	Stage IV	G4	1	288			WITH TUMOR				54	TCGA-CJ-5677	d2664fde-ce3b-45e6-9a23-4a07980f7bac	22	-19849	782	0	Not Available	Not Available	TCGA-CJ-5677-D10785;TCGA-CJ-5677-D10784;TCGA-CJ-5677-D10783	795bcad0-cfa4-4568-9726-bba045ea3853;fba74882-fb5f-43f2-8edd-945f9ed59003;96ff23fe-4534-42bf-af6f-e7d81301737f	Not Available;Not Available;Not Available	26;26;26	378;70;70	70;42;42	gemcitabine;interferon-alpha;Xeloda	Not Available;Not Available;Not Available	4;4;4	5;2;2	600;2;1	mg/m2;Not Available;g/m2	PROGRESSION;PROGRESSION;PROGRESSION	Not Applicable;Not Applicable;Not Applicable	3;2;1	IV;SC;PO	NO;NO;NO	Chemotherapy;Immunotherapy;Chemotherapy	Not Available;Not Available;Not Available	Not Available;2 million units/day;2
TCGA-A3-3335	TCGA-A3-3335-01	41	MALE	1886	Kidney Clear Cell Renal Carcinoma	Kidney	Alive	T2a	N0	M0	Stage II	G4	1	1098			TUMOR FREE				41	TCGA-A3-3335	c04c5ac6-5b44-4e47-bf52-e4d92d76eea5	23	-15250	Not Applicable	0	665	Not Available
TCGA-B2-5633	TCGA-B2-5633-01	56	MALE	963	Kidney Clear Cell Renal Carcinoma	Kidney	Alive	T1b	N0	M0	Stage I	G2	0	963			TUMOR FREE		FPPP	TCGA	56	TCGA-B2-5633	7d35b1e4-8dcf-4caa-adce-e4b72a2a10ca	21	-20493	Not Applicable	0	214	Not Available
TCGA-BP-4326	TCGA-BP-4326-01	53	FEMALE	1625	Kidney Clear Cell Renal Carcinoma	Kidney	Dead	T1b	N0	M0	Stage I	G2	1	958			TUMOR FREE				53	TCGA-BP-4326	7664c241-b369-4d76-9cd1-7f2bdc1d267f	23	-19376	Not Applicable	0	1625	Not Available
TCGA-T7-A92I	TCGA-T7-A92I-01	47	FEMALE	356	Kidney Clear Cell Renal Carcinoma	Kidney	Alive	T1a	NX	MX	Stage I	G1	0	356			TUMOR FREE				47	TCGA-T7-A92I	DF1E2E79-0126-4F3A-85E3-36F59BE04622	30	-17331	Not Applicable	0	-2	Not Available
TCGA-BP-4159	TCGA-BP-4159-01	70	MALE	2601	Kidney Clear Cell Renal Carcinoma	Kidney	Dead	T1b	N0	M0	Stage I	G2	1	2352			WITH TUMOR				70	TCGA-BP-4159	f8804530-3c83-4787-9467-b18a1c73f610	21	-25677	2601	0	Not Available	Not Available
TCGA-A3-3385	TCGA-A3-3385-01	46	FEMALE	1993	Kidney Clear Cell Renal Carcinoma	Kidney	Alive	T1a	N0	M0	Stage I	G2	0	1993			TUMOR FREE				46	TCGA-A3-3385	4c44f4a4-1529-4897-9f69-c8e6c705f905	31	-17114	Not Applicable	0	726	Not Available
TCGA-B8-4153	TCGA-B8-4153-01	74	MALE	762	Kidney Clear Cell Renal Carcinoma	Kidney	Alive	T3a	NX	M0	Stage III	G3	1	223			WITH TUMOR				74	TCGA-B8-4153	a22d5ba2-5f11-49e9-911a-ec03b785fae5	1	-27031	Not Applicable	0	405	Not Available	TCGA-B8-4153-D12424	39f4d6f0-b29e-47cf-b96c-70750f2ab203	Not Available	1	Not Available	238	Pazopanib	Not Available	6	1	800	mg/day	PROGRESSION	Not Applicable	1	PO	YES	Chemotherapy	Not Available	Not Available
TCGA-A3-3319	TCGA-A3-3319-01	70	MALE	1130	Kidney Clear Cell Renal Carcinoma	Kidney	Alive	T1b	NX	M0	Stage I	G2	0	1130			TUMOR FREE				70	TCGA-A3-3319	22b6724c-a59f-4796-8166-992253e8caf1	16	-25699	Not Applicable	0	1130	Not Available
TCGA-B2-5639	TCGA-B2-5639-01	46	MALE	1003	Kidney Clear Cell Renal Carcinoma	Kidney	Dead	T3	NX	M1	Stage IV	G3	1	163			WITH TUMOR				46	TCGA-B2-5639	73cb1350-7590-4f79-bb86-3f395466652e	21	-17045	Not Applicable	0	248	Not Available	TCGA-B2-5639-D15087;TCGA-B2-5639-D15321	a9334672-bbcb-4c0e-bc83-8e6e7dfdaedf;036f3dd6-adad-435e-a474-903e289d323f	Not Available;Not Available	11;17	158;Not Available	74;177	Torisel;Votrient	Not Available;Not Available	8;8	11;241	25;200	mg;mg	ADJUVANT;PROGRESSION	Not Applicable;Not Applicable	1;2	IV;PO	NO;YES	Chemotherapy;Chemotherapy	Not Available;Not Available	275;Not Available
TCGA-BP-4974	TCGA-BP-4974-01	58	MALE	211	Kidney Clear Cell Renal Carcinoma	Kidney	Dead	T3a	N0	M1	Stage IV	G4	1	35			WITH TUMOR				58	TCGA-BP-4974	d6625c4d-cd1c-4c62-8100-e8b2a49ce3ad	19	-21310	211	0	Not Available	Not Available	TCGA-BP-4974-D9813;TCGA-BP-4974-D9815;TCGA-BP-4974-D9816;TCGA-BP-4974-D9814	0ed85dba-57c4-4f24-b5c3-33cae30dc8de;7439b55d-69e9-4010-bcb3-b051ac46c94d;deb54796-0c89-40a5-a469-0ba39580ca2e;0c9ca688-dbc5-4768-a966-40b9c23f8d80	Not Available;Not Available;Not Available;Not Available	31;31;31;31	58;155;Not Available;59	56;75;178;56	Sunitinib;Sunitinib;Sorafenib;Gefitinib	Not Available;Not Available;Not Available;Not Available	3;3;3;3	1;Not Available;Not Available;1	Not Available;50;Not Available;Not Available	Not Available;mg;Not Available;Not Available	PROGRESSION;OTHER, SPECIFY IN NOTES;OTHER, SPECIFY IN NOTES;PROGRESSION	Not Applicable;Re-started treatment;Unknown;Not Applicable	1;2;3;1	PO;PO;PO;PO	NO;NO;NO;NO	Targeted Molecular therapy;Targeted Molecular therapy;Targeted Molecular therapy;Targeted Molecular therapy	Not Available;Not Available;Not Available;Not Available	Not Available;Not Available;Not Available;Not Available
TCGA-BP-4355	TCGA-BP-4355-01	59	FEMALE	953	Kidney Clear Cell Renal Carcinoma	Kidney	Dead	T3a	NX	M0	Stage III	G4	0	953			Not Available				59	TCGA-BP-4355	eeacbbdc-68c9-4dce-8999-e1dbcb86c14a	6	-21642	953	0	Not Available	Not Available
TCGA-A3-3324	TCGA-A3-3324-01	51	MALE	1186	Kidney Clear Cell Renal Carcinoma	Kidney	Alive	T1b	NX	M0	Stage I	G3	0	1186			TUMOR FREE				51	TCGA-A3-3324	4fca10bd-988a-47f9-8ed5-037c0d59d70c	20	-18843	Not Applicable	0	1186	Not Available
TCGA-B0-5691	TCGA-B0-5691-01	66	FEMALE	3431	Kidney Clear Cell Renal Carcinoma	Kidney	Alive	T1a	N0	M0	Stage I	G3	1	3250			TUMOR FREE				66	TCGA-B0-5691	31a0dd95-8199-4d25-b40d-4b353644af46	4	-24120	Not Applicable	0	2781	Not Available
TCGA-CJ-4884	TCGA-CJ-4884-01	72	FEMALE	1759	Kidney Clear Cell Renal Carcinoma	Kidney	Alive	T3a	NX	M0	Stage III	G3	0	1759			TUMOR FREE				72	TCGA-CJ-4884	4fd166d4-0b77-4815-ae6a-2165522f8251	21	-26475	Not Applicable	0	994	Not Available
TCGA-B0-5712	TCGA-B0-5712-01	68	FEMALE	2722	Kidney Clear Cell Renal Carcinoma	Kidney	Alive	T2	N0	M1	Stage IV	G3	1	725			Not Available				68	TCGA-B0-5712	514af471-31d2-43fa-88dc-8639a5e97181	26	-24988	Not Applicable	0	2438	Not Available	TCGA-B0-5712-D31971	fcf69248-81ae-4ab6-a197-b2b486da9e71	Not Available	14	Not Available	177	Zometa	Stable Disease	5	Not Available	Not Available	Not Available	Not Available	Not Applicable	Not Available	Not Available	NO	Not Available	Not Available	Not Available
TCGA-B0-5713	TCGA-B0-5713-01	75	FEMALE	2782	Kidney Clear Cell Renal Carcinoma	Kidney	Alive	T3b	N0	M0	Stage III	G3	0	2782			TUMOR FREE				75	TCGA-B0-5713	c91a4cc3-aaa9-4bc9-b157-e46551d334c8	27	-27644	Not Applicable	0	1865	Not Available
TCGA-BP-4765	TCGA-BP-4765-01	43	MALE	2184	Kidney Clear Cell Renal Carcinoma	Kidney	Alive	T1a	NX	M0	Stage I	G2	0	2184			TUMOR FREE				43	TCGA-BP-4765	6dc3788e-570f-4f39-9951-dcc7ad51e1f2	12	-15814	Not Applicable	0	2184	Not Available
TCGA-AK-3458	TCGA-AK-3458-01	48	MALE	1168	Kidney Clear Cell Renal Carcinoma	Kidney	Alive	T1b	NX	M0	Stage I	G3	0	1168			TUMOR FREE				48	TCGA-AK-3458	d7cf4fc0-6357-4973-af4c-b456f430478a	9	-17557	Not Applicable	0	1168	Not Available
TCGA-B4-5378	TCGA-B4-5378-01	62	MALE	175	Kidney Clear Cell Renal Carcinoma	Kidney	Alive	T1	N0	M0	Stage I	G2	0	175			TUMOR FREE				62	TCGA-B4-5378	551e8a06-382f-4cc3-b6b4-6ad61181f1f7	11	-22980	Not Applicable	0	175	Not Available
TCGA-B4-5835	TCGA-B4-5835-01	64	FEMALE	16	Kidney Clear Cell Renal Carcinoma	Kidney	Alive	T1	N0	M0	Stage I	G2	0	16			TUMOR FREE				64	TCGA-B4-5835	1bc2ad71-fb9d-4012-bfe7-c39e215a51eb	11	-23408	Not Applicable	0	16	Not Available
TCGA-B0-5703	TCGA-B0-5703-01	73	MALE	2246	Kidney Clear Cell Renal Carcinoma	Kidney	Alive	T1b	N0	M0	Stage I	G3	0	2246			TUMOR FREE				73	TCGA-B0-5703	576ea0ef-3abb-479d-adb7-ba646cee344e	11	-26897	Not Applicable	0	263	Not Available
TCGA-A3-3316	TCGA-A3-3316-01	57	MALE	1493	Kidney Clear Cell Renal Carcinoma	Kidney	Alive	T2	NX	M0	Stage II	G3	0	1493			TUMOR FREE				57	TCGA-A3-3316	12c4c4f1-5880-4bf9-9945-80bf45415de6	14	-20931	Not Applicable	0	1493	Not Available
TCGA-CJ-4912	TCGA-CJ-4912-01	61	MALE	1657	Kidney Clear Cell Renal Carcinoma	Kidney	Alive	T2	NX	M0	Stage II	G3	0	1657			TUMOR FREE				61	TCGA-CJ-4912	a8db1341-a7fc-4306-91ad-5caaca5c8a6e	3	-22623	Not Applicable	0	1657	Not Available
TCGA-B0-5097	TCGA-B0-5097-01	59	FEMALE	665	Kidney Clear Cell Renal Carcinoma	Kidney	Alive	T3b	N0	M0	Stage III	G2	1	359			TUMOR FREE				59	TCGA-B0-5097	03ae8fdb-8a9c-401d-b8e3-b5ea57bad182	7	-21852	Not Applicable	0	151	Not Available
TCGA-B8-4151	TCGA-B8-4151-01	51	FEMALE	1299	Kidney Clear Cell Renal Carcinoma	Kidney	Alive	T3a	N0	M0	Stage III	G2	0	1299			TUMOR FREE				51	TCGA-B8-4151	b428463a-75d5-4663-a53b-ec2993795cc0	15	-18760	Not Applicable	0	280	Not Available
TCGA-DV-5569	TCGA-DV-5569-01	29	FEMALE	355	Kidney Clear Cell Renal Carcinoma	Kidney	Alive	T1a	NX	M0	Stage I	G2	0	355			TUMOR FREE				29	TCGA-DV-5569	fc052a9d-0134-46ce-af98-4703b61d63c4	28	-10698	Not Applicable	0	355	Not Available
TCGA-BP-5184	TCGA-BP-5184-01	54	MALE	1133	Kidney Clear Cell Renal Carcinoma	Kidney	Alive	T1a	NX	M0	Stage I	G3	0	1133			TUMOR FREE				54	TCGA-BP-5184	3128d9bf-71fd-4edb-8d07-98f53ef0432e	31	-19746	Not Applicable	0	1133	Not Available
TCGA-CJ-4889	TCGA-CJ-4889-01	63	FEMALE	1946	Kidney Clear Cell Renal Carcinoma	Kidney	Alive	T1a	NX	M0	Stage I	G4	0	1946			TUMOR FREE				63	TCGA-CJ-4889	f964511a-09ed-4a56-a477-0ab1cf067275	24	-23051	Not Applicable	0	1946	Not Available
TCGA-A3-3308	TCGA-A3-3308-01	77	FEMALE	16	Kidney Clear Cell Renal Carcinoma	Kidney	Alive	T3b	N0	M0	Stage III	G2	0	16			TUMOR FREE				77	TCGA-A3-3308	3cbca837-f5a7-4a87-8f02-c59eac232d5a	12	-28287	Not Applicable	0	16	Not Available
TCGA-AK-3456	TCGA-AK-3456-01	48	MALE	1143	Kidney Clear Cell Renal Carcinoma	Kidney	Alive	T2	N0	M0	Stage II	G3	0	1143			Not Available				48	TCGA-AK-3456	52e9daf0-288b-4220-bd44-0b6147fd951c	12	-17821	Not Applicable	0	47	Not Available
TCGA-B0-4945	TCGA-B0-4945-01	75	FEMALE	2145	Kidney Clear Cell Renal Carcinoma	Kidney	Dead	T1a	N0	M0	Stage I	G2	0	2145			TUMOR FREE				75	TCGA-B0-4945	f184de71-65d0-4e52-aec2-25c5414588c5	7	-27523	2145	0	Not Available	Not Available
TCGA-CZ-5470	TCGA-CZ-5470-01	72	FEMALE	386	Kidney Clear Cell Renal Carcinoma	Kidney	Alive	T2	N0	M0	Stage II	G3	0	386			Not Available				72	TCGA-CZ-5470	99f59583-2728-4c1d-b98c-8fbc3bb0a819	11	-26494	Not Applicable	0	0	0
TCGA-CJ-4878	TCGA-CJ-4878-01	71	FEMALE	2186	Kidney Clear Cell Renal Carcinoma	Kidney	Alive	T3a	NX	M0	Stage III	G2	0	2186			TUMOR FREE				71	TCGA-CJ-4878	7ca06dbe-f073-4aee-86ff-a545fad5ea93	21	-26224	Not Applicable	0	2186	Not Available
TCGA-AK-3434	TCGA-AK-3434-01	72	MALE	2087	Kidney Clear Cell Renal Carcinoma	Kidney	Alive	T1b	NX	M0	Stage I	G2	1	1640			WITH TUMOR				72	TCGA-AK-3434	17d053f2-8760-4f8e-9d25-64508e7f3857	12	-26490	Not Applicable	0	2087	Not Available
TCGA-B8-5550	TCGA-B8-5550-01	71	MALE	1476	Kidney Clear Cell Renal Carcinoma	Kidney	Alive	T3a	N0	M0	Stage III	G3	1	694			TUMOR FREE				71	TCGA-B8-5550	59278f79-4f42-4d1c-9007-3958486042fc	11	-25937	Not Applicable	0	197	Not Available
TCGA-A3-3359	TCGA-A3-3359-01	82	FEMALE	2504	Kidney Clear Cell Renal Carcinoma	Kidney	Alive	T1a	N0	M0	Stage I	G2	0	2504			TUMOR FREE				82	TCGA-A3-3359	e4cc8898-d1d8-4f6d-b01c-04cd30f0cd8f	31	-30269	Not Applicable	0	1286	Not Available
TCGA-B0-4697	TCGA-B0-4697-01	46	FEMALE	578	Kidney Clear Cell Renal Carcinoma	Kidney	Dead	T3b	NX	M1	Stage IV	G4	1				WITH TUMOR				46	TCGA-B0-4697	18bcef21-1eee-4b9f-9345-b2f5799b49ab	8	-16844	578	0	Not Available	Not Available
TCGA-CZ-4866	TCGA-CZ-4866-01	79	FEMALE	3267	Kidney Clear Cell Renal Carcinoma	Kidney	Alive	T1	NX	M0	Stage I	G3	1				TUMOR FREE				79	TCGA-CZ-4866	291f45ab-1b77-456a-9783-06106fbe3053	14	-28878	Not Applicable	0	1768	Not Available
TCGA-B0-5701	TCGA-B0-5701-01	65	MALE	2461	Kidney Clear Cell Renal Carcinoma	Kidney	Alive	T3b	N0	M0	Stage III	G4	1	224			TUMOR FREE				65	TCGA-B0-5701	8f8a632d-7fbd-4c86-b909-afb7edb9ad28	11	-23915	Not Applicable	0	1276	Not Available	TCGA-B0-5701-D72539	5ED37448-8F4C-4B40-BA79-879C0E7025EC	Not Available	13	727	366	Interleukin-2	Complete Response	7	Not Available	Not Available	Not Available	Not Available	Not Applicable	Not Available	Not Available	NO	Immunotherapy	Not Available	Not Available
TCGA-A3-3343	TCGA-A3-3343-01	79	MALE	945	Kidney Clear Cell Renal Carcinoma	Kidney	Alive	T2	N0	M0	Stage II	G3	0	945			TUMOR FREE				79	TCGA-A3-3343	d4815225-0ac0-4295-a70d-74162066c0bd	15	-28930	Not Applicable	0	945	Not Available
TCGA-DV-5574	TCGA-DV-5574-01	37	MALE	2016	Kidney Clear Cell Renal Carcinoma	Kidney	Alive	T1a	NX	M0	Stage I	G2	1	357			WITH TUMOR				37	TCGA-DV-5574	ea854858-1dad-4b01-8e58-f19e6a7c41a3	24	-13517	Not Applicable	0	723	Not Available
TCGA-B0-4713	TCGA-B0-4713-01	76	FEMALE	202	Kidney Clear Cell Renal Carcinoma	Kidney	Dead	T3b	NX	M0	Stage III	G2	1				WITH TUMOR				76	TCGA-B0-4713	8d4b602b-d1a4-4d80-adf4-5f527de78d4b	8	-27899	202	0	Not Available	Not Available
TCGA-B0-5096	TCGA-B0-5096-01	72	FEMALE	68	Kidney Clear Cell Renal Carcinoma	Kidney	Dead	T3a	N1	M0	Stage III	GX	0	68			Not Available				72	TCGA-B0-5096	cf67eaf8-f5e6-41be-8992-cdb97091e1b0	4	-26574	68	0	Not Available	Not Available
TCGA-B8-A54F	TCGA-B8-A54F-01	49	FEMALE	519	Kidney Clear Cell Renal Carcinoma	Kidney	Alive	T1a	NX	M0	Stage I	G2	0	519			TUMOR FREE				49	TCGA-B8-A54F	540CBFA7-D17D-44F5-B67E-F2B9B03827CD	27	-18028	Not Applicable	0	208	Not Available
TCGA-BP-4775	TCGA-BP-4775-01	55	FEMALE	1843	Kidney Clear Cell Renal Carcinoma	Kidney	Alive	T1a	NX	M0	Stage I	G2	0	1843			Discrepancy				55	TCGA-BP-4775	c22d25c2-b836-4b91-8f4f-2062be002232	Not Available	-20369	Not Applicable	0	1843	Not Available
TCGA-A3-3376	TCGA-A3-3376-01	51	MALE	1696	Kidney Clear Cell Renal Carcinoma	Kidney	Dead	T1a	N0	M0	Stage I	G2	0	1696			TUMOR FREE				51	TCGA-A3-3376	46240f32-116b-470c-9846-3616a6db4f2e	31	-18954	Not Applicable	0	1070	Not Available
TCGA-B0-5085	TCGA-B0-5085-01	76	FEMALE	770	Kidney Clear Cell Renal Carcinoma	Kidney	Dead	T3a	N0	M0	Stage III	G3	0	770			TUMOR FREE				76	TCGA-B0-5085	62c6edc7-170d-4825-ab81-f88b14013cc5	9	-27793	770	0	Not Available	Not Available
TCGA-BP-4177	TCGA-BP-4177-01	65	MALE	1670	Kidney Clear Cell Renal Carcinoma	Kidney	Alive	T1a	NX	M0	Stage I	G2	0	1670			TUMOR FREE				65	TCGA-BP-4177	c15d5920-4f59-4e31-9ba6-1f2de8ab5d5d	10	-23955	Not Applicable	0	1670	Not Available
TCGA-CZ-4862	TCGA-CZ-4862-01	46	MALE	3271	Kidney Clear Cell Renal Carcinoma	Kidney	Alive	T1b	NX	M0	Stage I	G2	0	3271			TUMOR FREE				46	TCGA-CZ-4862	b10eb61b-50b8-4df5-8c46-386a1b58c6a6	10	-17077	Not Applicable	0	1843	Not Available
TCGA-B0-5115	TCGA-B0-5115-01	43	MALE	1604	Kidney Clear Cell Renal Carcinoma	Kidney	Alive	T2	N0	M1	Stage IV	G3	1	75			WITH TUMOR				43	TCGA-B0-5115	46bc69a9-0090-4809-92b8-8cb741d9007d	7	-15935	Not Applicable	0	91	Not Available	TCGA-B0-5115-D31669;TCGA-B0-5115-D31670	4394ed12-bf7a-429b-99c5-191808378871;cbb89ea4-88a3-4965-8468-5462ed62b9fe	Not Available;Not Available	8;8	197;Not Available	197;501	Pazopanib;Afinitor	Not Applicable;Not Applicable	5;5	Not Available;Not Available	Not Available;Not Available	Not Available;Not Available	Not Available;Not Available	Not Applicable;Not Applicable	Not Available;Not Available	Not Available;Not Available	NO;YES	Chemotherapy;Chemotherapy	Not Available;Not Available	Not Available;Not Available
TCGA-BP-4965	TCGA-BP-4965-01	46	MALE	1871	Kidney Clear Cell Renal Carcinoma	Kidney	Alive	T1a	NX	M0	Stage I	G2	0	1871			TUMOR FREE				46	TCGA-BP-4965	ec6aa756-c875-49f5-89e4-365b3f18b589	12	-16992	Not Applicable	0	1871	Not Available
TCGA-A3-3351	TCGA-A3-3351-01	42	MALE	910	Kidney Clear Cell Renal Carcinoma	Kidney	Alive	T2a	N0	M0	Stage II	G2	0	910			TUMOR FREE				42	TCGA-A3-3351	ee7011e7-f692-410a-ba35-efe1ec75cf8e	30	-15562	Not Applicable	0	910	Not Available
TCGA-DV-5573	TCGA-DV-5573-01	41	MALE	1130	Kidney Clear Cell Renal Carcinoma	Kidney	Alive	T1a	NX	M0	Stage I	G2	1				WITH TUMOR				41	TCGA-DV-5573	c6454371-1f84-4e8e-8c3a-2eac8380819e	29	-15264	Not Applicable	0	1130	Not Available
TCGA-CZ-5464	TCGA-CZ-5464-01	69	MALE	2128	Kidney Clear Cell Renal Carcinoma	Kidney	Alive	T3b	NX	M1	Stage IV	G2	1				WITH TUMOR				69	TCGA-CZ-5464	6b79d20c-d5bc-4580-837e-b36dfd0c199c	11	-25463	Not Applicable	0	1492	Not Available	TCGA-CZ-5464-D9059;TCGA-CZ-5464-D19220	a7793c40-e76c-4b4e-92da-e30f7a1c58b2;27449df9-bfc7-40cf-a102-4e3024f8b6b0	Not Available;Not Available	11;6	571;1730	52;1407	sunitinib;Pazopanib	Not Available;Not Available	3;12	Not Available;Not Available	50;800	mg/day;mg	PROGRESSION;PROGRESSION	Not Applicable;Not Applicable	Not Available;Not Available	PO;PO	NO;NO	Targeted Molecular therapy;Targeted Molecular therapy	Not Available;Not Available	Not Available;Not Available
TCGA-CJ-4871	TCGA-CJ-4871-01	63	MALE	2423	Kidney Clear Cell Renal Carcinoma	Kidney	Alive	T3a	NX	M1	Stage IV	G4	0	2423			TUMOR FREE				63	TCGA-CJ-4871	dbe16232-525e-4101-9a39-9d4323b10ee9	21	-23195	Not Applicable	0	2423	2423	TCGA-CJ-4871-D6855	81044ef3-a822-4e52-a82a-895cacf8a4d7	Not Available	28	Not Available	98	Alpha Interferon	Not Available	1	65	Not Available	Not Available	PROGRESSION	Not Applicable	1	SC	YES	Immunotherapy	Not Available	Not Available
TCGA-BP-5000	TCGA-BP-5000-01	40	MALE	563	Kidney Clear Cell Renal Carcinoma	Kidney	Alive	T1b	NX	M0	Stage I	G3	0	563			TUMOR FREE				40	TCGA-BP-5000	2a2f168c-f93a-4e83-8df2-93a3e7bc06a0	13	-14868	Not Applicable	0	563	Not Available
TCGA-B0-4703	TCGA-B0-4703-01	51	MALE	182	Kidney Clear Cell Renal Carcinoma	Kidney	Dead	T3a	N0	M1	Stage IV	G4	1				WITH TUMOR				51	TCGA-B0-4703	d599ff9b-66c7-4690-b37a-cb86bdda7782	9	-18921	182	0	Not Available	Not Available
TCGA-CZ-5468	TCGA-CZ-5468-01	84	MALE	59	Kidney Clear Cell Renal Carcinoma	Kidney	Dead	T3b	NX	M1	Stage IV	G4	1				WITH TUMOR				84	TCGA-CZ-5468	878d1caa-c4d8-4864-888c-310a0c1ee898	11	-30729	59	0	59	45
TCGA-AK-3450	TCGA-AK-3450-01	85	FEMALE	1508	Kidney Clear Cell Renal Carcinoma	Kidney	Alive	T1a	N0	M0	Stage I	G2	0	1508			TUMOR FREE				85	TCGA-AK-3450	0709749f-a30a-4fdd-a409-d12be09a5899	12	-31364	Not Applicable	0	1499	Not Available
TCGA-B0-4827	TCGA-B0-4827-01	77	FEMALE	885	Kidney Clear Cell Renal Carcinoma	Kidney	Dead	T3b	N0	M0	Stage III	G4	1	668			WITH TUMOR				77	TCGA-B0-4827	18524601-30d9-4dc6-a345-cbdb33349521	3	-28467	885	0	Not Available	Not Available
TCGA-BP-4756	TCGA-BP-4756-01	62	FEMALE	374	Kidney Clear Cell Renal Carcinoma	Kidney	Alive	T1b	N0	M0	Stage I	G2	0	374			TUMOR FREE				62	TCGA-BP-4756	9ecdde9c-2179-4830-bd10-c4fa40f26066	6	-23001	Not Applicable	0	374	Not Available
TCGA-B0-5080	TCGA-B0-5080-01	63	MALE	342	Kidney Clear Cell Renal Carcinoma	Kidney	Dead	T3a	N0	M1	Stage IV	G3	1	103			WITH TUMOR				63	TCGA-B0-5080	f57690ba-a120-4ea2-83e0-0559d1eb62c4	31	-23052	342	0	Not Available	Not Available
TCGA-CZ-4860	TCGA-CZ-4860-01	60	MALE	206	Kidney Clear Cell Renal Carcinoma	Kidney	Dead	T4	NX	M1	Stage IV	G4	1				WITH TUMOR				60	TCGA-CZ-4860	6949efc1-4f71-4141-b129-a54b4bde5d2f	14	-22115	206	0	Not Available	Not Available	TCGA-CZ-4860-D7726	b9f157fa-713b-4fb9-b671-f5f15b0f1bac	Not Available	14	132	53	sorafenib	Not Available	2	Not Available	Not Available	Not Available	PROGRESSION	Not Applicable	Not Available	PO	NO	Targeted Molecular therapy	Not Available	Not Available
TCGA-CZ-5455	TCGA-CZ-5455-01	63	MALE	561	Kidney Clear Cell Renal Carcinoma	Kidney	Dead	T3b	NX	M1	Stage IV	G4	1				WITH TUMOR				63	TCGA-CZ-5455	74749fe8-f5d0-4d0d-8c7a-e56eba6503b3	10	-23150	561	0	Not Available	Not Available
TCGA-BP-4995	TCGA-BP-4995-01	68	MALE	1371	Kidney Clear Cell Renal Carcinoma	Kidney	Alive	T1b	N0	M0	Stage I	G3	0	1371			TUMOR FREE				68	TCGA-BP-4995	9245a557-01ea-4446-b9e9-313f6ab18834	19	-24850	Not Applicable	0	1371	Not Available
TCGA-B0-5116	TCGA-B0-5116-01	52	MALE	1274	Kidney Clear Cell Renal Carcinoma	Kidney	Alive	T3b	N0	M0	Stage III	G3	1	1129			TUMOR FREE				52	TCGA-B0-5116	b6abbdcc-f826-499d-b6f1-f6e2c83f9d8b	4	-19352	Not Applicable	0	103	Not Available
TCGA-CJ-4641	TCGA-CJ-4641-01	55	FEMALE	1661	Kidney Clear Cell Renal Carcinoma	Kidney	Dead	T3a	NX	M1	Stage IV	G4	1				WITH TUMOR				55	TCGA-CJ-4641	cdfa3c5d-2fe8-4dfd-92c2-a54f39f55f18	30	-20410	1661	0	Not Available	Not Available	TCGA-CJ-4641-D6637	e62a1180-3ebc-4f8b-83bb-351a04aaef97	Not Available	24	321	37	Oncophage	Not Available	1	9	Not Available	Not Available	PROGRESSION	Not Applicable	Unknown	SC	NO	Immunotherapy	Not Available	Not Available
TCGA-BP-4982	TCGA-BP-4982-01	42	MALE	1014	Kidney Clear Cell Renal Carcinoma	Kidney	Alive	T1b	NX	M0	Stage I	G3	0	1014			TUMOR FREE				42	TCGA-BP-4982	fae200ed-78e7-4d2d-82b5-aee63fc54d25	19	-15451	Not Applicable	0	1014	Not Available
TCGA-AS-3777	TCGA-AS-3777-01	63	MALE	1238	Kidney Clear Cell Renal Carcinoma	Kidney	Alive	T1a	NX	M0	Stage I	Not Available	0	1238			TUMOR FREE				63	TCGA-AS-3777	e3aa5595-223b-42e9-aec0-e49f631e37d5	28	-23039	Not Applicable	0	40	Not Available
TCGA-BP-4977	TCGA-BP-4977-01	57	MALE	454	Kidney Clear Cell Renal Carcinoma	Kidney	Alive	T1b	NX	M0	Stage I	G3	0	454			TUMOR FREE				57	TCGA-BP-4977	cc353686-e2b6-46a1-8095-48e2bc44b11f	19	-20950	Not Applicable	0	454	Not Available
TCGA-B0-4816	TCGA-B0-4816-01	49	MALE	1371	Kidney Clear Cell Renal Carcinoma	Kidney	Dead	T2	N0	M0	Stage II	G3	1				WITH TUMOR				49	TCGA-B0-4816	44130745-0b09-4201-829f-cc634f462d3b	29	-18133	1371	0	Not Available	Not Available
TCGA-CZ-5459	TCGA-CZ-5459-01	63	MALE	1683	Kidney Clear Cell Renal Carcinoma	Kidney	Alive	T3b	NX	M0	Stage III	G3	0	1683			TUMOR FREE				63	TCGA-CZ-5459	6b0c1e54-b643-4490-927e-d5c91957d5d2	11	-23318	Not Applicable	0	1515	1515
TCGA-BP-5192	TCGA-BP-5192-01	59	MALE	714	Kidney Clear Cell Renal Carcinoma	Kidney	Alive	T1a	NX	M0	Stage I	G2	0	714			TUMOR FREE				59	TCGA-BP-5192	5dc807f2-f4f0-434b-b099-43cf41d99cbd	31	-21891	Not Applicable	0	714	Not Available
TCGA-B0-4714	TCGA-B0-4714-01	81	MALE	99	Kidney Clear Cell Renal Carcinoma	Kidney	Dead	T3b	NX	M1	Stage IV	G3	1				WITH TUMOR				81	TCGA-B0-4714	98ff8a6b-0ead-4e55-9fb7-6fe5cc69d0f6	9	-29873	99	0	Not Available	Not Available
TCGA-CZ-5453	TCGA-CZ-5453-01	67	MALE	2419	Kidney Clear Cell Renal Carcinoma	Kidney	Dead	T2	NX	M0	Stage II	G2	0	2419			Not Available				67	TCGA-CZ-5453	577847b9-f9b6-4954-868f-3d5ab2b4f694	10	-24640	Not Applicable	0	25	Not Available
TCGA-BP-5178	TCGA-BP-5178-01	71	MALE	1912	Kidney Clear Cell Renal Carcinoma	Kidney	Dead	T3a	NX	M1	Stage IV	G4	1	396			WITH TUMOR				71	TCGA-BP-5178	6e9e5e05-2bf8-4724-8e31-241f517289de	21	-26070	1912	0	Not Available	Not Available	TCGA-BP-5178-D9760	6165a14b-241a-45c4-bbe9-6e5191d3e232	Not Available	31	772	407	Sorafenib	Not Available	3	Not Available	Not Available	Not Available	PROGRESSION	Not Applicable	1	PO	NO	Targeted Molecular therapy	Not Available	Not Available
TCGA-3Z-A93Z	TCGA-3Z-A93Z-01	69	MALE	385	Kidney Clear Cell Renal Carcinoma	Kidney	Alive	T1a	N0	M0	Stage I	G2	0	385			TUMOR FREE				69	TCGA-3Z-A93Z	2B1DEA0A-6D55-4FDD-9C1C-0D9FBE03BD78	11	-25205	Not Applicable	0	4	Not Available
TCGA-B0-4852	TCGA-B0-4852-01	78	FEMALE	1121	Kidney Clear Cell Renal Carcinoma	Kidney	Dead	T2	N0	M0	Stage II	G2	1	860			WITH TUMOR				78	TCGA-B0-4852	759238f2-0d37-404e-96f1-c26cae0ba2ea	30	-28552	1121	0	Not Available	Not Available
TCGA-B0-4815	TCGA-B0-4815-01	65	MALE	1588	Kidney Clear Cell Renal Carcinoma	Kidney	Dead	T3a	NX	M0	Stage III	G4	1				WITH TUMOR				65	TCGA-B0-4815	ff127be4-631a-4e0e-a971-842f9eb6760e	29	-23873	1588	0	Not Available	Not Available
TCGA-CJ-4875	TCGA-CJ-4875-01	67	MALE	3554	Kidney Clear Cell Renal Carcinoma	Kidney	Dead	T3a	NX	M1	Stage IV	G3	1	531			WITH TUMOR				67	TCGA-CJ-4875	818022ea-123e-438d-9671-542f479028f2	21	-24510	Not Applicable	0	2353	Not Available	TCGA-CJ-4875-D6857	3575a7d6-f94c-42a0-8cc3-1ab64eaee621	Not Available	28	Not Available	1083	Nexavar	Not Available	1	36	Not Available	Not Available	PROGRESSION	Not Applicable	Not Available	PO	YES	Targeted Molecular therapy	Not Available	Not Available
TCGA-A3-3306	TCGA-A3-3306-01	67	MALE	1120	Kidney Clear Cell Renal Carcinoma	Kidney	Alive	T1b	N0	M0	Stage I	G3	0	1120			Not Available				67	TCGA-A3-3306	9fb55e0b-43d8-40a3-8ef2-d198e6290551	23	-24569	Not Applicable	0	1120	Not Available
TCGA-AS-3778	TCGA-AS-3778-01	35	MALE	43	Kidney Clear Cell Renal Carcinoma	Kidney	Alive	T1a	NX	M0	Stage I	G1	0	43			TUMOR FREE				35	TCGA-AS-3778	8593764c-e468-4229-94de-6ba614b4f068	29	-12937	Not Applicable	0	0	Not Available
TCGA-CW-5587	TCGA-CW-5587-01	62	FEMALE	2226	Kidney Clear Cell Renal Carcinoma	Kidney	Alive	T3b	N0	M0	Stage III	G2	0	2226			TUMOR FREE				62	TCGA-CW-5587	73fc6ae6-7c5e-44de-a9a0-17292cbb01cc	1	-22693	Not Applicable	0	2226	2226
TCGA-CJ-4907	TCGA-CJ-4907-01	58	MALE	1499	Kidney Clear Cell Renal Carcinoma	Kidney	Alive	T3b	NX	M0	Stage III	G3	0	1499			TUMOR FREE				58	TCGA-CJ-4907	3972ae59-114d-4e5d-89fa-f7675da417ab	3	-21208	Not Applicable	0	1499	Not Available
TCGA-A3-3328	TCGA-A3-3328-01	79	MALE	1385	Kidney Clear Cell Renal Carcinoma	Kidney	Alive	T1b	N0	M0	Stage I	G2	0	1385			TUMOR FREE				79	TCGA-A3-3328	8d02978a-10cb-4bbf-8980-78aebe70bcd1	31	-29168	Not Applicable	0	785	Not Available
TCGA-AK-3451	TCGA-AK-3451-01	48	MALE	2868	Kidney Clear Cell Renal Carcinoma	Kidney	Alive	T2	N0	M0	Stage II	G3	0	2868			TUMOR FREE				48	TCGA-AK-3451	fa543627-9e3c-4af9-bb33-f0cdd9fbc9cc	12	-17859	Not Applicable	0	1481	Not Available
TCGA-BP-5185	TCGA-BP-5185-01	56	MALE	1132	Kidney Clear Cell Renal Carcinoma	Kidney	Alive	T1a	NX	M0	Stage I	G3	1	736			TUMOR FREE				56	TCGA-BP-5185	d3638a1f-da14-4c78-bb53-a5cc30850cbe	31	-20470	Not Applicable	0	1132	Not Available
TCGA-BP-4762	TCGA-BP-4762-01	42	MALE	1343	Kidney Clear Cell Renal Carcinoma	Kidney	Dead	T1a	NX	M0	Stage I	G3	0	1343			TUMOR FREE				42	TCGA-BP-4762	2dde6b93-11a8-424f-9b54-b1a81cd26895	12	-15358	1343	0	Not Available	Not Available
TCGA-CW-5584	TCGA-CW-5584-01	74	MALE	164	Kidney Clear Cell Renal Carcinoma	Kidney	Dead	T3b	N1	M0	Stage III	G3	0	164			Not Available				74	TCGA-CW-5584	09c4ea05-928d-49b7-b7fb-30cff3481b14	1	-27352	164	0	Not Available	Not Available
TCGA-BP-5191	TCGA-BP-5191-01	79	MALE	967	Kidney Clear Cell Renal Carcinoma	Kidney	Alive	T3a	N0	M0	Stage III	G2	0	967			TUMOR FREE				79	TCGA-BP-5191	b9fc9eff-1228-482d-87a2-ebbb5c92733a	31	-29207	Not Applicable	0	967	Not Available
TCGA-B0-4688	TCGA-B0-4688-01	46	MALE	101	Kidney Clear Cell Renal Carcinoma	Kidney	Dead	T4	N0	M1	Stage IV	G4	1				WITH TUMOR				46	TCGA-B0-4688	7a4283eb-00e8-4174-b6b9-6d98c65932c5	8	-16804	101	0	Not Available	Not Available
TCGA-CJ-5681	TCGA-CJ-5681-01	44	FEMALE	552	Kidney Clear Cell Renal Carcinoma	Kidney	Dead	T3a	NX	M1	Stage IV	G3	1	17			WITH TUMOR				44	TCGA-CJ-5681	2939c03a-6f3f-4f7b-b246-34361baadeb9	22	-16121	552	0	Not Available	Not Available	TCGA-CJ-5681-D10875;TCGA-CJ-5681-D10877;TCGA-CJ-5681-D10878;TCGA-CJ-5681-D10876	b54c8012-1258-4b9b-8bbb-3899e82aa8e8;d870b922-3cc1-4273-8cb7-aef6b75eaa13;24d2fd79-c834-49b6-bb48-616a5f935835;fd23322f-f22f-47b9-b46b-55f1031aa4a9	Not Available;Not Available;Not Available;Not Available	28;28;28;28	135;318;365;235	105;235;305;165	IL-2;avastin;RAD001;gemcitabine	Not Available;Not Available;Not Available;Not Available	4;4;4;4	2;4;Not Available;3	Not Available;650;Not Available;10	Not Available;mg/kg;Not Available;mg/kg	PROGRESSION;PROGRESSION;PROGRESSION;PROGRESSION	Not Applicable;Not Applicable;Not Applicable;Not Applicable	1;3;4;2	IV;IV;PO;IV	NO;NO;NO;NO	Immunotherapy;Targeted Molecular therapy;Targeted Molecular therapy;Chemotherapy	Not Available;Not Available;Not Available;Not Available	Not Available;Not Available;Not Available;Not Available
TCGA-B0-4699	TCGA-B0-4699-01	74	MALE	110	Kidney Clear Cell Renal Carcinoma	Kidney	Dead	T4	N0	M1	Stage IV	G4	0	110			Discrepancy				74	TCGA-B0-4699	bcbab8ce-abf1-4029-9419-6b1c671d41df	9	-27225	110	0	Not Available	110
TCGA-CJ-4908	TCGA-CJ-4908-01	38	MALE	1531	Kidney Clear Cell Renal Carcinoma	Kidney	Alive	T1a	NX	M0	Stage I	G2	0	1531			TUMOR FREE				38	TCGA-CJ-4908	07f596f7-8227-47d3-8e95-2e0b86f44f2b	3	-14226	Not Applicable	0	1531	Not Available
TCGA-B0-4821	TCGA-B0-4821-01	68	FEMALE	1230	Kidney Clear Cell Renal Carcinoma	Kidney	Dead	T3b	N0	M0	Stage III	G3	1				WITH TUMOR				68	TCGA-B0-4821	8d769b38-862f-46e3-a426-d09f79f28de6	29	-25013	1230	0	Not Available	Not Available
TCGA-BP-4173	TCGA-BP-4173-01	47	MALE	1893	Kidney Clear Cell Renal Carcinoma	Kidney	Alive	T2	N0	M0	Stage II	G3	0	1893			TUMOR FREE				47	TCGA-BP-4173	453085d8-2998-4629-9b2d-641e57d1a497	21	-17449	Not Applicable	0	1893	Not Available
TCGA-CW-5588	TCGA-CW-5588-01	78	FEMALE	2017	Kidney Clear Cell Renal Carcinoma	Kidney	Alive	T1a	NX	M0	Stage I	G2	0	2017			Not Available				78	TCGA-CW-5588	7b4e529f-5ed9-4a81-94e6-7a62d604d46d	1	-28714	Not Applicable	0	2017	Not Available
TCGA-B2-4101	TCGA-B2-4101-01	52	MALE	648	Kidney Clear Cell Renal Carcinoma	Kidney	Alive	T2a	NX	M0	Stage II	G3	0	648			TUMOR FREE				52	TCGA-B2-4101	cfc999aa-802e-4a0d-8b14-be2b19fa2a17	29	-19059	Not Applicable	0	90	Not Available
TCGA-BP-4795	TCGA-BP-4795-01	74	FEMALE	620	Kidney Clear Cell Renal Carcinoma	Kidney	Alive	T1a	N0	M0	Stage I	G2	0	620			TUMOR FREE				74	TCGA-BP-4795	38469030-8539-4c76-b53b-57073569501c	Not Available	-27162	Not Applicable	0	620	Not Available
TCGA-AK-3455	TCGA-AK-3455-01	71	FEMALE	683	Kidney Clear Cell Renal Carcinoma	Kidney	Dead	T3b	NX	M0	Stage III	G3	0	683			Not Available				71	TCGA-AK-3455	2ed3296a-5b10-40d8-8af4-90dc031657cd	8	-26221	683	0	Not Available	Not Available
TCGA-CJ-5675	TCGA-CJ-5675-01	70	MALE	3936	Kidney Clear Cell Renal Carcinoma	Kidney	Alive	T2a	NX	M0	Stage II	G3	1	900			WITH TUMOR				70	TCGA-CJ-5675	ceb7cd9a-9cb1-42f2-a4ab-0b4381e2b85b	22	-25617	Not Applicable	0	2430	Not Available
TCGA-AK-3431	TCGA-AK-3431-01	62	FEMALE	2241	Kidney Clear Cell Renal Carcinoma	Kidney	Dead	T2	NX	M0	Stage II	G3	0	2241			TUMOR FREE				62	TCGA-AK-3431	351fb9f4-a3b6-44d8-9fdc-5b0b582fda23	11	-22852	Not Applicable	0	1853	Not Available
TCGA-BP-5189	TCGA-BP-5189-01	60	MALE	822	Kidney Clear Cell Renal Carcinoma	Kidney	Dead	T1b	NX	M0	Stage I	G4	1	634			WITH TUMOR				60	TCGA-BP-5189	23c7555b-7a37-415d-bda8-3588078a0c2e	31	-22156	822	0	Not Available	Not Available	TCGA-BP-5189-D9666;TCGA-BP-5189-D9667	9540f223-bc67-458e-8ae1-e8de7f543e1c;effb694d-5c1a-44b8-a266-0d03ce5354f4	Not Available;Not Available	30;30	773;794	661;794	Temsirolimus;Bevacizumab	Not Available;Not Available	3;3	Not Available;1	25;Not Available	mg;Not Available	PROGRESSION;PROGRESSION	Not Applicable;Not Applicable	1;2	IV;IV	NO;NO	Targeted Molecular therapy;Chemotherapy	Not Available;Not Available	Not Available;Not Available
TCGA-A3-3326	TCGA-A3-3326-01	47	MALE	1137	Kidney Clear Cell Renal Carcinoma	Kidney	Alive	T1a	NX	M0	Stage I	G1	0	1137			TUMOR FREE				47	TCGA-A3-3326	2e81cfda-5080-49b8-95ca-ba3963dae30c	21	-17285	Not Applicable	0	1137	Not Available
TCGA-CJ-5682	TCGA-CJ-5682-01	60	MALE	3736	Kidney Clear Cell Renal Carcinoma	Kidney	Alive	T3a	NX	M1	Stage IV	G4	1	55			WITH TUMOR				60	TCGA-CJ-5682	4c325ee1-9b8e-45d4-a0a7-e47ec1eac402	22	-22244	Not Applicable	0	1883	Not Available	TCGA-CJ-5682-D10879	6ac833df-b07a-4a38-8395-f41b36572b14	Not Available	28	813	68	interferon alpha	Not Available	4	Not Available	Not Available	Not Available	PROGRESSION	Not Applicable	1	SC	NO	Immunotherapy	Not Available	Not Available
TCGA-A3-A8OW	TCGA-A3-A8OW-01	37	MALE	323	Kidney Clear Cell Renal Carcinoma	Kidney	Alive	T3a	NX	M0	Stage III	G2	0	323			TUMOR FREE				37	TCGA-A3-A8OW	A42103AA-0F25-4939-9F9D-9EC11A5C8CCA	22	-13546	Not Applicable	0	1	Not Available
TCGA-B0-5695	TCGA-B0-5695-01	61	FEMALE	2150	Kidney Clear Cell Renal Carcinoma	Kidney	Alive	T1b	N0	M0	Stage I	G2	0	2150			TUMOR FREE				61	TCGA-B0-5695	fb9bafa5-7133-4955-8156-4eb6763dc8e1	8	-22320	Not Applicable	0	1042	Not Available
TCGA-AK-3465	TCGA-AK-3465-01	71	FEMALE	369	Kidney Clear Cell Renal Carcinoma	Kidney	Alive	T1b	NX	M0	Stage I	GX	0	369			TUMOR FREE				71	TCGA-AK-3465	0a93c52e-7e96-406b-b40d-b2925ba4ebd1	16	-26232	Not Applicable	0	369	Not Available
TCGA-A3-A6NL	TCGA-A3-A6NL-01	49	FEMALE	689	Kidney Clear Cell Renal Carcinoma	Kidney	Alive	T1b	NX	M0	Stage I	G2	0	689			TUMOR FREE				49	TCGA-A3-A6NL	52DB2D93-FCC6-4F80-9668-A0A6EA450738	30	-17952	Not Applicable	0	0	Not Available
TCGA-BP-4789	TCGA-BP-4789-01	48	MALE	1489	Kidney Clear Cell Renal Carcinoma	Kidney	Alive	T1a	NX	M0	Stage I	G2	0	1489			TUMOR FREE				48	TCGA-BP-4789	9816ac2a-0412-4649-a9da-8fd91b1eb8e1	9	-17540	Not Applicable	0	1489	Not Available
TCGA-B2-4098	TCGA-B2-4098-01	72	FEMALE	51	Kidney Clear Cell Renal Carcinoma	Kidney	Dead	T1b	NX	M0	Stage I	G2	0	51			TUMOR FREE				72	TCGA-B2-4098	52d73201-9333-422f-a530-5958e866a298	29	-26606	51	0	Not Available	Not Available
TCGA-BP-5181	TCGA-BP-5181-01	58	FEMALE	1495	Kidney Clear Cell Renal Carcinoma	Kidney	Alive	T1b	NX	M0	Stage I	G2	0	1495			TUMOR FREE				58	TCGA-BP-5181	5358b8c7-d69c-4485-9420-03416564187b	26	-21514	Not Applicable	0	1495	Not Available
TCGA-CJ-5683	TCGA-CJ-5683-01	78	MALE	1889	Kidney Clear Cell Renal Carcinoma	Kidney	Alive	T1b	NX	M0	Stage I	G3	0	1889			TUMOR FREE				78	TCGA-CJ-5683	740e8238-8633-422a-a94a-83bbd37c6d77	22	-28745	Not Applicable	0	1889	1889
TCGA-B4-5844	TCGA-B4-5844-01	61	FEMALE	7	Kidney Clear Cell Renal Carcinoma	Kidney	Alive	T2	N0	M0	Stage II	G1	0	7			TUMOR FREE				61	TCGA-B4-5844	ab5266f6-8015-4347-b0bd-131ab1fbad51	20	-22409	Not Applicable	0	7	Not Available
TCGA-GK-A6C7	TCGA-GK-A6C7-01	76	FEMALE	61	Kidney Clear Cell Renal Carcinoma	Kidney	Alive	T1a	NX	MX	Stage I	Not Available	0	61			TUMOR FREE				76	TCGA-GK-A6C7	0DF9EC46-D600-4845-9D00-2DC2732C68D1	26	-28107	Not Applicable	0	61	Not Available
TCGA-CW-5585	TCGA-CW-5585-01	51	MALE	2609	Kidney Clear Cell Renal Carcinoma	Kidney	Alive	T3b	N0	M1	Stage IV	G2	1				WITH TUMOR				51	TCGA-CW-5585	0487fc41-386c-4d76-9084-daf959bf5e98	1	-18898	Not Applicable	0	2609	2609	TCGA-CW-5585-D8594	9adc6edd-2e8a-41ce-a364-51a4b140feaa	Not Available	1	Not Available	2563	Sutent (Sunitinib)	Not Available	3	Not Available	Not Available	Not Available	Not Available	Not Applicable	Not Available	Not Available	Not Available	Targeted Molecular therapy	Not Available	Not Available
TCGA-BP-4804	TCGA-BP-4804-01	59	MALE	1459	Kidney Clear Cell Renal Carcinoma	Kidney	Alive	T1b	NX	M0	Stage I	G2	1	295			WITH TUMOR				59	TCGA-BP-4804	b81998f2-b3ff-4976-bc1c-8d38a68efa1d	9	-21727	Not Applicable	0	1459	Not Available	TCGA-BP-4804-D21225;TCGA-BP-4804-D21224	fd535393-6afe-4ffb-bfd6-cb135562af1b;fa5ad7b2-aefb-4f88-b687-342abbb3c338	Not Available;Not Available	7;7	Not Available;1359	1373;1289	Sunitinib;Sunitinib	Not Available;Not Available	2;2	Not Available;2	37.5;50	mg;mg	OTHER, SPECIFY IN NOTES;PROGRESSION	Dose reduction;Not Applicable	2;1	PO;PO	YES;NO	Targeted Molecular therapy;Targeted Molecular therapy	Not Available;Not Available	Not Available;Not Available
TCGA-BP-4959	TCGA-BP-4959-01	49	MALE	2660	Kidney Clear Cell Renal Carcinoma	Kidney	Alive	T1b	NX	M0	Stage I	G3	0	2660			TUMOR FREE				49	TCGA-BP-4959	5003a0cb-1a60-4c2e-b7f7-6e9245c66968	12	-17968	Not Applicable	0	2660	Not Available
TCGA-B8-4154	TCGA-B8-4154-01	73	FEMALE	1380	Kidney Clear Cell Renal Carcinoma	Kidney	Alive	T1a	N0	M0	Stage I	G2	0	1380			TUMOR FREE				73	TCGA-B8-4154	8c6720ef-4f85-4d22-b9bc-6745b55bf6d8	11	-26882	Not Applicable	0	255	Not Available
TCGA-CJ-4876	TCGA-CJ-4876-01	57	MALE	1955	Kidney Clear Cell Renal Carcinoma	Kidney	Alive	T2b	N0	M0	Stage II	G3	0	1955			TUMOR FREE				57	TCGA-CJ-4876	e002c248-0db9-4f94-8590-88dfd6c0c642	21	-20993	Not Applicable	0	1955	Not Available
TCGA-B0-5700	TCGA-B0-5700-01	77	MALE	1790	Kidney Clear Cell Renal Carcinoma	Kidney	Alive	T1a	N0	M0	Stage I	G2	0	1790			TUMOR FREE				77	TCGA-B0-5700	4e3334e2-918f-4005-bb5a-12a67c7c0380	11	-28184	Not Applicable	0	375	Not Available
TCGA-B0-4837	TCGA-B0-4837-01	63	MALE	1378	Kidney Clear Cell Renal Carcinoma	Kidney	Dead	T1b	N0	M0	Stage I	G3	1	1208			WITH TUMOR				63	TCGA-B0-4837	31e9d2fc-79fa-49db-adac-7afb9609f915	9	-23129	1378	0	Not Available	Not Available	TCGA-B0-4837-D31227	f44ccd53-1fa1-47aa-9344-0a6c8dff1cf2	Not Available	25	Not Available	1217	Tyrosine kinase inhibitor	Clinical Progressive Disease	4	Not Available	Not Available	Not Available	Not Available	Not Applicable	Not Available	Not Available	NO	Immunotherapy	Not Available	Not Available
TCGA-BP-5177	TCGA-BP-5177-01	46	FEMALE	293	Kidney Clear Cell Renal Carcinoma	Kidney	Alive	T1a	NX	M0	Stage I	G3	0	293			TUMOR FREE				46	TCGA-BP-5177	8f54d854-22ea-4bd0-8cb1-1ab708544095	21	-17147	Not Applicable	0	293	Not Available
TCGA-CZ-4865	TCGA-CZ-4865-01	70	FEMALE	166	Kidney Clear Cell Renal Carcinoma	Kidney	Dead	T1a	NX	M0	Stage I	G2	0	166			TUMOR FREE				70	TCGA-CZ-4865	305eaef4-4644-46e3-a696-d2e4a972f691	14	-25709	166	0	Not Available	Not Available
TCGA-B8-A54E	TCGA-B8-A54E-01	62	FEMALE	909	Kidney Clear Cell Renal Carcinoma	Kidney	Alive	T1b	NX	M0	Stage I	G3	0	909			TUMOR FREE				62	TCGA-B8-A54E	59D18F0C-946F-4850-892F-70E2BF380232	27	-22900	Not Applicable	0	559	Not Available
TCGA-B0-4844	TCGA-B0-4844-01	60	MALE	313	Kidney Clear Cell Renal Carcinoma	Kidney	Dead	T3a	NX	M1	Stage IV	G3	1	62			WITH TUMOR				60	TCGA-B0-4844	4ee14e95-09d8-4512-b358-3e0e7cb74c9a	8	-22220	313	0	Not Available	Not Available	TCGA-B0-4844-D30999;TCGA-B0-4844-D31001	e5d040d0-8f40-42dc-afa0-a5318868d569;c3a07cf7-d164-4b2a-8fdb-c8dde5243f59	Not Available;Not Available	20;20	Not Available;Not Available	60;60	IL-2;Thalidomide	Clinical Progressive Disease;Clinical Progressive Disease	4;4	Not Available;Not Available	Not Available;Not Available	Not Available;Not Available	Not Available;Not Available	Not Applicable;Not Applicable	Not Available;Not Available	Not Available;Not Available	NO;NO	Chemotherapy;Chemotherapy	Not Available;Not Available	Not Available;Not Available
TCGA-B0-5692	TCGA-B0-5692-01	66	FEMALE	3944	Kidney Clear Cell Renal Carcinoma	Kidney	Alive	T3b	N0	M0	Stage III	G3	0	3944			TUMOR FREE				66	TCGA-B0-5692	9c377f9b-79dd-4412-80ac-cea9a3529888	4	-24140	Not Applicable	0	1487	Not Available
TCGA-B0-5088	TCGA-B0-5088-01	53	MALE	563	Kidney Clear Cell Renal Carcinoma	Kidney	Dead	T1b	N0	M0	Stage I	G3	0	563			TUMOR FREE				53	TCGA-B0-5088	0022478c-4dfd-4cbe-a05e-fb20310844e3	9	-19677	563	0	Not Available	Not Available
TCGA-B0-5709	TCGA-B0-5709-01	62	FEMALE	3974	Kidney Clear Cell Renal Carcinoma	Kidney	Alive	T3a	NX	M0	Stage III	G3	0	3974			TUMOR FREE				62	TCGA-B0-5709	bf768635-b809-4df4-a4e6-7495e66aa227	25	-22843	Not Applicable	0	2358	Not Available
TCGA-BP-4158	TCGA-BP-4158-01	69	MALE	3377	Kidney Clear Cell Renal Carcinoma	Kidney	Alive	T1b	N0	M0	Stage I	G2	0	3377			TUMOR FREE				69	TCGA-BP-4158	1cdb170b-9765-45ee-9e3e-388d0a419746	29	-25210	Not Applicable	0	3377	Not Available
TCGA-AK-3440	TCGA-AK-3440-01	58	MALE	2865	Kidney Clear Cell Renal Carcinoma	Kidney	Alive	T1a	NX	M0	Stage I	G3	0	2865			TUMOR FREE				58	TCGA-AK-3440	3c5f27e9-db2f-4963-9240-94815808d32f	12	-21337	Not Applicable	0	1745	Not Available
TCGA-CJ-4872	TCGA-CJ-4872-01	51	MALE	1435	Kidney Clear Cell Renal Carcinoma	Kidney	Alive	T1b	N0	M0	Stage I	G4	0	1435			TUMOR FREE				51	TCGA-CJ-4872	820ddb1a-fb51-42e9-8d33-3ebe28d5af93	21	-18862	Not Applicable	0	1435	Not Available
TCGA-B8-5545	TCGA-B8-5545-01	42	MALE	1525	Kidney Clear Cell Renal Carcinoma	Kidney	Alive	T1a	N0	M0	Stage I	G2	0	1525			TUMOR FREE				42	TCGA-B8-5545	a1ad1a96-2b6e-4c86-9d71-e176b902e9d4	11	-15376	Not Applicable	0	248	Not Available
TCGA-B4-5832	TCGA-B4-5832-01	65	MALE	155	Kidney Clear Cell Renal Carcinoma	Kidney	Alive	T3b	N0	M0	Stage III	G2	0	155			TUMOR FREE				65	TCGA-B4-5832	75e02a42-6937-4761-868b-c369c7bd3c72	11	-23806	Not Applicable	0	7	Not Available
TCGA-B2-3923	TCGA-B2-3923-01	59	MALE	992	Kidney Clear Cell Renal Carcinoma	Kidney	Alive	T2	NX	M0	Stage II	G2	0	992			TUMOR FREE		FPPP	TCGA	59	TCGA-B2-3923	08a8eec3-c97a-4493-a7de-b2a686b4df67	27	-21793	Not Applicable	0	179	Not Available
TCGA-BP-4777	TCGA-BP-4777-01	46	MALE	1731	Kidney Clear Cell Renal Carcinoma	Kidney	Alive	T1a	NX	M0	Stage I	G3	0	1731			TUMOR FREE				46	TCGA-BP-4777	6fbf13b2-614b-4c61-824b-81ae25daae31	Not Available	-17133	Not Applicable	0	1731	Not Available
TCGA-BP-5194	TCGA-BP-5194-01	39	MALE	408	Kidney Clear Cell Renal Carcinoma	Kidney	Alive	T1a	NX	M0	Stage I	G2	0	408			TUMOR FREE				39	TCGA-BP-5194	5daf4808-0393-4791-9927-742c30a20831	31	-14551	Not Applicable	0	408	Not Available
TCGA-BP-4993	TCGA-BP-4993-01	58	MALE	177	Kidney Clear Cell Renal Carcinoma	Kidney	Alive	T1a	NX	M0	Stage I	G3	0	177			TUMOR FREE				58	TCGA-BP-4993	6ccd4657-ffa3-4e82-929f-9a7366a89578	19	-21407	Not Applicable	0	177	177
TCGA-A3-A8OX	TCGA-A3-A8OX-01	65	FEMALE	0	Kidney Clear Cell Renal Carcinoma	Kidney	Alive	T1a	NX	M0	Stage I	G3	0	0			TUMOR FREE				65	TCGA-A3-A8OX	C33D0D12-A744-4A9A-B3F7-E28DA6A109AB	22	-23998	Not Applicable	0	0	Not Available
TCGA-CJ-4892	TCGA-CJ-4892-01	65	FEMALE	1521	Kidney Clear Cell Renal Carcinoma	Kidney	Alive	T1b	N0	M0	Stage I	G2	0	1521			TUMOR FREE				65	TCGA-CJ-4892	83444c79-6aa5-4081-9143-2055a360e211	24	-23764	Not Applicable	0	1521	Not Available
TCGA-B0-5698	TCGA-B0-5698-01	77	MALE	3631	Kidney Clear Cell Renal Carcinoma	Kidney	Alive	T1b	N0	M0	Stage I	G3	0	3631			Not Available				77	TCGA-B0-5698	d26f3a6b-72f4-4e48-815e-57b8b211112d	2	-28438	Not Applicable	0	2181	Not Available
TCGA-CZ-5465	TCGA-CZ-5465-01	76	FEMALE	2564	Kidney Clear Cell Renal Carcinoma	Kidney	Dead	T3b	NX	M0	Stage III	G2	0	2564			TUMOR FREE				76	TCGA-CZ-5465	5e248b21-e69d-4dee-a1e8-029ade80d0eb	11	-27838	Not Applicable	0	1377	Not Available
TCGA-B0-5081	TCGA-B0-5081-01	79	FEMALE	362	Kidney Clear Cell Renal Carcinoma	Kidney	Dead	T3b	N0	M0	Stage III	G2	1	213			WITH TUMOR				79	TCGA-B0-5081	479035f0-649e-4396-b023-1649a23a01f1	9	-29219	362	0	Not Available	Not Available
TCGA-B0-4694	TCGA-B0-4694-01	72	MALE	106	Kidney Clear Cell Renal Carcinoma	Kidney	Dead	T3b	NX	M0	Stage III	G4	0	106			TUMOR FREE				72	TCGA-B0-4694	123b1a31-3635-4e90-b714-0c20df64cf0d	8	-26582	106	0	Not Available	Not Available
TCGA-BP-5001	TCGA-BP-5001-01	43	FEMALE	1177	Kidney Clear Cell Renal Carcinoma	Kidney	Alive	T1b	NX	M0	Stage I	G2	0	1177			TUMOR FREE				43	TCGA-BP-5001	d6ea5cec-97bf-4c0f-85bf-293d463b0586	13	-15858	Not Applicable	0	1177	Not Available
TCGA-B8-5553	TCGA-B8-5553-01	67	FEMALE	435	Kidney Clear Cell Renal Carcinoma	Kidney	Alive	T1b	N0	M0	Stage I	G2	0	435			TUMOR FREE				67	TCGA-B8-5553	828ad452-3daf-4467-bcbc-6dac2c93a7db	11	-24729	Not Applicable	0	14	Not Available
TCGA-CW-6088	TCGA-CW-6088-01	60	MALE	3222	Kidney Clear Cell Renal Carcinoma	Kidney	Alive	T1b	N0	M0	Stage I	G2	0	3222			TUMOR FREE				60	TCGA-CW-6088	4100b960-7963-4a1e-ba24-0a6526387e06	25	-22020	Not Applicable	0	2311	Not Available
TCGA-B0-4838	TCGA-B0-4838-01	69	FEMALE	834	Kidney Clear Cell Renal Carcinoma	Kidney	Dead	T1b	N0	M0	Stage I	G3	0	834			TUMOR FREE				69	TCGA-B0-4838	efb088d9-fa88-4caf-a837-20d76efc83f6	3	-25268	834	0	Not Available	Not Available
TCGA-B0-4811	TCGA-B0-4811-01	48	MALE	1417	Kidney Clear Cell Renal Carcinoma	Kidney	Dead	T3a	N0	M0	Stage III	G3	1	458			WITH TUMOR				48	TCGA-B0-4811	57578a0d-b719-46e7-83ab-872a4e984dbb	29	-17792	1417	0	Not Available	Not Available
TCGA-BP-4166	TCGA-BP-4166-01	69	MALE	13	Kidney Clear Cell Renal Carcinoma	Kidney	Alive	T3a	N0	M0	Stage III	G3	0	13			TUMOR FREE				69	TCGA-BP-4166	3c4ed50e-d00e-4ffe-b426-41dfdcb7327a	29	-25300	Not Applicable	0	13	Not Available
TCGA-B8-4619	TCGA-B8-4619-01	58	MALE	523	Kidney Clear Cell Renal Carcinoma	Kidney	Alive	T1a	N0	M0	Stage I	G2	0	523			TUMOR FREE				58	TCGA-B8-4619	78ec8bc9-e502-4f5b-b0f6-893718650352	11	-21206	Not Applicable	0	19	Not Available
TCGA-BP-4987	TCGA-BP-4987-01	41	FEMALE	1124	Kidney Clear Cell Renal Carcinoma	Kidney	Alive	T1b	NX	M0	Stage I	G2	0	1124			TUMOR FREE				41	TCGA-BP-4987	aebe37c4-5b37-41f3-ade3-46e41bad8eab	13	-15041	Not Applicable	0	1124	Not Available
TCGA-B8-5552	TCGA-B8-5552-01	41	FEMALE	1046	Kidney Clear Cell Renal Carcinoma	Kidney	Alive	T1b	NX	M0	Stage I	G2	0	1046			TUMOR FREE				41	TCGA-B8-5552	e58f2c7b-d1cc-48f3-a0c9-dcd2b27c37f6	1	-15219	Not Applicable	0	219	Not Available
TCGA-A3-3365	TCGA-A3-3365-01	46	MALE	873	Kidney Clear Cell Renal Carcinoma	Kidney	Alive	T1a	NX	M0	Stage I	G2	0	873			Not Available				46	TCGA-A3-3365	136c95cd-febd-43f0-af35-125d3321a145	11	-16915	Not Applicable	0	873	Not Available
TCGA-A3-3367	TCGA-A3-3367-01	72	MALE	2270	Kidney Clear Cell Renal Carcinoma	Kidney	Alive	T1b	N0	M0	Stage I	G3	0	2270			TUMOR FREE				72	TCGA-A3-3367	69fb3eff-a32c-48e1-aab8-645ef31d163a	31	-26489	Not Applicable	0	1054	Not Available
TCGA-CJ-4885	TCGA-CJ-4885-01	64	MALE	3451	Kidney Clear Cell Renal Carcinoma	Kidney	Alive	T3a	NX	M1	Stage IV	G3	1	2041			WITH TUMOR				64	TCGA-CJ-4885	5338d435-68fb-4f0d-a3e6-c843f703f75f	21	-23437	Not Applicable	0	2125	Not Available
TCGA-BP-5170	TCGA-BP-5170-01	55	MALE	2412	Kidney Clear Cell Renal Carcinoma	Kidney	Alive	T1a	NX	M0	Stage I	G2	0	2412			TUMOR FREE				55	TCGA-BP-5170	30208a4c-ecb0-4b3c-a349-87e1c1f43e85	30	-20229	Not Applicable	0	2412	Not Available
TCGA-CJ-6031	TCGA-CJ-6031-01	54	MALE	1906	Kidney Clear Cell Renal Carcinoma	Kidney	Alive	T1b	NX	M0	Stage I	G3	0	1906			TUMOR FREE				54	TCGA-CJ-6031	f2b93fbd-5848-46e2-978e-ba84e810e0dc	10	-19905	Not Applicable	0	1906	Not Available
TCGA-CJ-4882	TCGA-CJ-4882-01	57	MALE	1883	Kidney Clear Cell Renal Carcinoma	Kidney	Alive	T3a	NX	M0	Stage III	G3	0	1883			TUMOR FREE				57	TCGA-CJ-4882	3ea341e3-868a-44f5-937f-e6a93b031544	3	-21074	Not Applicable	0	1883	Not Available
TCGA-CJ-4881	TCGA-CJ-4881-01	41	MALE	2014	Kidney Clear Cell Renal Carcinoma	Kidney	Alive	T3a	NX	M0	Stage III	G3	1	1881			WITH TUMOR				41	TCGA-CJ-4881	24c1cf70-bd67-431e-a623-d20f8d3f52b2	21	-15197	Not Applicable	0	2014	Not Available	TCGA-CJ-4881-D6858	78b17dac-e678-491b-97fa-ab8b7c3bcd57	Not Available	28	Not Available	1931	temsirolimus	Not Available	1	Not Available	Not Available	Not Available	RECURRENCE	Not Applicable	1	IV	YES	Targeted Molecular therapy	Not Available	Not Available
TCGA-CJ-4897	TCGA-CJ-4897-01	79	FEMALE	3341	Kidney Clear Cell Renal Carcinoma	Kidney	Alive	T3a	NX	M0	Stage III	G3	1	1423			WITH TUMOR				79	TCGA-CJ-4897	c1b46fd8-1221-4641-a323-84bfb444a45f	3	-29124	Not Applicable	0	1808	Not Available
TCGA-BP-4781	TCGA-BP-4781-01	78	MALE	2080	Kidney Clear Cell Renal Carcinoma	Kidney	Alive	T1a	NX	M0	Stage I	G3	0	2080			TUMOR FREE				78	TCGA-BP-4781	80c4fc5b-dc7d-4308-8c81-6e83625963b5	4	-28701	Not Applicable	0	2080	2080
TCGA-CJ-6032	TCGA-CJ-6032-01	63	FEMALE	3639	Kidney Clear Cell Renal Carcinoma	Kidney	Alive	T2	NX	M0	Stage II	G3	0	3639			TUMOR FREE				63	TCGA-CJ-6032	beef6a78-a57c-46f1-8f4e-6899f0ba2c6d	10	-23310	Not Applicable	0	2548	Not Available
TCGA-DV-5576	TCGA-DV-5576-01	55	FEMALE	727	Kidney Clear Cell Renal Carcinoma	Kidney	Dead	T1a	NX	M0	Stage I	G2	1				WITH TUMOR				55	TCGA-DV-5576	936c217f-f10b-43cf-bb6d-0a74ebec9b13	30	-20310	727	0	Not Available	Not Available
TCGA-BP-4989	TCGA-BP-4989-01	58	MALE	118	Kidney Clear Cell Renal Carcinoma	Kidney	Alive	T3a	N0	M0	Stage III	G3	0	118			TUMOR FREE				58	TCGA-BP-4989	dc2208d9-dcb3-47ff-826b-676f199b8ccd	13	-21382	Not Applicable	0	118	Not Available
TCGA-BP-4797	TCGA-BP-4797-01	34	MALE	1107	Kidney Clear Cell Renal Carcinoma	Kidney	Alive	T3b	N0	M0	Stage III	G3	0	1107			TUMOR FREE				34	TCGA-BP-4797	dd35edfd-ee6c-461f-b2a6-2dff8324117c	9	-12508	Not Applicable	0	1107	Not Available
TCGA-B0-4810	TCGA-B0-4810-01	47	MALE	478	Kidney Clear Cell Renal Carcinoma	Kidney	Dead	T3a	N1	M0	Stage III	G3	1	205			WITH TUMOR				47	TCGA-B0-4810	3dd36758-04ad-4ba4-bf17-707649d6f1a0	29	-17402	478	0	Not Available	Not Available
TCGA-BP-5199	TCGA-BP-5199-01	58	MALE	1355	Kidney Clear Cell Renal Carcinoma	Kidney	Alive	T2	N0	M0	Stage II	G4	0	1355			TUMOR FREE				58	TCGA-BP-5199	d30f460b-8e85-4eb4-83b8-0a5d8bf4d10d	31	-21256	Not Applicable	0	1355	Not Available
TCGA-CJ-6030	TCGA-CJ-6030-01	65	MALE	2299	Kidney Clear Cell Renal Carcinoma	Kidney	Dead	T1a	N0	M0	Stage I	G3	0	2299			TUMOR FREE				65	TCGA-CJ-6030	6ab00314-5228-43ba-9880-9d5177b64c61	21	-24096	2299	0	Not Available	Not Available
TCGA-B8-5162	TCGA-B8-5162-01	62	MALE	36	Kidney Clear Cell Renal Carcinoma	Kidney	Alive	T2a	NX	M0	Stage II	G2	0	36			TUMOR FREE				62	TCGA-B8-5162	d62d39f9-c896-4758-a785-e236f0154f14	26	-23008	Not Applicable	0	22	Not Available	TCGA-B8-5162-D17689	bce01735-34e1-4c81-bb08-874717ffcb86	Not Available	24	-28	-58	Sutent	Not Available	10	1	50	mg/day	OTHER, SPECIFY IN NOTES	Neoadjuvant	1	PO	NO	Chemotherapy	Not Available	Not Available
TCGA-MW-A4EC	TCGA-MW-A4EC-01	72	FEMALE	498	Kidney Clear Cell Renal Carcinoma	Kidney	Alive	T1a	NX	MX	Stage I	G2	0	498			TUMOR FREE				72	TCGA-MW-A4EC	B123E7C1-2472-4427-BFEB-79666F971E66	6	-26649	Not Applicable	0	330	Not Available
TCGA-B4-5836	TCGA-B4-5836-01	61	FEMALE	141	Kidney Clear Cell Renal Carcinoma	Kidney	Alive	T1b	N0	M0	Stage I	G2	0	141			TUMOR FREE				61	TCGA-B4-5836	59f49821-412c-4945-b9e2-be0dcc8bf8bf	11	-22341	Not Applicable	0	141	Not Available
TCGA-B0-4833	TCGA-B0-4833-01	82	FEMALE	2386	Kidney Clear Cell Renal Carcinoma	Kidney	Dead	T1b	N0	M0	Stage I	G2	1				WITH TUMOR				82	TCGA-B0-4833	e4769374-7d4d-4aaf-b6fe-a01da59ee713	8	-30190	2386	0	Not Available	Not Available
TCGA-B0-4691	TCGA-B0-4691-01	55	MALE	139	Kidney Clear Cell Renal Carcinoma	Kidney	Dead	T2	N0	M1	Stage IV	G3	1				WITH TUMOR				55	TCGA-B0-4691	949736aa-62d3-46e0-8507-ed2a84be0073	8	-20176	139	0	Not Available	Not Available
TCGA-BP-4343	TCGA-BP-4343-01	64	MALE	1912	Kidney Clear Cell Renal Carcinoma	Kidney	Dead	T3a	N0	M0	Stage III	G3	1	330			WITH TUMOR				64	TCGA-BP-4343	79e469c5-c18c-4c20-aaa2-8866623229d9	16	-23498	1912	0	Not Available	Not Available
TCGA-B0-5119	TCGA-B0-5119-01	61	FEMALE	1552	Kidney Clear Cell Renal Carcinoma	Kidney	Alive	T1b	N0	M0	Stage I	G2	0	1552			TUMOR FREE				61	TCGA-B0-5119	fedcaa7b-ec9d-4bae-a8ac-af10fbf3e568	4	-22607	Not Applicable	0	48	Not Available
TCGA-CJ-4903	TCGA-CJ-4903-01	50	MALE	1560	Kidney Clear Cell Renal Carcinoma	Kidney	Alive	T1b	NX	M0	Stage I	G3	0	1560			TUMOR FREE				50	TCGA-CJ-4903	692f9978-ada8-43aa-81a1-108464c81609	3	-18510	Not Applicable	0	1560	1559
TCGA-CZ-5457	TCGA-CZ-5457-01	62	MALE	2754	Kidney Clear Cell Renal Carcinoma	Kidney	Alive	T3a	NX	M0	Stage III	G4	1	174			WITH TUMOR				62	TCGA-CZ-5457	f00b7956-73a9-4e4b-85d2-60b3ba13f4a4	11	-22763	Not Applicable	0	1547	Not Available
TCGA-BP-4967	TCGA-BP-4967-01	76	MALE	205	Kidney Clear Cell Renal Carcinoma	Kidney	Alive	T3a	N0	M0	Stage III	G2	0	205			TUMOR FREE				76	TCGA-BP-4967	19cd6d5b-0de3-4afd-9ecf-6f80c9977dc0	12	-27857	Not Applicable	0	205	205
TCGA-B8-4621	TCGA-B8-4621-01	63	MALE	788	Kidney Clear Cell Renal Carcinoma	Kidney	Alive	T1b	N0	M0	Stage I	G3	0	788			TUMOR FREE				63	TCGA-B8-4621	65d56c51-1d58-419e-8c77-a037fc588f5b	11	-23176	Not Applicable	0	215	Not Available
TCGA-BP-5196	TCGA-BP-5196-01	53	MALE	1018	Kidney Clear Cell Renal Carcinoma	Kidney	Alive	T1a	NX	M0	Stage I	G2	0	1018			TUMOR FREE				53	TCGA-BP-5196	4c3e4727-77f5-4374-9d83-ec86d61b02b2	31	-19719	Not Applicable	0	1018	Not Available
TCGA-CW-5581	TCGA-CW-5581-01	44	MALE	2799	Kidney Clear Cell Renal Carcinoma	Kidney	Alive	T1b	NX	M0	Stage I	G3	0	2799			TUMOR FREE				44	TCGA-CW-5581	2d0f6d4f-acb9-4b45-a69d-c9a3f68c3732	26	-16195	Not Applicable	0	2799	2799
TCGA-B0-4823	TCGA-B0-4823-01	88	MALE	454	Kidney Clear Cell Renal Carcinoma	Kidney	Dead	T1a	N0	M0	Stage I	G2	0	454			TUMOR FREE				88	TCGA-B0-4823	1380d4cc-8f56-4206-bfe6-8e99462fe180	3	-32290	454	0	Not Available	Not Available
TCGA-CZ-5982	TCGA-CZ-5982-01	59	FEMALE	2439	Kidney Clear Cell Renal Carcinoma	Kidney	Alive	T1a	NX	M0	Stage I	G2	0	2439			TUMOR FREE				59	TCGA-CZ-5982	a43401ae-14cd-4f57-946b-9a9c073f2a47	22	-21592	Not Applicable	0	2042	Not Available
TCGA-A3-3313	TCGA-A3-3313-01	59	MALE	735	Kidney Clear Cell Renal Carcinoma	Kidney	Dead	T1b	N0	M0	Stage I	G3	0	735			TUMOR FREE				59	TCGA-A3-3313	10c03d66-a290-4e46-9018-2932a236eb09	14	-21556	735	0	Not Available	Not Available
TCGA-CZ-5986	TCGA-CZ-5986-01	61	MALE	373	Kidney Clear Cell Renal Carcinoma	Kidney	Alive	T1	N0	M0	Stage I	G3	0	373			TUMOR FREE				61	TCGA-CZ-5986	883c37e2-c723-45d7-9e25-082d1bec34e2	4	-22456	Not Applicable	0	373	373
TCGA-CZ-5988	TCGA-CZ-5988-01	38	MALE	693	Kidney Clear Cell Renal Carcinoma	Kidney	Alive	T1b	N0	M0	Stage I	G2	0	693			TUMOR FREE				38	TCGA-CZ-5988	f2806652-1d7b-4c46-bb4e-ac7a2c96c68d	4	-14131	Not Applicable	0	693	693
TCGA-BP-4327	TCGA-BP-4327-01	75	FEMALE	109	Kidney Clear Cell Renal Carcinoma	Kidney	Dead	T2	N0	M0	Stage II	G2	0	109			TUMOR FREE				75	TCGA-BP-4327	9b84d013-713b-4571-888c-12863fdd4a52	11	-27556	109	0	Not Available	Not Available
TCGA-CJ-4891	TCGA-CJ-4891-01	57	FEMALE	819	Kidney Clear Cell Renal Carcinoma	Kidney	Dead	T3c	N0	M0	Stage III	G4	0	819			TUMOR FREE				57	TCGA-CJ-4891	d232f22d-a3e7-41c8-97e1-205de2b488aa	24	-21059	819	0	Not Available	Not Available
TCGA-B8-4146	TCGA-B8-4146-01	41	FEMALE	511	Kidney Clear Cell Renal Carcinoma	Kidney	Alive	T1b	NX	M0	Stage I	G2	0	511			TUMOR FREE				41	TCGA-B8-4146	cba5705a-80dd-4496-9283-c5d3a92c7dba	1	-15063	Not Applicable	0	511	Not Available
TCGA-BP-4975	TCGA-BP-4975-01	40	MALE	1433	Kidney Clear Cell Renal Carcinoma	Kidney	Alive	T1b	NX	M0	Stage I	G3	0	1433			TUMOR FREE				40	TCGA-BP-4975	d97ac1d1-fc06-4e9b-b3ad-415582ff66f1	19	-14710	Not Applicable	0	1433	Not Available
TCGA-A3-3329	TCGA-A3-3329-01	75	MALE	1624	Kidney Clear Cell Renal Carcinoma	Kidney	Alive	T1b	N0	M0	Stage I	G2	0	1624			TUMOR FREE				75	TCGA-A3-3329	21eea125-1298-42d3-a50c-57d596e0420d	31	-27650	Not Applicable	0	706	Not Available
TCGA-B0-5102	TCGA-B0-5102-01	74	FEMALE	2764	Kidney Clear Cell Renal Carcinoma	Kidney	Dead	T1	NX	M0	Stage I	G3	0	2764			Discrepancy				74	TCGA-B0-5102	9cffe9f2-421e-4596-b3ac-8788f862ab59	7	-27152	2764	0	Not Available	Not Available
TCGA-A3-3374	TCGA-A3-3374-01	51	FEMALE	1314	Kidney Clear Cell Renal Carcinoma	Kidney	Alive	T1b	N0	M0	Stage I	G2	0	1314			Not Available				51	TCGA-A3-3374	0b970feb-914f-4159-912f-6efec02b617f	22	-18890	Not Applicable	0	1314	Not Available
TCGA-B8-A7U6	TCGA-B8-A7U6-01	54	FEMALE	495	Kidney Clear Cell Renal Carcinoma	Kidney	Alive	T1a	NX	M0	Stage I	G3	0	495			TUMOR FREE				54	TCGA-B8-A7U6	F2B90375-6806-4833-A927-565674CBF355	18	-19803	Not Applicable	0	110	Not Available
TCGA-B0-5113	TCGA-B0-5113-01	69	FEMALE	1175	Kidney Clear Cell Renal Carcinoma	Kidney	Alive	T3a	N0	M0	Stage III	G2	0	1175			TUMOR FREE				69	TCGA-B0-5113	439794a8-51bd-4c70-968c-34cf26b90148	28	-25369	Not Applicable	0	22	Not Available
TCGA-BP-5195	TCGA-BP-5195-01	75	MALE	749	Kidney Clear Cell Renal Carcinoma	Kidney	Alive	T1a	NX	M0	Stage I	G2	0	749			TUMOR FREE				75	TCGA-BP-5195	d4098753-2e83-42c1-a06b-c03f7700e70c	31	-27547	Not Applicable	0	749	Not Available
TCGA-BP-4760	TCGA-BP-4760-01	69	MALE	2361	Kidney Clear Cell Renal Carcinoma	Kidney	Alive	T1a	NX	M0	Stage I	G2	1	1457			WITH TUMOR				69	TCGA-BP-4760	4cfe4f31-f62c-423a-8b9f-17f455b15313	14	-25268	Not Applicable	0	2249	Not Available
TCGA-B8-5549	TCGA-B8-5549-01	53	MALE	194	Kidney Clear Cell Renal Carcinoma	Kidney	Alive	T1b	N0	M0	Stage I	G3	0	194			TUMOR FREE				53	TCGA-B8-5549	98dea82b-46f9-4b77-be8a-06669bcf731b	11	-19561	Not Applicable	0	194	Not Available
TCGA-BP-5182	TCGA-BP-5182-01	56	MALE	1165	Kidney Clear Cell Renal Carcinoma	Kidney	Alive	T1a	N0	M0	Stage I	G3	0	1165			TUMOR FREE				56	TCGA-BP-5182	315b6dea-02c6-44dc-9788-a72f78fae815	31	-20597	Not Applicable	0	1165	1172
TCGA-BP-4771	TCGA-BP-4771-01	62	MALE	162	Kidney Clear Cell Renal Carcinoma	Kidney	Dead	T3a	N0	M1	Stage IV	G4	1	23			TUMOR FREE				62	TCGA-BP-4771	31201e73-a922-4acd-b859-fa2f9ba0af93	12	-22771	162	0	Not Available	Not Available
TCGA-BP-5175	TCGA-BP-5175-01	60	MALE	932	Kidney Clear Cell Renal Carcinoma	Kidney	Alive	T1a	NX	M0	Stage I	G3	0	932			Not Available				60	TCGA-BP-5175	265f1d03-fa56-4f9a-a1d2-33f123558729	21	-21949	Not Applicable	0	932	Not Available
TCGA-CJ-4636	TCGA-CJ-4636-01	51	MALE	1924	Kidney Clear Cell Renal Carcinoma	Kidney	Alive	T3a	N0	M0	Stage III	G3	0	1924			TUMOR FREE				51	TCGA-CJ-4636	2d8da564-e69f-4bfa-a1d3-227a294f3886	30	-18878	Not Applicable	0	1924	Not Available
TCGA-A3-3347	TCGA-A3-3347-01	76	FEMALE	1097	Kidney Clear Cell Renal Carcinoma	Kidney	Alive	T1b	N1	M0	Stage III	G2	1	610			Not Available				76	TCGA-A3-3347	3372a7d2-79cb-4cf0-9a7e-fe1a6b205daa	30	-27966	Not Applicable	0	1097	1097	TCGA-A3-3347-D4931;TCGA-A3-3347-D4930	c055dcd8-9968-40c8-9107-059cf2adea95;2610bbd4-b2a1-4e02-bf42-3b575f94f763	Not Available;Not Available	12;12	Not Available;Not Available	1097;Not Available	Perifosine;Sorafenib	Not Available;Not Available	9;9	Not Available;Not Available	Not Available;Not Available	Not Available;Not Available	PROGRESSION;ADJUVANT	Not Applicable;Not Applicable	2;1	PO;PO	NO;NO	Targeted Molecular therapy;Targeted Molecular therapy	Not Available;Not Available	Not Available;Not Available
TCGA-BP-4988	TCGA-BP-4988-01	72	MALE	828	Kidney Clear Cell Renal Carcinoma	Kidney	Dead	T1a	N0	M0	Stage I	G2	0	828			TUMOR FREE				72	TCGA-BP-4988	9c8169e7-9193-41f5-878e-ed1af3b95422	21	-26576	828	0	Not Available	Not Available
TCGA-CJ-5684	TCGA-CJ-5684-01	61	MALE	2231	Kidney Clear Cell Renal Carcinoma	Kidney	Alive	T3a	NX	M0	Stage III	G2	0	2231			TUMOR FREE				61	TCGA-CJ-5684	9f4cd3b9-50ef-4f85-84b8-acb0b77887d1	22	-22561	Not Applicable	0	2231	Not Available
TCGA-B0-4834	TCGA-B0-4834-01	49	MALE	2090	Kidney Clear Cell Renal Carcinoma	Kidney	Dead	T1a	N0	M0	Stage I	G3	0	2090			TUMOR FREE				49	TCGA-B0-4834	ac30d54e-f7e3-4185-ab99-89adceff3e69	8	-18224	2090	0	Not Available	Not Available
TCGA-B0-4817	TCGA-B0-4817-01	81	MALE	1019	Kidney Clear Cell Renal Carcinoma	Kidney	Dead	T3c	N0	M0	Stage III	G3	0	1019			TUMOR FREE				81	TCGA-B0-4817	b764e6a1-da21-4593-b133-25827c5b8d47	8	-29873	1019	0	Not Available	Not Available
TCGA-CJ-4634	TCGA-CJ-4634-01	60	FEMALE	3498	Kidney Clear Cell Renal Carcinoma	Kidney	Alive	T1b	NX	M0	Stage I	G2	0	3498			TUMOR FREE				60	TCGA-CJ-4634	852effcd-8146-46e1-96fa-e5a9f09a88e2	30	-22155	Not Applicable	0	1820	Not Available
TCGA-BP-4973	TCGA-BP-4973-01	47	MALE	1384	Kidney Clear Cell Renal Carcinoma	Kidney	Alive	T3a	NX	M0	Stage III	G3	0	1384			TUMOR FREE				47	TCGA-BP-4973	cdd8eb5c-bda8-4961-9db4-72e0c4907e95	19	-17461	Not Applicable	0	1384	Not Available
TCGA-B8-A54D	TCGA-B8-A54D-01	69	MALE	830	Kidney Clear Cell Renal Carcinoma	Kidney	Alive	T3a	NX	M0	Stage III	G2	0	830			TUMOR FREE				69	TCGA-B8-A54D	9256867C-DC82-4E1A-85D6-E4C9BDE8AB8C	27	-25429	Not Applicable	0	452	Not Available
TCGA-B8-A54J	TCGA-B8-A54J-01	60	MALE	528	Kidney Clear Cell Renal Carcinoma	Kidney	Alive	T2a	NX	M0	Stage II	G2	0	528			TUMOR FREE				60	TCGA-B8-A54J	09D7CE7A-774E-4784-9C9A-32B766FDB173	27	-22071	Not Applicable	0	66	Not Available
TCGA-A3-3331	TCGA-A3-3331-01	86	FEMALE	1257	Kidney Clear Cell Renal Carcinoma	Kidney	Alive	T1	N0	M0	Stage I	G2	0	1257			TUMOR FREE				86	TCGA-A3-3331	a55e63a9-5046-4f0f-a1e1-197b783d5387	29	-31615	Not Applicable	0	1257	Not Available
TCGA-BP-4169	TCGA-BP-4169-01	76	FEMALE	701	Kidney Clear Cell Renal Carcinoma	Kidney	Dead	T2	N0	M0	Stage II	G2	1	78			WITH TUMOR				76	TCGA-BP-4169	3f05a719-e81e-4f0c-a5c1-f1733b7aba11	21	-27778	701	0	Not Available	Not Available	TCGA-BP-4169-D10866;TCGA-BP-4169-D10867	eaa5273c-1fee-4fa9-9065-80dff2764426;bf4d4656-1142-462e-b4e5-aeb06fe70832	Not Available;Not Available	28;28	78;253	36;127	Interferon;Axitinib	Not Available;Not Available	4;4	Not Available;6	Not Available;Not Available	Not Available;Not Available	OTHER, SPECIFY IN NOTES;PROGRESSION	Metastasis;Not Applicable	1;2	SC;PO	NO;NO	Immunotherapy;Targeted Molecular therapy	Not Available;Not Available	Not Available;Not Available
TCGA-CW-5590	TCGA-CW-5590-01	51	MALE	1075	Kidney Clear Cell Renal Carcinoma	Kidney	Dead	T3a	NX	M1	Stage IV	G3	0	1075			Not Available				51	TCGA-CW-5590	9fd9104b-a26d-44c7-bb45-f1edd76d0aa0	1	-18905	1075	0	Not Available	Not Available	TCGA-CW-5590-D8614	1ca0a85b-5ae1-4a31-b005-c1fcf6d6520c	Not Available	1	956	229	Sutent (Sunitinib)	Not Available	3	Not Available	Not Available	Not Available	Not Available	Not Applicable	Not Available	Not Available	NO	Other, specify in notes	SU011248	Not Available
TCGA-BP-5173	TCGA-BP-5173-01	75	MALE	62	Kidney Clear Cell Renal Carcinoma	Kidney	Dead	T1a	NX	M0	Stage I	G2	0	62			TUMOR FREE				75	TCGA-BP-5173	c499b3be-9db0-4809-b7c0-f5d81208d7ec	21	-27436	62	0	Not Available	Not Available
TCGA-CW-6097	TCGA-CW-6097-01	32	MALE	571	Kidney Clear Cell Renal Carcinoma	Kidney	Dead	T3a	NX	M0	Stage III	G4	1	457			WITH TUMOR				32	TCGA-CW-6097	5f53ace3-14ca-412a-af6c-98d8996f8177	25	-11701	571	0	Not Available	Not Available	TCGA-CW-6097-D12249	f98c52fa-e5ad-4e18-ba98-dd31d1b92347	Not Available	26	Not Available	115	Bay-439006	Not Available	5	Not Available	Not Available	Not Available	PROGRESSION	Not Applicable	Not Available	Not Available	NO	Other, specify in notes	clinical trial	Not Available
TCGA-B0-5693	TCGA-B0-5693-01	47	FEMALE	4074	Kidney Clear Cell Renal Carcinoma	Kidney	Alive	T1b	NX	M0	Stage I	G2	0	4074			TUMOR FREE				47	TCGA-B0-5693	db058eb4-9c5e-4226-92d1-de24aea83630	4	-17177	Not Applicable	0	1852	Not Available
TCGA-A3-3370	TCGA-A3-3370-01	48	FEMALE	2274	Kidney Clear Cell Renal Carcinoma	Kidney	Alive	T1b	N0	M0	Stage I	G2	0	2274			TUMOR FREE				48	TCGA-A3-3370	9f632fc3-2241-469a-a14a-cd537350155f	31	-17621	Not Applicable	0	776	Not Available
TCGA-BP-4174	TCGA-BP-4174-01	49	MALE	1879	Kidney Clear Cell Renal Carcinoma	Kidney	Alive	T2	N0	M0	Stage II	G3	0	1879			TUMOR FREE				49	TCGA-BP-4174	830626c5-891f-4b62-bc0a-68fbfb8bc2a8	21	-18054	Not Applicable	0	1879	Not Available
TCGA-CZ-5454	TCGA-CZ-5454-01	63	MALE	722	Kidney Clear Cell Renal Carcinoma	Kidney	Dead	T2	N0	M1	Stage IV	G2	1	423			WITH TUMOR				63	TCGA-CZ-5454	f2801b21-5444-4cc3-a642-c60c6d82cd3d	10	-23083	722	0	Not Available	Not Available	TCGA-CZ-5454-D8994	e9789b15-22f2-4464-98f1-4cf7ecbe2e15	Not Available	10	324	37	sutent (sunitinib)	Not Available	3	7	37.5	mg/day	PROGRESSION	Not Applicable	Not Available	PO	NO	Targeted Molecular therapy	Not Available	8925
TCGA-AK-3436	TCGA-AK-3436-01	40	MALE	3331	Kidney Clear Cell Renal Carcinoma	Kidney	Alive	T2	N0	M1	Stage IV	G2	1	1189			TUMOR FREE				40	TCGA-AK-3436	b2feca3f-8602-4a30-92bf-958ab2a2bd5d	12	-14842	Not Applicable	0	2044	Not Available	TCGA-AK-3436-D4346;TCGA-AK-3436-D66269	200c01cf-2051-46d4-a755-4b291b488e77;E1720391-E83A-499D-8AA3-FBDFC1EB92D3	Not Available;Not Available	12;7	Not Available;Not Available	76;1194	Sutent;Sutent	Not Available;Discrepancy	11;10	Not Available;Not Available	37.5;Not Available	mg;Not Available	ADJUVANT;Not Available	Not Applicable;Not Applicable	1;Not Available	PO;Not Available	YES;YES	Chemotherapy;Chemotherapy	Not Available;Not Available	Not Available;Not Available
TCGA-BP-5198	TCGA-BP-5198-01	72	MALE	603	Kidney Clear Cell Renal Carcinoma	Kidney	Alive	T3b	N0	M0	Stage III	G3	0	603			TUMOR FREE				72	TCGA-BP-5198	8f936d84-3b81-4d1c-aca1-93f5c86ed1bc	31	-26360	Not Applicable	0	603	Not Available
TCGA-CJ-4873	TCGA-CJ-4873-01	85	FEMALE	1776	Kidney Clear Cell Renal Carcinoma	Kidney	Alive	T3a	N0	M0	Stage III	G3	0	1776			TUMOR FREE				85	TCGA-CJ-4873	53dede5a-4423-4da5-bc1e-e5e98b011e36	21	-31096	Not Applicable	0	1776	Not Available
TCGA-BP-5186	TCGA-BP-5186-01	50	FEMALE	693	Kidney Clear Cell Renal Carcinoma	Kidney	Alive	T1a	N0	M0	Stage I	G2	0	693			TUMOR FREE				50	TCGA-BP-5186	2f38a984-c359-4d20-b23d-dca2d82f0270	31	-18348	Not Applicable	0	693	Not Available
TCGA-BP-4998	TCGA-BP-4998-01	49	MALE	932	Kidney Clear Cell Renal Carcinoma	Kidney	Alive	T1a	NX	M0	Stage I	G3	0	932			TUMOR FREE				49	TCGA-BP-4998	5c73b91a-2bee-4388-854c-1c3a6ae732db	13	-17997	Not Applicable	0	932	Not Available
TCGA-CJ-4902	TCGA-CJ-4902-01	61	MALE	1520	Kidney Clear Cell Renal Carcinoma	Kidney	Alive	T3a	NX	M0	Stage III	G3	0	1520			TUMOR FREE				61	TCGA-CJ-4902	9fe336a8-08a7-4fe7-bf45-afd6a8eb9c75	3	-22424	Not Applicable	0	1520	Not Available
TCGA-CW-5589	TCGA-CW-5589-01	52	MALE	2378	Kidney Clear Cell Renal Carcinoma	Kidney	Alive	T1a	NX	M0	Stage I	G2	0	2378			TUMOR FREE				52	TCGA-CW-5589	58ef1a13-a549-4043-b66c-5327bfcbd2e6	1	-19312	Not Applicable	0	2378	Not Available
TCGA-CZ-5466	TCGA-CZ-5466-01	67	MALE	685	Kidney Clear Cell Renal Carcinoma	Kidney	Alive	T3a	NX	M0	Stage III	G2	0	685			TUMOR FREE				67	TCGA-CZ-5466	5722df9f-5631-476d-a11b-b3c1e9a40fbf	11	-24669	Not Applicable	0	685	Not Available
TCGA-BP-5008	TCGA-BP-5008-01	46	MALE	1071	Kidney Clear Cell Renal Carcinoma	Kidney	Alive	T1a	NX	M0	Stage I	G2	0	1071			TUMOR FREE				46	TCGA-BP-5008	b472c982-f024-4e09-8326-071ee35ea55c	13	-17008	Not Applicable	0	1071	Not Available
TCGA-CJ-4874	TCGA-CJ-4874-01	73	FEMALE	2283	Kidney Clear Cell Renal Carcinoma	Kidney	Alive	T1b	N0	M0	Stage I	G3	0	2283			TUMOR FREE				73	TCGA-CJ-4874	804a6159-e381-44ea-8680-43c69d013cef	21	-26761	Not Applicable	0	2283	Not Available
TCGA-A3-A6NN	TCGA-A3-A6NN-01	78	MALE	3	Kidney Clear Cell Renal Carcinoma	Kidney	Alive	T1a	NX	M0	Stage I	G2	0	3			TUMOR FREE				78	TCGA-A3-A6NN	060B2104-A015-400E-86C6-6FEBFB02BBD3	30	-28689	Not Applicable	0	3	Not Available
TCGA-AK-3461	TCGA-AK-3461-01	72	MALE	2217	Kidney Clear Cell Renal Carcinoma	Kidney	Alive	T1a	NX	M0	Stage I	G2	0	2217			TUMOR FREE				72	TCGA-AK-3461	08c1bb22-81f5-4a6d-98ce-f9c31d896eab	12	-26464	Not Applicable	0	853	Not Available
TCGA-CJ-5686	TCGA-CJ-5686-01	59	FEMALE	2038	Kidney Clear Cell Renal Carcinoma	Kidney	Alive	T1b	NX	M0	Stage I	G3	0	2038			TUMOR FREE				59	TCGA-CJ-5686	0631dc8c-5950-4419-adf2-ec3b1e259fc8	15	-21836	Not Applicable	0	2038	Not Available
TCGA-B0-4847	TCGA-B0-4847-01	60	MALE	793	Kidney Clear Cell Renal Carcinoma	Kidney	Dead	T3a	NX	M1	Stage IV	G3	0	793			Discrepancy				60	TCGA-B0-4847	844ec449-eec0-4ea7-9da9-b75a164bef16	8	-22147	793	0	Not Available	Not Available
TCGA-A3-3322	TCGA-A3-3322-01	51	MALE	1478	Kidney Clear Cell Renal Carcinoma	Kidney	Alive	T1a	NX	M0	Stage I	G2	0	1478			TUMOR FREE				51	TCGA-A3-3322	36ed3269-0a57-4c50-bbfa-cfd2a7b56d4f	16	-18754	Not Applicable	0	1478	Not Available
TCGA-BP-5187	TCGA-BP-5187-01	54	MALE	406	Kidney Clear Cell Renal Carcinoma	Kidney	Alive	T1a	NX	M0	Stage I	G2	0	406			TUMOR FREE				54	TCGA-BP-5187	f217a4f9-d8d8-440e-b73a-5f0448b58c4f	31	-19999	Not Applicable	0	406	Not Available
TCGA-BP-4763	TCGA-BP-4763-01	79	FEMALE	1270	Kidney Clear Cell Renal Carcinoma	Kidney	Dead	T1a	NX	M0	Stage I	G2	0	1270			TUMOR FREE				79	TCGA-BP-4763	e04bd954-b207-481d-84fd-6c4f8d070e8a	12	-29150	1270	0	Not Available	Not Available
TCGA-B8-4622	TCGA-B8-4622-01	57	MALE	1525	Kidney Clear Cell Renal Carcinoma	Kidney	Alive	T3a	N0	M1	Stage IV	G3	1	1227			TUMOR FREE				57	TCGA-B8-4622	b125ff14-4fb4-4f90-8622-fed49bdfe954	11	-21135	Not Applicable	0	181	Not Available
TCGA-BP-4784	TCGA-BP-4784-01	67	FEMALE	1854	Kidney Clear Cell Renal Carcinoma	Kidney	Alive	T1a	NX	M0	Stage I	G2	0	1854			TUMOR FREE				67	TCGA-BP-4784	63dd7202-2ba3-41bb-8d05-8a7b4f34c7d1	9	-24603	Not Applicable	0	1854	Not Available
TCGA-CJ-4901	TCGA-CJ-4901-01	47	MALE	1450	Kidney Clear Cell Renal Carcinoma	Kidney	Alive	T3b	NX	M0	Stage III	G3	0	1450			TUMOR FREE				47	TCGA-CJ-4901	e45166cb-5150-4961-9e13-6891f02c1606	3	-17396	Not Applicable	0	1450	Not Available
TCGA-BP-4991	TCGA-BP-4991-01	54	MALE	1413	Kidney Clear Cell Renal Carcinoma	Kidney	Alive	T1a	NX	M0	Stage I	G2	0	1413			TUMOR FREE				54	TCGA-BP-4991	89500416-1a5e-4f52-a1b9-6394f3943e4d	13	-19739	Not Applicable	0	1044	Not Available
TCGA-CW-6096	TCGA-CW-6096-01	44	FEMALE	2701	Kidney Clear Cell Renal Carcinoma	Kidney	Alive	T1a	NX	M0	Stage I	G2	0	2701			TUMOR FREE				44	TCGA-CW-6096	f6cd140f-e331-41a3-8a6d-b93076458a37	25	-16140	Not Applicable	0	2127	Not Available
TCGA-BP-4999	TCGA-BP-4999-01	56	MALE	1266	Kidney Clear Cell Renal Carcinoma	Kidney	Alive	T1a	NX	M0	Stage I	G2	0	1266			TUMOR FREE				56	TCGA-BP-4999	9aa63985-16ba-4d43-a6ec-4a35f2ff6513	19	-20518	Not Applicable	0	1266	Not Available
TCGA-CJ-4642	TCGA-CJ-4642-01	47	MALE	3205	Kidney Clear Cell Renal Carcinoma	Kidney	Alive	T2	NX	M0	Stage II	G2	0	3205			TUMOR FREE				47	TCGA-CJ-4642	942c0088-c9a0-428c-a879-e16f8c5bfdb8	30	-17367	Not Applicable	0	1618	Not Available
TCGA-A3-A6NI	TCGA-A3-A6NI-01	47	MALE	1018	Kidney Clear Cell Renal Carcinoma	Kidney	Alive	T1a	NX	M0	Stage I	G3	0	1018			TUMOR FREE				47	TCGA-A3-A6NI	2953131E-9C34-4FA2-8AF4-2C8D66EA2821	26	-17190	Not Applicable	0	20	Not Available
TCGA-CZ-4863	TCGA-CZ-4863-01	51	FEMALE	1928	Kidney Clear Cell Renal Carcinoma	Kidney	Alive	T3b	N0	M0	Stage III	G3	0	1928			TUMOR FREE				51	TCGA-CZ-4863	88e7ce26-5b3f-4e4e-89b7-f706063fc467	14	-18730	Not Applicable	0	1691	Not Available
TCGA-B8-5165	TCGA-B8-5165-01	43	MALE	737	Kidney Clear Cell Renal Carcinoma	Kidney	Alive	T1a	N0	M0	Stage I	G2	0	737			TUMOR FREE				43	TCGA-B8-5165	89ea18fc-45ec-4e5c-969a-db2112dceefd	16	-15898	Not Applicable	0	8	Not Available
TCGA-B0-4822	TCGA-B0-4822-01	78	MALE	1111	Kidney Clear Cell Renal Carcinoma	Kidney	Dead	T2	NX	M0	Stage II	G4	1				WITH TUMOR				78	TCGA-B0-4822	a46f36c3-e886-4efe-945a-0cb2e5b765ef	8	-28774	1111	0	Not Available	Not Available
TCGA-BP-4341	TCGA-BP-4341-01	67	MALE	1589	Kidney Clear Cell Renal Carcinoma	Kidney	Dead	T3a	NX	M0	Stage III	G2	0	1589			WITH TUMOR				67	TCGA-BP-4341	8be7d2e2-1504-49d0-bbdd-893d3d12e072	17	-24727	1589	0	Not Available	Not Available
TCGA-B2-5636	TCGA-B2-5636-01	79	MALE	919	Kidney Clear Cell Renal Carcinoma	Kidney	Alive	T1a	NX	M0	Stage I	G2	0	919			TUMOR FREE				79	TCGA-B2-5636	ed2e9354-5ee1-4fcf-92ec-a1b507818b91	21	-28901	Not Applicable	0	258	Not Available
TCGA-DV-5565	TCGA-DV-5565-01	59	MALE	1329	Kidney Clear Cell Renal Carcinoma	Kidney	Alive	T1a	NX	M0	Stage I	G2	1				WITH TUMOR				59	TCGA-DV-5565	f6d28a1d-6691-4ac1-8afb-ab0e7dcef867	25	-21642	Not Applicable	0	1329	Not Available	TCGA-DV-5565-D13877	aff45daf-b926-4e59-80ac-70ba3f35d908	Not Available	18	Not Available	1189	ZD6474	Not Available	7	6	200	mg	RECURRENCE	Not Applicable	1	PO	YES	Targeted Molecular therapy	Not Available	Not Available
TCGA-B2-4102	TCGA-B2-4102-01	61	MALE	952	Kidney Clear Cell Renal Carcinoma	Kidney	Alive	T1b	NX	M0	Stage I	G2	0	952			TUMOR FREE				61	TCGA-B2-4102	bbbce1ba-c739-43ba-b9cf-a4f746491ae3	27	-22492	Not Applicable	0	15	Not Available
TCGA-BP-4968	TCGA-BP-4968-01	40	MALE	1746	Kidney Clear Cell Renal Carcinoma	Kidney	Alive	T1b	N0	M0	Stage I	G3	0	1746			TUMOR FREE				40	TCGA-BP-4968	1e417b93-837d-4110-9090-239eb82c3e20	14	-14651	Not Applicable	0	1746	Not Available
TCGA-CZ-4858	TCGA-CZ-4858-01	39	MALE	2105	Kidney Clear Cell Renal Carcinoma	Kidney	Dead	T2	NX	M0	Stage II	G4	1	597			WITH TUMOR				39	TCGA-CZ-4858	f06bdea2-4528-4a14-9cea-280af6b4c702	14	-14343	Not Applicable	0	1943	Not Available	TCGA-CZ-4858-D7716	6e51f78f-a493-4217-a249-35ddd5602891	Not Available	14	1715	1694	Interleukin 2-high dose	Not Available	2	2	600	[iU]/kg	PROGRESSION	Not Applicable	Not Available	IV	NO	Other, specify in notes	Biological Therapy	1360
TCGA-BP-4787	TCGA-BP-4787-01	59	FEMALE	480	Kidney Clear Cell Renal Carcinoma	Kidney	Dead	T3a	N0	M1	Stage IV	G4	1	259			WITH TUMOR				59	TCGA-BP-4787	500636a5-d42b-469f-98e2-fdd4dddc61a0	9	-21697	480	0	Not Available	Not Available	TCGA-BP-4787-D11361;TCGA-BP-4787-D11362;TCGA-BP-4787-D11359	0fdec60b-14c1-443d-a7c6-b4f0f34159d0;4edfe557-3699-45c5-8a0f-a1c831dbc79a;6cde261d-db81-44f3-885d-a1202bb65401	Not Available;Not Available;Not Available	9;9;9	388;440;333	361;412;53	Sorafenib;Temsirolimus;Sunitinib	Not Available;Not Available;Not Available	5;5;5	1;Not Available;7	400;25;50	mg;mg;mg	PROGRESSION;PROGRESSION;OTHER, SPECIFY IN NOTES	Not Applicable;Not Applicable;Metastasis	2;3;1	PO;IV;PO	NO;NO;NO	Targeted Molecular therapy;Chemotherapy;Targeted Molecular therapy	Not Available;Not Available;Not Available	Not Available;Not Available;Not Available
TCGA-CZ-4859	TCGA-CZ-4859-01	59	FEMALE	1787	Kidney Clear Cell Renal Carcinoma	Kidney	Alive	T1	N0	M0	Stage I	G2	0	1787			TUMOR FREE				59	TCGA-CZ-4859	dc43cfe0-8880-419f-946c-c0ad586e57ca	14	-21842	Not Applicable	0	1787	Not Available
TCGA-A3-3357	TCGA-A3-3357-01	62	MALE	2688	Kidney Clear Cell Renal Carcinoma	Kidney	Alive	T2	N0	M0	Stage II	G3	0	2688			TUMOR FREE				62	TCGA-A3-3357	4d856b5d-a59b-45f2-a9b2-4d43ec8a20e4	31	-22825	Not Applicable	0	1425	Not Available
TCGA-CJ-4895	TCGA-CJ-4895-01	62	MALE	1200	Kidney Clear Cell Renal Carcinoma	Kidney	Dead	T3a	NX	M1	Stage IV	G4	1	61			WITH TUMOR				62	TCGA-CJ-4895	b7994839-77a5-4725-aa58-a9e8c79dbfc2	24	-22892	1200	0	Not Available	Not Available	TCGA-CJ-4895-D6867;TCGA-CJ-4895-D9290;TCGA-CJ-4895-D9286;TCGA-CJ-4895-D9288	9254b0a1-4315-4018-9448-1f18c5680998;b59b9c89-24a8-40fc-b23f-e050c4132812;075290aa-7d9e-4f3b-97ee-e3d43f71dc67;7c8e6a67-e0f7-400b-9bd9-9acda09df66c	Not Available;Not Available;Not Available;Not Available	28;17;17;17	228;740;559;740	45;255;45;255	Tarceva;Xeloda;Avastin;Gemzar	Not Available;Not Available;Not Available;Not Available	1;3;3;3	Not Available;Not Available;Not Available;Not Available	Not Available;Not Available;Not Available;Not Available	Not Available;Not Available;Not Available;Not Available	PROGRESSION;PROGRESSION;PROGRESSION;PROGRESSION	Not Applicable;Not Applicable;Not Applicable;Not Applicable	Not Available;Not Available;Not Available;Not Available	PO;PO;IV;IV	NO;NO;NO;NO	Targeted Molecular therapy;Chemotherapy;Targeted Molecular therapy;Chemotherapy	Not Available;Not Available;Not Available;Not Available	Not Available;Not Available;Not Available;Not Available
TCGA-BP-5009	TCGA-BP-5009-01	52	MALE	1092	Kidney Clear Cell Renal Carcinoma	Kidney	Dead	T1b	NX	M0	Stage I	G3	1	324			WITH TUMOR				52	TCGA-BP-5009	57070e5b-0eb5-44b7-abb3-3007fa34543a	13	-19052	1092	0	Not Available	Not Available	TCGA-BP-5009-D9680;TCGA-BP-5009-D9683;TCGA-BP-5009-D9678;TCGA-BP-5009-D9681	62753c86-2bba-4018-ba2b-f1bde4e757c3;acadf3e7-76af-4657-bcb0-f8ff07e5d8c2;6e619ac0-1fae-4043-8203-45902fb4ce6f;418f9d32-3c0b-417a-a008-81977b4be13d	Not Available;Not Available;Not Available;Not Available	30;30;30;30	1023;Not Available;577;765	609;1029;338;765	Everolimus;Pazopanib;Sunitinib;Bevacizumab	Not Available;Not Available;Not Available;Not Available	3;3;3;3	5;Not Available;6;1	10;Not Available;50;800	mg;Not Available;mg;mg	PROGRESSION;OTHER, SPECIFY IN NOTES;OTHER, SPECIFY IN NOTES;PROGRESSION	Not Applicable;Not Available;recurrent AND metastatic;Not Applicable	2;4;1;3	PO;PO;PO;IV	NO;NO;NO;NO	Chemotherapy;Targeted Molecular therapy;Chemotherapy;Chemotherapy	Not Available;Not Available;Not Available;Not Available	Not Available;Not Available;Not Available;Not Available
TCGA-B0-5696	TCGA-B0-5696-01	69	MALE	2609	Kidney Clear Cell Renal Carcinoma	Kidney	Alive	T3a	N0	M0	Stage III	G4	1	1717			TUMOR FREE				69	TCGA-B0-5696	1d176c53-6cbb-4a39-9a6f-669b4f1cb575	5	-25552	Not Applicable	0	944	Not Available
TCGA-B0-5707	TCGA-B0-5707-01	39	FEMALE	3744	Kidney Clear Cell Renal Carcinoma	Kidney	Alive	T1a	N0	M0	Stage I	G3	0	3744			TUMOR FREE				39	TCGA-B0-5707	0a6a375b-3b61-453f-a64a-db3d49352949	25	-14598	Not Applicable	0	2592	Not Available
TCGA-CZ-5469	TCGA-CZ-5469-01	41	MALE	946	Kidney Clear Cell Renal Carcinoma	Kidney	Dead	T2	N0	M0	Stage II	G2	1	110			WITH TUMOR				41	TCGA-CZ-5469	6205c2d8-d431-4c4c-8ac6-ee407170e833	11	-15242	946	0	Not Available	Not Available	TCGA-CZ-5469-D9073	51e67e71-cb66-4363-b6fb-7c6cb7037aed	Not Available	11	597	223	sunitinib	Not Available	3	Not Available	37.5	mg/day	PROGRESSION	Not Applicable	Not Available	PO	NO	Targeted Molecular therapy	Not Available	Not Available
TCGA-BP-4334	TCGA-BP-4334-01	56	MALE	645	Kidney Clear Cell Renal Carcinoma	Kidney	Dead	T3a	N0	M0	Stage III	G3	1	442			TUMOR FREE				56	TCGA-BP-4334	e5eca191-f585-490d-81e3-9cced1047093	23	-20609	Not Applicable	0	645	Not Available	TCGA-BP-4334-D10945	f1c101cf-ebc1-4e9f-b1d7-9e232a6703e1	Not Available	2	Not Available	520	Interferon	Not Available	5	Not Available	6000000	Not Available	PROGRESSION	Not Applicable	1	SC	NO	Immunotherapy	Not Available	Not Available
TCGA-CW-6090	TCGA-CW-6090-01	68	MALE	2552	Kidney Clear Cell Renal Carcinoma	Kidney	Alive	T1b	NX	M0	Stage I	G3	0	2552			TUMOR FREE				68	TCGA-CW-6090	4dd51edf-05d1-445a-b43c-6fce29eb21d4	25	-24909	Not Applicable	0	2308	Not Available
TCGA-BP-4790	TCGA-BP-4790-01	76	MALE	1111	Kidney Clear Cell Renal Carcinoma	Kidney	Dead	T1a	NX	M0	Stage I	G2	0	1111			TUMOR FREE				76	TCGA-BP-4790	ffed886e-261e-464c-aa27-8204dd0eb9a1	9	-28076	1111	0	Not Available	Not Available
TCGA-B8-5546	TCGA-B8-5546-01	38	FEMALE	505	Kidney Clear Cell Renal Carcinoma	Kidney	Alive	T1b	N0	M0	Stage I	G2	0	505			TUMOR FREE				38	TCGA-B8-5546	7aece0e0-e57b-40b9-8ef3-8b98624b0e91	11	-14113	Not Applicable	0	14	Not Available
TCGA-B0-5095	TCGA-B0-5095-01	81	MALE	245	Kidney Clear Cell Renal Carcinoma	Kidney	Dead	T3a	N0	M0	Stage III	G3	0	245			TUMOR FREE				81	TCGA-B0-5095	616bc43c-34b9-48e8-8219-4ef4d052f91b	4	-29921	245	0	Not Available	Not Available
TCGA-B0-4706	TCGA-B0-4706-01	61	MALE	65	Kidney Clear Cell Renal Carcinoma	Kidney	Dead	T3a	NX	M0	Stage III	G4	0	65			TUMOR FREE				61	TCGA-B0-4706	26cc2c84-aaec-4cd1-9c45-dd08d372128d	29	-22331	65	0	26	26
TCGA-BP-4353	TCGA-BP-4353-01	61	MALE	375	Kidney Clear Cell Renal Carcinoma	Kidney	Dead	T1	N0	M0	Stage I	G2	0	375			TUMOR FREE				61	TCGA-BP-4353	f9e6afeb-cf13-4dd7-8a1f-571ab610df4f	11	-22415	375	0	Not Available	Not Available
TCGA-CZ-4861	TCGA-CZ-4861-01	63	MALE	446	Kidney Clear Cell Renal Carcinoma	Kidney	Dead	T2	NX	M0	Stage II	G2	1				WITH TUMOR				63	TCGA-CZ-4861	226ce515-c12c-4195-bb5d-d6df2e135ff6	14	-23053	446	0	Not Available	Not Available	TCGA-CZ-4861-D20605	689f0d94-bd0a-4fc4-a67a-046aa3514ef9	Not Available	18	32	-43	Sorafenib - Nexavar	Not Available	1	1	Not Available	Not Available	OTHER, SPECIFY IN NOTES	neoadjuvant	Not Available	PO	NO	Targeted Molecular therapy	Not Available	Not Available
TCGA-B0-4693	TCGA-B0-4693-01	72	FEMALE	77	Kidney Clear Cell Renal Carcinoma	Kidney	Dead	T3a	N0	M0	Stage III	G4	0	77			TUMOR FREE				72	TCGA-B0-4693	df3b1215-58fd-49c7-8f99-3a854d6cc667	9	-26659	77	0	Not Available	Not Available
TCGA-G6-A8L6	TCGA-G6-A8L6-01	55	MALE	313	Kidney Clear Cell Renal Carcinoma	Kidney	Dead	T2a	NX	M1	Stage IV	G3	1	304			WITH TUMOR				55	TCGA-G6-A8L6	28011111-4A01-4CDC-8D6B-7223FB2C501B	3	-20306	Not Applicable	0	305	Not Available	TCGA-G6-A8L6-D58227;TCGA-G6-A8L6-D58225;TCGA-G6-A8L6-D58226	8CA2D5C3-74D7-46B8-BA9B-52BEB3D62017;2D08B0B9-FCAE-43BE-92B4-1D58B09E5E00;55CA8E78-C80B-4957-8A71-16D55025F6D7	Not Available;Not Available;Not Available	2;3;3	Not Available;211;272	276;73;252	Avastin;Sutent;Axitnib	Not Applicable;Stable Disease;Stable Disease	4;4;4	Not Available;Not Available;Not Available	Not Available;Not Available;Not Available	Not Available;Not Available;Not Available	Not Available;Not Available;Not Available	Not Applicable;Not Applicable;Not Applicable	Not Available;Not Available;Not Available	Not Available;Not Available;Not Available	YES;NO;NO	Immunotherapy;Chemotherapy;Chemotherapy	Not Available;Not Available;Not Available	Not Available;Not Available;Not Available
TCGA-CW-5583	TCGA-CW-5583-01	51	FEMALE	2489	Kidney Clear Cell Renal Carcinoma	Kidney	Alive	T1a	NX	M0	Stage I	G2	0	2489			TUMOR FREE				51	TCGA-CW-5583	7080bc0a-709e-4871-9539-4616f194e310	26	-18666	Not Applicable	0	2489	Not Available
TCGA-MM-A84U	TCGA-MM-A84U-01	58	FEMALE	700	Kidney Clear Cell Renal Carcinoma	Kidney	Alive	T1a	NX	MX	Stage I	G2	0	700			TUMOR FREE				58	TCGA-MM-A84U	AA2B6825-3352-4D47-A637-48452F4A958B	14	-21375	Not Applicable	0	337	Not Available
TCGA-AK-3453	TCGA-AK-3453-01	58	FEMALE	2531	Kidney Clear Cell Renal Carcinoma	Kidney	Alive	T2	NX	M0	Stage II	G2	0	2531			Not Available				58	TCGA-AK-3453	fd5728e0-e495-45f5-aac8-c0856510c8aa	12	-21271	Not Applicable	0	1397	Not Available	TCGA-AK-3453-D4355	c4d89674-4155-4d65-8c93-6a0a92e587be	Not Available	12	Not Available	Not Available	Not Available	Not Available	11	Not Available	Not Available	Not Available	ADJUVANT	Not Applicable	1	Not Available	Not Available	Chemotherapy	Not Available	Not Available
TCGA-B0-5098	TCGA-B0-5098-01	53	FEMALE	1584	Kidney Clear Cell Renal Carcinoma	Kidney	Dead	T1	NX	M0	Stage I	G3	0	1584			Discrepancy				53	TCGA-B0-5098	3be0bc1d-d81f-4769-b650-8cc8858e45db	4	-19620	1584	0	Not Available	Not Available
TCGA-CJ-4644	TCGA-CJ-4644-01	48	FEMALE	336	Kidney Clear Cell Renal Carcinoma	Kidney	Dead	T3a	N0	M1	Stage IV	G3	1	93			WITH TUMOR				48	TCGA-CJ-4644	8fd493c5-1375-4f76-b337-c9a75e3abdbe	30	-17882	336	0	Not Available	Not Available	TCGA-CJ-4644-D9529;TCGA-CJ-4644-D9532;TCGA-CJ-4644-D9530;TCGA-CJ-4644-D10749;TCGA-CJ-4644-D10750	7d5cbe9b-e974-4f19-8878-6a0ba7996e82;b746fd6f-9a10-4c50-936e-541564bcd151;7171cb82-3852-4fe2-bac7-14c6a3ab38aa;48df2010-d4bd-4b71-af35-008ff98b2aea;c9a68985-cd93-423c-87f0-5c0871107e5d	Not Available;Not Available;Not Available;Not Available;Not Available	25;25;25;25;25	229;316;316;222;222	27;229;229;162;150	Oncophage;Tarceva;Avastin;Intron A;Capecitabine	Not Available;Not Available;Not Available;Not Available;Not Available	3;3;3;4;4	Not Available;Not Available;Not Available;1;Not Available	Not Available;Not Available;Not Available;1,000,000 units;2.50	Not Available;Not Available;Not Available;Not Available;g/day	PROGRESSION;PROGRESSION;PROGRESSION;PROGRESSION;PROGRESSION	Not Applicable;Not Applicable;Not Applicable;Not Applicable;Not Applicable	1;3;2;2;2	IM;PO;IV;SC;PO	NO;NO;NO;NO;NO	Other, specify in notes;Targeted Molecular therapy;Targeted Molecular therapy;Immunotherapy;Chemotherapy	vaccine;Not Available;Not Available;Not Available;Not Available	Not Available;Not Available;Not Available;Not Available;Not Available
TCGA-G6-A5PC	TCGA-G6-A5PC-01	54	FEMALE	242	Kidney Clear Cell Renal Carcinoma	Kidney	Dead	T1b	N0	M1	Stage IV	G4	0	242			WITH TUMOR				54	TCGA-G6-A5PC	3F0A2571-C088-4735-8152-61F6FD60AC63	25	-20029	242	0	Not Available	Not Available	TCGA-G6-A5PC-D44703	5DC3019B-3C23-44EF-9AE9-FF381CF2320F	Not Available	25	208	62	Sutent	Clinical Progressive Disease	6	Not Available	Not Available	Not Available	Not Available	Not Applicable	Not Available	Not Available	NO	Targeted Molecular therapy	Not Available	Not Available
TCGA-CZ-5452	TCGA-CZ-5452-01	69	MALE	1789	Kidney Clear Cell Renal Carcinoma	Kidney	Alive	T2	N0	M0	Stage II	G2	0	1789			TUMOR FREE				69	TCGA-CZ-5452	e9faa588-d45a-450a-81a2-949eb2834bc0	10	-25486	Not Applicable	0	1556	Not Available
TCGA-DV-A4W0	TCGA-DV-A4W0-05	55	MALE	2470	Kidney Clear Cell Renal Carcinoma	Kidney	Alive	T1b	NX	M0	Stage I	G3	1	2008			WITH TUMOR				55	TCGA-DV-A4W0	01277E9D-A35F-45D9-9E60-2E8CD79630A0	2	-20101	Not Applicable	0	2008	Not Available
TCGA-CZ-4856	TCGA-CZ-4856-01	62	FEMALE	18	Kidney Clear Cell Renal Carcinoma	Kidney	Alive	T1b	N0	M0	Stage I	G2	0	18			Not Available				62	TCGA-CZ-4856	fcecafa8-8b8b-4ae6-81bc-73acf05b211a	3	-22684	Not Applicable	0	18	Not Available
TCGA-CJ-4869	TCGA-CJ-4869-01	49	MALE	2554	Kidney Clear Cell Renal Carcinoma	Kidney	Alive	T2	N1	M0	Stage III	G2	1	1754			WITH TUMOR				49	TCGA-CJ-4869	06d86d68-0fd5-4c6e-8783-ed732a3291e8	3	-17923	Not Applicable	0	2554	Not Available	TCGA-CJ-4869-D7278;TCGA-CJ-4869-D7279	5b6b47ff-9927-47ce-9709-808915090758;8941a2e3-132e-40a4-85f2-416e15dd6e44	Not Available;Not Available	8;8	854;1963	767;881	Nexavaar;Sutent	Not Available;Not Available	2;2	Not Available;Not Available	Not Available;Not Available	Not Available;Not Available	RECURRENCE;RECURRENCE	Not Applicable;Not Applicable	Not Available;Not Available	PO;PO	NO;NO	Targeted Molecular therapy;Targeted Molecular therapy	Sorafenib;Not Available	Not Available;Not Available
TCGA-BP-5201	TCGA-BP-5201-01	63	MALE	951	Kidney Clear Cell Renal Carcinoma	Kidney	Alive	T3b	N0	M1	Stage IV	G4	1				WITH TUMOR				63	TCGA-BP-5201	54c9850c-9b67-42ea-a04b-16a88f786dfa	31	-23125	Not Applicable	0	951	Not Available	TCGA-BP-5201-D9676	51a5697f-1fa8-410c-9d4b-f7596084fd9f	Not Available	30	603	469	Interleukin-2	Not Available	3	2	Not Available	Not Available	PROGRESSION	Not Applicable	1	Not Available	NO	Immunotherapy	Not Available	Not Available
TCGA-AK-3433	TCGA-AK-3433-01	48	FEMALE	3409	Kidney Clear Cell Renal Carcinoma	Kidney	Alive	T2	N0	M0	Stage II	GX	0	3409			TUMOR FREE				48	TCGA-AK-3433	fdda296a-7321-4c8c-8076-40d92c570c8f	12	-17853	Not Applicable	0	2192	Not Available
TCGA-B8-4620	TCGA-B8-4620-01	70	FEMALE	777	Kidney Clear Cell Renal Carcinoma	Kidney	Alive	T3a	N0	M0	Stage III	G2	1	604			TUMOR FREE				70	TCGA-B8-4620	eda2b871-8a18-4854-92d8-d8d66fb127d8	11	-25786	Not Applicable	0	226	Not Available
TCGA-A3-3373	TCGA-A3-3373-01	54	FEMALE	1621	Kidney Clear Cell Renal Carcinoma	Kidney	Alive	T1b	N0	M0	Stage I	G3	0	1621			TUMOR FREE				54	TCGA-A3-3373	2bc5b2ec-aa8f-4889-9d92-d27f96c9fda1	31	-19964	Not Applicable	0	334	Not Available
TCGA-CJ-4893	TCGA-CJ-4893-01	76	FEMALE	750	Kidney Clear Cell Renal Carcinoma	Kidney	Alive	T1b	NX	M0	Stage I	G3	0	750			TUMOR FREE				76	TCGA-CJ-4893	d65f7f50-2cb0-45e7-866a-ba5c498aef52	24	-27885	Not Applicable	0	750	Not Available
TCGA-BP-4346	TCGA-BP-4346-01	57	MALE	1493	Kidney Clear Cell Renal Carcinoma	Kidney	Dead	T3b	N0	M0	Stage III	G3	0	1493			TUMOR FREE				57	TCGA-BP-4346	57959b73-534d-450c-b09d-f70ef1ffee25	16	-21057	1493	0	Not Available	Not Available
TCGA-EU-5905	TCGA-EU-5905-01	67	FEMALE	119	Kidney Clear Cell Renal Carcinoma	Kidney	Alive	T1	NX	M0	Stage I	G3	0	119			TUMOR FREE				67	TCGA-EU-5905	4481ca64-d37c-462d-9403-6b3339728e0c	19	-24475	Not Applicable	0	119	Not Available
TCGA-A3-3362	TCGA-A3-3362-01	60	FEMALE	1559	Kidney Clear Cell Renal Carcinoma	Kidney	Alive	T1a	N0	M0	Stage I	G2	0	1559			TUMOR FREE				60	TCGA-A3-3362	c7e9ba09-0826-466c-8555-6595de31ed31	30	-21988	Not Applicable	0	1559	Not Available
TCGA-CJ-5680	TCGA-CJ-5680-01	65	FEMALE	768	Kidney Clear Cell Renal Carcinoma	Kidney	Dead	T3a	NX	M1	Stage IV	G4	1	153			WITH TUMOR				65	TCGA-CJ-5680	5db69ebe-38db-4ef3-b825-674b4a6ddaee	22	-23778	768	0	Not Available	Not Available	TCGA-CJ-5680-D10857;TCGA-CJ-5680-D10871;TCGA-CJ-5680-D10874;TCGA-CJ-5680-D12649	852a6313-ee15-421c-9683-e3b07d970f1d;67fa6309-b5ad-4f62-a60e-adc3304e2632;604063dd-ab5f-4ad4-aa71-072f8af66077;a694a74a-e10e-4276-96b5-4d17abfb4681	Not Available;Not Available;Not Available;Not Available	28;28;28;5	186;247;616;629	53;220;275;466	oncophage vaccine;IL-2;avastin;Tarceva	Not Available;Not Available;Not Available;Not Available	4;4;4;6	12;15;24;1	0.2;49 million;10;150	mL;Not Available;mg/kg;mg/day	ADJUVANT;PROGRESSION;PROGRESSION;PROGRESSION	Not Applicable;Not Applicable;Not Applicable;Not Applicable	1;2;3;4	SC;IV;IV;PO	NO;NO;NO;NO	Immunotherapy;Immunotherapy;Targeted Molecular therapy;Targeted Molecular therapy	Not Available;Not Available;Not Available;Not Available	2.4;Not Available;Not Available;Not Available
TCGA-B8-5164	TCGA-B8-5164-01	65	MALE	26	Kidney Clear Cell Renal Carcinoma	Kidney	Alive	T3a	N0	M0	Stage III	G3	0	26			TUMOR FREE				65	TCGA-B8-5164	766999d7-fa28-415b-8783-be62b1b2fd70	16	-23863	Not Applicable	0	23	Not Available
TCGA-B4-5834	TCGA-B4-5834-01	59	MALE	38	Kidney Clear Cell Renal Carcinoma	Kidney	Alive	T1	N0	M0	Stage I	G1	0	38			TUMOR FREE				59	TCGA-B4-5834	afd60992-f279-46ee-8fb9-53f6be850f6c	28	-21713	Not Applicable	0	38	Not Available
TCGA-B8-5163	TCGA-B8-5163-01	63	FEMALE	822	Kidney Clear Cell Renal Carcinoma	Kidney	Alive	T3a	N0	M0	Stage III	G3	0	822			Not Available				63	TCGA-B8-5163	d4159990-85dd-4557-be1a-bd03818ea3ea	16	-23293	Not Applicable	0	4	Not Available
TCGA-CJ-4870	TCGA-CJ-4870-01	58	FEMALE	1498	Kidney Clear Cell Renal Carcinoma	Kidney	Alive	T3a	NX	M0	Stage III	G2	0	1498			TUMOR FREE				58	TCGA-CJ-4870	78048432-2de1-498c-9cf1-9c5bd43daa39	21	-21340	Not Applicable	0	1498	Not Available
TCGA-B0-5083	TCGA-B0-5083-01	63	MALE	1045	Kidney Clear Cell Renal Carcinoma	Kidney	Dead	T1a	N0	M0	Stage I	G3	0	1045			WITH TUMOR				63	TCGA-B0-5083	74fc9f65-b5f1-4b56-93a5-f90eaab52e31	3	-23034	1045	0	Not Available	Not Available
TCGA-BP-4340	TCGA-BP-4340-01	70	FEMALE	562	Kidney Clear Cell Renal Carcinoma	Kidney	Dead	T1b	N0	M0	Stage I	G2	0	562			TUMOR FREE				70	TCGA-BP-4340	34e8fbd8-ed33-4d11-af4a-dd33af37fe28	23	-25752	562	0	Not Available	Not Available
TCGA-CZ-5985	TCGA-CZ-5985-01	58	MALE	1997	Kidney Clear Cell Renal Carcinoma	Kidney	Alive	T2	N0	M0	Stage II	G2	0	1997			TUMOR FREE				58	TCGA-CZ-5985	4c474c70-1d72-49e8-a8cc-a4145c5ab607	4	-21242	Not Applicable	0	1629	Not Available
TCGA-BP-4163	TCGA-BP-4163-01	60	FEMALE	2839	Kidney Clear Cell Renal Carcinoma	Kidney	Alive	T3a	N0	M0	Stage III	G3	0	2839			TUMOR FREE				60	TCGA-BP-4163	e7c159b7-e7c3-4482-8e80-72402dc3fdb4	29	-21980	Not Applicable	0	2839	Not Available
TCGA-B2-A4SR	TCGA-B2-A4SR-01	61	MALE	507	Kidney Clear Cell Renal Carcinoma	Kidney	Alive	T2a	NX	M0	Stage II	Not Available	1	266			TUMOR FREE				61	TCGA-B2-A4SR	FC7065FC-D834-4E7D-98BD-CA6666BEB6CB	26	-22637	Not Applicable	0	343	Not Available
TCGA-BP-4986	TCGA-BP-4986-01	75	MALE	785	Kidney Clear Cell Renal Carcinoma	Kidney	Alive	T1a	N0	M0	Stage I	G3	0	785			TUMOR FREE				75	TCGA-BP-4986	ccd44d97-f0d5-47cd-9c12-af458c750d23	19	-27612	Not Applicable	0	785	Not Available
TCGA-BP-4960	TCGA-BP-4960-01	46	MALE	2172	Kidney Clear Cell Renal Carcinoma	Kidney	Alive	T2	N0	M0	Stage II	G3	0	2172			TUMOR FREE				46	TCGA-BP-4960	0d88e6ab-cf1d-4888-878b-0ac7d687c4cc	12	-17099	Not Applicable	0	2172	Not Available
TCGA-A3-3311	TCGA-A3-3311-01	57	MALE	1191	Kidney Clear Cell Renal Carcinoma	Kidney	Dead	T1	NX	M0	Stage I	G2	0	1191			TUMOR FREE				57	TCGA-A3-3311	0c139772-e303-45d1-b0c7-438fa1db105e	20	-21183	1191	0	Not Available	Not Available
TCGA-B0-4696	TCGA-B0-4696-01	58	MALE	866	Kidney Clear Cell Renal Carcinoma	Kidney	Dead	T3a	N0	M0	Stage III	G3	1	794			WITH TUMOR				58	TCGA-B0-4696	12adefc4-c9fd-46d3-904b-8fc52d5f1913	8	-21317	866	0	Not Available	Not Available
TCGA-CZ-5467	TCGA-CZ-5467-01	86	FEMALE	73	Kidney Clear Cell Renal Carcinoma	Kidney	Dead	T3a	N0	M0	Stage III	G4	1	62			WITH TUMOR				86	TCGA-CZ-5467	b602a73b-809c-44c6-a787-d496705e7ae8	11	-31473	73	0	Not Available	Not Available
TCGA-B0-5107	TCGA-B0-5107-01	65	FEMALE	927	Kidney Clear Cell Renal Carcinoma	Kidney	Dead	T2	N0	M1	Stage IV	G4	1	549			WITH TUMOR				65	TCGA-B0-5107	6b1ff32f-75a4-44aa-9da4-b6872e179c9f	4	-23929	927	0	Not Available	Not Available	TCGA-B0-5107-D31607	1e2025bb-698c-4a31-9302-fe90f67db312	Not Available	7	Not Available	11	SUTENT	Clinical Progressive Disease	5	Not Available	Not Available	Not Available	Not Available	Not Applicable	Not Available	Not Available	NO	Chemotherapy	Not Available	Not Available
TCGA-B0-5092	TCGA-B0-5092-01	53	FEMALE	459	Kidney Clear Cell Renal Carcinoma	Kidney	Dead	T1a	N0	M1	Stage IV	G3	1				WITH TUMOR				53	TCGA-B0-5092	d51fa004-23e6-41a7-9237-ce9916e2e394	4	-19611	459	0	Not Available	Not Available
TCGA-CJ-4899	TCGA-CJ-4899-01	42	MALE	1528	Kidney Clear Cell Renal Carcinoma	Kidney	Alive	T1b	NX	M0	Stage I	G2	0	1528			TUMOR FREE				42	TCGA-CJ-4899	900b5f21-e8fb-4a3f-b8e3-ef098716e508	24	-15637	Not Applicable	0	1528	Not Available
TCGA-BP-4344	TCGA-BP-4344-01	75	FEMALE	1666	Kidney Clear Cell Renal Carcinoma	Kidney	Alive	T1a	NX	M0	Stage I	G2	0	1666			TUMOR FREE				75	TCGA-BP-4344	513a4de3-427d-4823-8644-b6faf69a137f	10	-27561	Not Applicable	0	1666	Not Available
TCGA-B0-4846	TCGA-B0-4846-01	52	MALE	1200	Kidney Clear Cell Renal Carcinoma	Kidney	Dead	T3a	N0	M1	Stage IV	G2	1	163			WITH TUMOR				52	TCGA-B0-4846	d99f31f7-2b3b-47e8-bd26-8d37da22aca0	8	-19139	1200	0	Not Available	Not Available
TCGA-DV-A4VX	TCGA-DV-A4VX-01	59	MALE	1626	Kidney Clear Cell Renal Carcinoma	Kidney	Dead	T3b	N0	M1	Stage IV	G4	1				WITH TUMOR				59	TCGA-DV-A4VX	EF2D7EF5-CDFC-48C9-B3FE-6EAF3BE1106D	20	-21670	1626	0	Not Available	Not Available	TCGA-DV-A4VX-D39044;TCGA-DV-A4VX-D39045	7880BC8A-7E1D-42DB-A721-6B336D67A093;0E637E76-7F7E-442D-B3DE-F1737B52A179	Not Available;Not Available	3;3	482;1503	56;482	Sunitinib;Sorafenib	Stable Disease;Clinical Progressive Disease	12;12	Not Available;Not Available	Not Available;Not Available	Not Available;Not Available	Not Available;Not Available	Not Applicable;Not Applicable	Not Available;Not Available	Not Available;Not Available	NO;NO	Targeted Molecular therapy;Targeted Molecular therapy	Not Available;Not Available	Not Available;Not Available
TCGA-B2-4099	TCGA-B2-4099-01	83	MALE	972	Kidney Clear Cell Renal Carcinoma	Kidney	Alive	T1a	NX	M0	Stage I	G3	0	972			TUMOR FREE				83	TCGA-B2-4099	1adb05d4-e1ca-4ede-81c7-ff24a243abae	27	-30355	Not Applicable	0	111	Not Available
TCGA-G6-A8L8	TCGA-G6-A8L8-01	62	FEMALE	1091	Kidney Clear Cell Renal Carcinoma	Kidney	Dead	T1b	NX	MX	Stage I	G3	0	1091			TUMOR FREE				62	TCGA-G6-A8L8	6B033BF5-4AD9-419F-9D2C-63E2E8C80066	3	-22649	Not Applicable	0	474	Not Available
TCGA-AK-3426	TCGA-AK-3426-01	37	MALE	885	Kidney Clear Cell Renal Carcinoma	Kidney	Dead	T3a	N1	M0	Stage III	G3	0	885			WITH TUMOR				37	TCGA-AK-3426	c5265ca6-2cb5-406d-a635-c4c783561107	10	-13770	885	0	Not Available	Not Available	TCGA-AK-3426-D4313	3ebcad24-5a0f-4565-9401-f3ebf8fefad7	Not Available	10	522	465	Interferon	Not Available	11	Not Available	3	Not Available	RECURRENCE	Not Applicable	1	SC	NO	Immunotherapy	Not Available	Not Available
TCGA-B0-5699	TCGA-B0-5699-01	53	MALE	3841	Kidney Clear Cell Renal Carcinoma	Kidney	Alive	T1	N0	M0	Stage I	G2	0	3841			TUMOR FREE				53	TCGA-B0-5699	c814c26c-ee8e-4fd8-a3d3-441b302ead3b	8	-19647	Not Applicable	0	2426	Not Available
TCGA-AK-3425	TCGA-AK-3425-01	68	MALE	3343	Kidney Clear Cell Renal Carcinoma	Kidney	Alive	T1	N0	M0	Stage I	G2	0	3343			Not Available				68	TCGA-AK-3425	1b3f2411-52cd-4482-bea2-95cf72020c6f	18	-24912	Not Applicable	0	3343	Not Available
TCGA-BP-4770	TCGA-BP-4770-01	73	FEMALE	329	Kidney Clear Cell Renal Carcinoma	Kidney	Dead	T4	N0	M0	Stage IV	G4	1	169			WITH TUMOR				73	TCGA-BP-4770	c3cc716b-1b9c-4e73-9a40-f1f891a17c2d	4	-26824	329	0	Not Available	Not Available	TCGA-BP-4770-D11188	52c3f62f-beeb-4f58-b4e1-a829236a5240	Not Available	4	Not Available	211	Interferon	Not Available	5	Not Available	5000000	Not Available	OTHER, SPECIFY IN NOTES	metastasis	1	SC	NO	Immunotherapy	Not Available	Not Available
TCGA-B0-5706	TCGA-B0-5706-01	45	MALE	3205	Kidney Clear Cell Renal Carcinoma	Kidney	Alive	T2	N0	M0	Stage II	G2	0	3205			TUMOR FREE				45	TCGA-B0-5706	3b2b492b-94af-4540-b283-3b9ef98d5b2f	25	-16442	Not Applicable	0	2414	Not Available
TCGA-B0-4819	TCGA-B0-4819-01	60	FEMALE	183	Kidney Clear Cell Renal Carcinoma	Kidney	Dead	T3b	NX	M1	Stage IV	G4	0	183			TUMOR FREE				60	TCGA-B0-4819	52d80054-3745-438c-b96e-e344c4ee4a5d	8	-22220	183	0	183	6
TCGA-B0-5402	TCGA-B0-5402-01	64	MALE	1290	Kidney Clear Cell Renal Carcinoma	Kidney	Alive	T4	NX	M0	Stage IV	G4	1	444			Not Available				64	TCGA-B0-5402	d7ab7ec0-3de7-4ffd-a5ac-f75579355b2a	31	-23477	Not Applicable	0	10	Not Available
TCGA-A3-3349	TCGA-A3-3349-01	34	FEMALE	1385	Kidney Clear Cell Renal Carcinoma	Kidney	Alive	T1b	N0	M0	Stage I	G2	0	1385			TUMOR FREE				34	TCGA-A3-3349	0bbfeec1-fbae-4c92-ae90-60ba39303bd8	30	-12431	Not Applicable	0	1385	Not Available
TCGA-B0-5812	TCGA-B0-5812-01	53	MALE	3834	Kidney Clear Cell Renal Carcinoma	Kidney	Alive	T1b	NX	M0	Stage I	G3	0	3834			TUMOR FREE				53	TCGA-B0-5812	326745d8-98ca-4f4d-b217-96aea9faa1ad	2	-19600	Not Applicable	0	2325	Not Available
TCGA-B0-4842	TCGA-B0-4842-01	73	FEMALE	1724	Kidney Clear Cell Renal Carcinoma	Kidney	Dead	T3a	N0	M0	Stage III	G4	1	250			WITH TUMOR				73	TCGA-B0-4842	1b0ad45e-b917-4e91-83c4-e5386cdf0eee	3	-27019	1724	0	Not Available	Not Available
TCGA-BP-4801	TCGA-BP-4801-01	57	MALE	1124	Kidney Clear Cell Renal Carcinoma	Kidney	Alive	T1a	NX	M0	Stage I	G2	0	1124			TUMOR FREE				57	TCGA-BP-4801	a68bd706-58e7-4d36-bffa-6c94986a8d4e	12	-20825	Not Applicable	0	1124	Not Available
TCGA-A3-3378	TCGA-A3-3378-01	60	MALE	630	Kidney Clear Cell Renal Carcinoma	Kidney	Alive	T1	N0	M0	Stage I	G3	0	630			TUMOR FREE				60	TCGA-A3-3378	798d51ff-182e-406c-8885-8a198d9959d1	29	-22090	Not Applicable	0	630	Not Available
TCGA-DV-5575	TCGA-DV-5575-01	52	FEMALE	1729	Kidney Clear Cell Renal Carcinoma	Kidney	Alive	T1a	NX	M0	Stage I	G2	1				WITH TUMOR				52	TCGA-DV-5575	0ff579a1-e295-408d-b194-febbca798e34	28	-19022	Not Applicable	0	1006	Not Available
TCGA-B2-5641	TCGA-B2-5641-01	79	MALE	656	Kidney Clear Cell Renal Carcinoma	Kidney	Alive	T1a	N0	M0	Stage I	G3	0	656			TUMOR FREE				79	TCGA-B2-5641	a682a2a3-dc53-4b7e-8929-07215737ec5e	21	-28953	Not Applicable	0	168	Not Available
TCGA-B0-4849	TCGA-B0-4849-01	51	MALE	69	Kidney Clear Cell Renal Carcinoma	Kidney	Dead	T3a	NX	M0	Stage III	G3	1	4			WITH TUMOR				51	TCGA-B0-4849	9d202594-7697-443f-a1ee-d8e7b28ecb8f	8	-18843	69	0	Not Available	Not Available
TCGA-B8-5158	TCGA-B8-5158-01	56	MALE	1218	Kidney Clear Cell Renal Carcinoma	Kidney	Alive	T3a	N1	M0	Stage III	G4	0	1218			TUMOR FREE				56	TCGA-B8-5158	e7afc830-fa22-4562-a1f3-0f4f5a34eacd	15	-20764	Not Applicable	0	90	Not Available
TCGA-BP-5007	TCGA-BP-5007-01	45	MALE	1140	Kidney Clear Cell Renal Carcinoma	Kidney	Alive	T2	N0	M0	Stage II	G2	0	1140			TUMOR FREE				45	TCGA-BP-5007	e548aeb2-04ca-48f8-af8d-8acb745748fc	13	-16793	Not Applicable	0	1140	Not Available
TCGA-B0-5710	TCGA-B0-5710-01	57	MALE	2430	Kidney Clear Cell Renal Carcinoma	Kidney	Alive	T1b	N0	M0	Stage I	G2	1	1441			WITH TUMOR				57	TCGA-B0-5710	bb4a6123-5851-4e49-b859-606ffd2a4d11	25	-21168	Not Applicable	0	957	Not Available
TCGA-BP-5176	TCGA-BP-5176-01	78	FEMALE	1590	Kidney Clear Cell Renal Carcinoma	Kidney	Dead	T1a	NX	M0	Stage I	G2	0	1590			TUMOR FREE				78	TCGA-BP-5176	9490cd1e-be30-45d3-b1ea-42c157d5f49d	21	-28727	1590	0	Not Available	Not Available
TCGA-BP-4782	TCGA-BP-4782-01	55	FEMALE	354	Kidney Clear Cell Renal Carcinoma	Kidney	Alive	T1a	NX	M0	Stage I	G2	0	354			Discrepancy				55	TCGA-BP-4782	9a404208-c3d3-4e6b-b511-1a4ccf595c18	Not Available	-20102	Not Applicable	0	354	Not Available
TCGA-EU-5907	TCGA-EU-5907-01	81	MALE	127	Kidney Clear Cell Renal Carcinoma	Kidney	Alive	T3a	NX	M0	Stage III	G3	0	127			TUMOR FREE				81	TCGA-EU-5907	28c8c2c6-c7bd-4a35-baaf-54133c2ba3ee	20	-29863	Not Applicable	0	127	Not Available
TCGA-B8-A54I	TCGA-B8-A54I-01	48	MALE	150	Kidney Clear Cell Renal Carcinoma	Kidney	Alive	T1b	NX	M0	Stage I	G3	0	150			TUMOR FREE				48	TCGA-B8-A54I	7E620E32-54C5-4F5B-9E18-211516A3EB41	27	-17722	Not Applicable	0	150	Not Available
TCGA-B0-4712	TCGA-B0-4712-01	76	MALE	1337	Kidney Clear Cell Renal Carcinoma	Kidney	Dead	T3a	NX	M1	Stage IV	G3	1				WITH TUMOR				76	TCGA-B0-4712	3f72d63f-ad48-4500-baf6-897b1d6dda7d	29	-28095	1337	0	Not Available	Not Available
TCGA-BP-4964	TCGA-BP-4964-01	54	FEMALE	1862	Kidney Clear Cell Renal Carcinoma	Kidney	Alive	T1a	N0	M0	Stage I	G2	0	1862			TUMOR FREE				54	TCGA-BP-4964	db601d82-e2e7-469c-91da-3dbfcb477326	12	-20084	Not Applicable	0	1862	Not Available
TCGA-BP-4351	TCGA-BP-4351-01	51	FEMALE	970	Kidney Clear Cell Renal Carcinoma	Kidney	Alive	T3a	N0	M0	Stage III	G2	1	873			WITH TUMOR				51	TCGA-BP-4351	a8e0f80a-7049-4b5a-af21-cb6421286271	16	-18662	Not Applicable	0	970	Not Available
TCGA-BP-4164	TCGA-BP-4164-01	51	FEMALE	992	Kidney Clear Cell Renal Carcinoma	Kidney	Dead	T3a	NX	M0	Stage III	G2	0	992			TUMOR FREE				51	TCGA-BP-4164	ba96288c-60d3-4e56-8940-90c5b22d4ddc	29	-18898	992	0	Not Available	Not Available
TCGA-BP-4170	TCGA-BP-4170-01	72	FEMALE	2343	Kidney Clear Cell Renal Carcinoma	Kidney	Dead	T1b	N0	M0	Stage I	G2	0	2343			TUMOR FREE				72	TCGA-BP-4170	83bdd67b-3dfd-458b-aaa1-5a0b051056e8	21	-26596	2343	0	Not Available	Not Available
TCGA-DV-5567	TCGA-DV-5567-01	40	FEMALE	2004	Kidney Clear Cell Renal Carcinoma	Kidney	Alive	T1a	NX	M0	Stage I	G2	1	2004			WITH TUMOR				40	TCGA-DV-5567	aba26e6b-f11c-4ae6-a0d6-85bdd2060e8f	28	-14642	Not Applicable	0	910	Not Available
TCGA-CZ-5989	TCGA-CZ-5989-01	60	MALE	1905	Kidney Clear Cell Renal Carcinoma	Kidney	Alive	T2	N0	M0	Stage II	G2	0	1905			TUMOR FREE				60	TCGA-CZ-5989	13e25128-9be1-4f67-a43f-a8744a619203	4	-22170	Not Applicable	0	1599	Not Available
TCGA-DV-A4VZ	TCGA-DV-A4VZ-01	53	MALE	365	Kidney Clear Cell Renal Carcinoma	Kidney	Alive	T1a	NX	MX	Stage I	G2	0	365			TUMOR FREE				53	TCGA-DV-A4VZ	FEF57C51-0858-42FB-B9EB-3727D274A4E1	20	-19560	Not Applicable	0	365	Not Available
TCGA-CJ-4918	TCGA-CJ-4918-01	64	MALE	93	Kidney Clear Cell Renal Carcinoma	Kidney	Dead	T3a	N0	M1	Stage IV	G4	1	33			WITH TUMOR				64	TCGA-CJ-4918	267ff78b-bceb-466e-8582-c560fe227ff0	8	-23379	93	0	Not Available	Not Available	TCGA-CJ-4918-D7290	7cb2bbac-c189-47ae-a6ce-0812f685b88b	Not Available	8	45	36	Gemcitabine	Not Available	2	1	Not Available	Not Available	PROGRESSION	Not Applicable	1	IV	NO	Chemotherapy	Not Available	Not Available
TCGA-CZ-5456	TCGA-CZ-5456-01	57	MALE	2422	Kidney Clear Cell Renal Carcinoma	Kidney	Alive	T2	N0	M0	Stage II	G3	1	951			WITH TUMOR				57	TCGA-CZ-5456	467bf226-a646-4217-bce6-8d0f11c756eb	11	-21164	Not Applicable	0	1558	Not Available	TCGA-CZ-5456-D9019	164714d6-5bec-464c-885c-4d81682616cd	Not Available	11	1286	1124	Pazopanib	Not Available	3	4	800	mg	PROGRESSION	Not Applicable	Not Available	PO	NO	Targeted Molecular therapy	Not Available	Not Available
TCGA-BP-4331	TCGA-BP-4331-01	52	MALE	2454	Kidney Clear Cell Renal Carcinoma	Kidney	Dead	T1a	N0	M0	Stage I	G2	0	2454			WITH TUMOR				52	TCGA-BP-4331	39867756-0ef0-4408-a0e1-c85ae7adb8ee	6	-19022	2454	0	Not Available	Not Available
TCGA-B0-5711	TCGA-B0-5711-01	50	MALE	3989	Kidney Clear Cell Renal Carcinoma	Kidney	Alive	T3b	NX	M0	Stage III	G3	1	3766			TUMOR FREE				50	TCGA-B0-5711	88c91a7b-5c41-4361-85d0-da759ab94204	25	-18444	Not Applicable	0	2553	Not Available
TCGA-EU-5904	TCGA-EU-5904-01	47	FEMALE	551	Kidney Clear Cell Renal Carcinoma	Kidney	Alive	T1	NX	M0	Stage I	G1	0	551			TUMOR FREE				47	TCGA-EU-5904	2de427e2-b1f3-4915-9750-ab6414edc92e	23	-17468	Not Applicable	0	551	Not Available
TCGA-CJ-4890	TCGA-CJ-4890-01	72	MALE	3519	Kidney Clear Cell Renal Carcinoma	Kidney	Alive	T3a	N0	M1	Stage IV	G4	1	70			WITH TUMOR				72	TCGA-CJ-4890	46d34d0c-b8a2-4ebd-b9a0-5485904ecafa	24	-26604	Not Applicable	0	2085	Not Available	TCGA-CJ-4890-D6861;TCGA-CJ-4890-D9959;TCGA-CJ-4890-D9953;TCGA-CJ-4890-D9956;TCGA-CJ-4890-D9952;TCGA-CJ-4890-D9961	388898f3-bb79-4469-aaa0-39327882283c;e38d0bef-e746-47e6-a0bc-762fdc1919be;0978afe3-0801-4e3a-a499-1f9b4aa63be9;5916d249-20d8-420a-bd3f-ee16a03ca70d;5442b568-0b8a-4115-8b6d-977e5df77929;e1b40910-8c57-4eda-86a4-5f9508be8fba	Not Available;Not Available;Not Available;Not Available;Not Available;Not Available	28;4;4;4;4;4	211;1636;444;1483;444;1698	70;1483;263;480;263;1636	Interferon;Nexavar;Tipifarnib;Sutent;Sorafenib;Afinitor	Not Available;Not Available;Not Available;Not Available;Not Available;Not Available	1;4;4;4;4;4	4;Not Available;6;Not Available;6;Not Available	Not Available;Not Available;Not Available;Not Available;Not Available;Not Available	Not Available;Not Available;Not Available;Not Available;Not Available;Not Available	PROGRESSION;PROGRESSION;PROGRESSION;PROGRESSION;PROGRESSION;PROGRESSION	Not Applicable;Not Applicable;Not Applicable;Not Applicable;Not Applicable;Not Applicable	Not Available;Not Available;Not Available;Not Available;Not Available;Not Available	SC;PO;PO;PO;PO;PO	NO;NO;NO;NO;NO;NO	Immunotherapy;Targeted Molecular therapy;Targeted Molecular therapy;Targeted Molecular therapy;Targeted Molecular therapy;Targeted Molecular therapy	Not Available;Not Available;Not Available;Not Available;Not Available;Not Available	Not Available;Not Available;Not Available;Not Available;Not Available;Not Available
TCGA-B0-4698	TCGA-B0-4698-01	75	MALE	42	Kidney Clear Cell Renal Carcinoma	Kidney	Dead	T4	NX	M0	Stage IV	G4	1				WITH TUMOR				75	TCGA-B0-4698	5b66c4ae-3aed-4212-baa1-dac33bab8ebe	29	-27417	42	0	Not Available	Not Available
TCGA-CZ-5987	TCGA-CZ-5987-01	60	MALE	445	Kidney Clear Cell Renal Carcinoma	Kidney	Dead	T3b	NX	M1	Stage IV	G2	1	377			WITH TUMOR				60	TCGA-CZ-5987	f5759059-c0e3-4f1a-af96-5c7197d3c33c	4	-21928	445	0	Not Available	Not Available
TCGA-BP-4330	TCGA-BP-4330-01	60	FEMALE	1888	Kidney Clear Cell Renal Carcinoma	Kidney	Alive	T3a	N0	M0	Stage III	G2	0	1888			TUMOR FREE				60	TCGA-BP-4330	fdfaf862-46a4-4792-8487-810c6d1f9093	23	-22239	Not Applicable	0	1888	Not Available
TCGA-CJ-4638	TCGA-CJ-4638-01	46	FEMALE	431	Kidney Clear Cell Renal Carcinoma	Kidney	Dead	T3a	N1	M1	Stage IV	G4	1	70			WITH TUMOR				46	TCGA-CJ-4638	06197e26-3cb0-4bd0-a6e8-dd9af5047c6a	30	-17110	431	0	Not Available	Not Available	TCGA-CJ-4638-D6635;TCGA-CJ-4638-D9421;TCGA-CJ-4638-D9420;TCGA-CJ-4638-D9419	a35ff921-80b8-4e3f-8530-b47b5a68224c;331065f1-e997-4f48-b80d-594232107917;9bc6a537-f896-4571-b090-aa5369b2fdc7;0f9a0801-21be-4181-af14-88aeee0f9eaa	Not Available;Not Available;Not Available;Not Available	24;23;23;23	160;281;221;252	70;252;192;70	GEMICTIABINE;Avastin;interleukin-2;5-fluorouracil	Not Available;Not Available;Not Available;Not Available	1;3;3;3	5;Not Available;Not Available;Not Available	Not Available;Not Available;Not Available;Not Available	Not Available;Not Available;Not Available;Not Available	PROGRESSION;PROGRESSION;PROGRESSION;PROGRESSION	Not Applicable;Not Applicable;Not Applicable;Not Applicable	Unknown;Unknown;Unknown;Unknown	PO;PO;SC;IV	NO;NO;NO;NO	Chemotherapy;Chemotherapy;Chemotherapy;Chemotherapy	Not Available;Not Available;Not Available;Not Available	Not Available;Not Available;Not Available;Not Available
TCGA-A3-3380	TCGA-A3-3380-01	54	MALE	567	Kidney Clear Cell Renal Carcinoma	Kidney	Alive	T1	N0	M0	Stage I	G2	0	567			TUMOR FREE				54	TCGA-A3-3380	8ed08632-b5b3-4be3-bd71-999456fa2d23	11	-19828	Not Applicable	0	567	Not Available
TCGA-G6-A8L7	TCGA-G6-A8L7-01	81	FEMALE	2133	Kidney Clear Cell Renal Carcinoma	Kidney	Alive	T1b	N0	MX	Stage I	G3	0	2133			TUMOR FREE				81	TCGA-G6-A8L7	1D37BECB-7A1F-4D04-A0D1-BB14192B56F6	3	-29883	Not Applicable	0	1727	Not Available
TCGA-BP-4971	TCGA-BP-4971-01	40	MALE	1487	Kidney Clear Cell Renal Carcinoma	Kidney	Alive	T3a	N0	M0	Stage III	G3	0	1487			TUMOR FREE				40	TCGA-BP-4971	e173c4ba-9c08-4ce6-b46c-1673b5af9e2d	19	-14675	Not Applicable	0	1487	Not Available
TCGA-BP-4799	TCGA-BP-4799-01	70	MALE	1133	Kidney Clear Cell Renal Carcinoma	Kidney	Dead	T3b	N0	M0	Stage III	G3	1	352			WITH TUMOR				70	TCGA-BP-4799	e719b7f3-27c4-4017-9d34-a660776c2cd7	9	-25842	1133	0	Not Available	Not Available
TCGA-CZ-4854	TCGA-CZ-4854-01	68	MALE	1404	Kidney Clear Cell Renal Carcinoma	Kidney	Dead	T1b	N0	M0	Stage I	G2	0	1404			TUMOR FREE				68	TCGA-CZ-4854	2efcefca-5e52-4b3d-a48a-9e9c73cc0141	3	-24876	1404	0	Not Available	Not Available
TCGA-A3-3387	TCGA-A3-3387-01	49	MALE	617	Kidney Clear Cell Renal Carcinoma	Kidney	Alive	T1a	N0	M0	Stage I	G2	0	617			TUMOR FREE				49	TCGA-A3-3387	9dc7812b-c7a2-4de4-bf6d-4c7261384a62	17	-17920	Not Applicable	0	617	Not Available
TCGA-B0-5104	TCGA-B0-5104-01	90	FEMALE	0	Kidney Clear Cell Renal Carcinoma	Kidney	Dead	T1	N0	M0	Stage I	G2	0	0			TUMOR FREE				90	TCGA-B0-5104	fb3a387f-ebc6-4422-a782-5c19056f77f2	7	-32873	0	0	Not Available	Not Available
TCGA-B0-5705	TCGA-B0-5705-01	65	FEMALE	4537	Kidney Clear Cell Renal Carcinoma	Kidney	Alive	T1	N0	M0	Stage I	G2	0	4537			TUMOR FREE				65	TCGA-B0-5705	62cf9546-b932-4a5e-bc9b-4103506d296d	25	-23746	Not Applicable	0	3335	Not Available
TCGA-A3-A8CQ	TCGA-A3-A8CQ-01	59	FEMALE	3	Kidney Clear Cell Renal Carcinoma	Kidney	Alive	T1a	NX	M0	Stage I	G2	0	3			TUMOR FREE				59	TCGA-A3-A8CQ	B39D6675-9378-4652-8A28-9B52B8CA88CE	29	-21572	Not Applicable	0	3	Not Available
TCGA-DV-5566	TCGA-DV-5566-01	67	FEMALE	1398	Kidney Clear Cell Renal Carcinoma	Kidney	Alive	T1a	NX	M0	Stage I	G2	1				WITH TUMOR				67	TCGA-DV-5566	4b2ec8aa-8460-440e-b75b-6b92ae7a3ffc	28	-24717	Not Applicable	0	1398	Not Available
TCGA-BP-4976	TCGA-BP-4976-01	77	MALE	1632	Kidney Clear Cell Renal Carcinoma	Kidney	Alive	T1a	NX	M0	Stage I	G3	0	1632			TUMOR FREE				77	TCGA-BP-4976	2375ef64-8212-4ad4-97e8-bfa6d1db430f	19	-28380	Not Applicable	0	1632	Not Available
TCGA-A3-3358	TCGA-A3-3358-01	57	FEMALE	1307	Kidney Clear Cell Renal Carcinoma	Kidney	Alive	T1a	N0	M0	Stage I	G2	0	1307			TUMOR FREE				57	TCGA-A3-3358	8a575e00-5dc5-416d-a8f5-2cdfb8e62c31	17	-21087	Not Applicable	0	1307	1307
TCGA-B0-5694	TCGA-B0-5694-01	71	MALE	480	Kidney Clear Cell Renal Carcinoma	Kidney	Dead	T3a	N0	M0	Stage III	G3	1	288			WITH TUMOR				71	TCGA-B0-5694	11111b58-c7df-4291-ad8a-4baec9ff7d1f	5	-26060	480	0	Not Available	Not Available	TCGA-B0-5694-D31875	4ac87a38-e1a6-4778-8a93-48f6dc837641	Not Available	10	469	441	Pazopanib	Clinical Progressive Disease	5	Not Available	Not Available	Not Available	Not Available	Not Applicable	Not Available	Not Available	NO	Chemotherapy	Not Available	Not Available
TCGA-CJ-5689	TCGA-CJ-5689-01	90	MALE	0	Kidney Clear Cell Renal Carcinoma	Kidney	Dead	T1b	NX	M0	Stage I	G4	0	0			TUMOR FREE				90	TCGA-CJ-5689	e865d40a-9989-436c-8426-88cc84c863e8	14	-32872	0	0	Not Available	Not Available
TCGA-BP-4167	TCGA-BP-4167-01	59	MALE	2718	Kidney Clear Cell Renal Carcinoma	Kidney	Alive	T3a	NX	M0	Stage III	G2	0	2718			TUMOR FREE				59	TCGA-BP-4167	e7bbc8a9-b63b-4967-812b-f9280a5e181e	29	-21901	Not Applicable	0	2718	Not Available
TCGA-BP-4969	TCGA-BP-4969-01	63	FEMALE	1794	Kidney Clear Cell Renal Carcinoma	Kidney	Alive	T1a	NX	M0	Stage I	G2	0	1794			TUMOR FREE				63	TCGA-BP-4969	3b064b7e-c3cf-4fc3-844e-301a51737e35	19	-23216	Not Applicable	0	1794	Not Available
TCGA-B8-A54H	TCGA-B8-A54H-01	69	FEMALE	256	Kidney Clear Cell Renal Carcinoma	Kidney	Alive	T2a	N0	M0	Stage II	G3	0	256			TUMOR FREE				69	TCGA-B8-A54H	3280A078-8841-4C5C-A361-B58BC37B965C	27	-25243	Not Applicable	0	256	Not Available
TCGA-B8-4143	TCGA-B8-4143-01	66	FEMALE	709	Kidney Clear Cell Renal Carcinoma	Kidney	Dead	T3a	N0	M1	Stage IV	G3	1				WITH TUMOR				66	TCGA-B8-4143	dfa9513d-4e09-405b-a80f-2987ec5c5263	11	-24132	709	0	Not Available	Not Available	TCGA-B8-4143-D3365	a34a2429-50ce-49f6-af1a-62f0687ea43e	Not Available	16	388	133	Interleukin-2	Not Available	11	3	Not Available	Not Available	OTHER, SPECIFY IN NOTES	Metastatic disease at diagnosis	1	IV	NO	Immunotherapy	Not Available	Not Available
TCGA-BP-4776	TCGA-BP-4776-01	52	MALE	411	Kidney Clear Cell Renal Carcinoma	Kidney	Alive	T1a	NX	M0	Stage I	G2	0	411			TUMOR FREE				52	TCGA-BP-4776	b15f495d-8598-4404-86b0-519df0f2d504	Not Available	-19143	Not Applicable	0	411	Not Available
TCGA-BP-5183	TCGA-BP-5183-01	57	MALE	1291	Kidney Clear Cell Renal Carcinoma	Kidney	Alive	T3a	NX	M0	Stage III	G3	0	1291			TUMOR FREE				57	TCGA-BP-5183	64aa0dd1-a80e-401e-96df-60d121d2cbec	31	-20881	Not Applicable	0	1102	Not Available
TCGA-A3-3317	TCGA-A3-3317-01	67	MALE	1491	Kidney Clear Cell Renal Carcinoma	Kidney	Alive	T2	N0	M0	Stage II	G2	1	560			TUMOR FREE				67	TCGA-A3-3317	8ee720b5-6f3a-4921-85ab-70e75c0835b0	14	-24803	Not Applicable	0	1491	Not Available	TCGA-A3-3317-D1484;TCGA-A3-3317-D1485	7e3935a4-8f96-406a-a319-7377608652fa;e64308cc-327e-4629-94e4-c6c056787f2b	Not Available;Not Available	13;13	886;886	605;605	Sorafenib;Interferon Alpha	Not Available;Not Available	5;5	Not Available;Not Available	800;0.5	mg;m[iU]	RECURRENCE;RECURRENCE	Not Applicable;Not Applicable	Not Available;Not Available	PO;SC	NO;NO	Targeted Molecular therapy;Immunotherapy	Not Available;Not Available	Not Available;Not Available
TCGA-CJ-6033	TCGA-CJ-6033-01	54	FEMALE	224	Kidney Clear Cell Renal Carcinoma	Kidney	Dead	T3a	N0	M1	Stage IV	G4	1	144			WITH TUMOR				54	TCGA-CJ-6033	4edff57f-4b0e-4770-beac-590da7d7232c	10	-19919	224	0	Not Available	Not Available	TCGA-CJ-6033-D16327;TCGA-CJ-6033-D16328;TCGA-CJ-6033-D16330;TCGA-CJ-6033-D16326;TCGA-CJ-6033-D16329	6c623ee3-2d55-46d5-ae7d-9347dd0a4752;4f5e45e8-f08e-4def-a405-7c6128d41653;1a8e76f1-de11-4c9b-96d3-71a05c0e2f39;361f2192-be38-459e-919f-e7fcd6f19a6b;71a0a459-12f4-4fca-bb66-42ce0f871f34	Not Available;Not Available;Not Available;Not Available;Not Available	16;16;16;16;16	74;144;172;74;144	32;81;144;32;74	Xeloda;Avastin;Interferon;Gemcitabine;Iressa	Not Available;Not Available;Not Available;Not Available;Not Available	8;9;9;9;9	2;Not Available;Not Available;2;Not Available	2500;10;500000;600;250	mg/day;mg/kg;Not Available;mg/m2/day;mg/day	OTHER, SPECIFY IN NOTES;OTHER, SPECIFY IN NOTES;PROGRESSION;OTHER, SPECIFY IN NOTES;OTHER, SPECIFY IN NOTES	Treatment of metastatic disease following cytoreductive nephrectomy;metistatic disease;Not Applicable;Treatment of metastatic disease following cytoreductive nephrectomy;metistatic disease	Not Available;Not Available;Not Available;Not Available;Not Available	PO;IV;SC;IV;PO	NO;NO;NO;NO;NO	Chemotherapy;Targeted Molecular therapy;Immunotherapy;Chemotherapy;Targeted Molecular therapy	Not Available;Not Available;Not Available;Not Available;Not Available	Not Available;Not Available;Not Available;Not Available;Not Available
TCGA-CW-6087	TCGA-CW-6087-01	61	MALE	41	Kidney Clear Cell Renal Carcinoma	Kidney	Dead	T3a	N1	M1	Stage IV	G4	0	41			TUMOR FREE				61	TCGA-CW-6087	bbdaa931-e922-49be-bfbf-fa0c2ae27d7a	25	-22438	41	0	Not Available	Not Available
TCGA-CZ-4853	TCGA-CZ-4853-01	82	MALE	774	Kidney Clear Cell Renal Carcinoma	Kidney	Alive	T1a	NX	M0	Stage I	G2	0	774			TUMOR FREE				82	TCGA-CZ-4853	86f68b7d-30f9-4f01-a9ea-5db1fcd00453	3	-30191	Not Applicable	0	774	Not Available
TCGA-A3-A8OV	TCGA-A3-A8OV-01	75	MALE	340	Kidney Clear Cell Renal Carcinoma	Kidney	Alive	T1a	NX	M0	Stage I	G2	0	340			TUMOR FREE				75	TCGA-A3-A8OV	2711B4A4-9E6F-4A12-ADD6-C10F72E97D3C	29	-27526	Not Applicable	0	0	Not Available
TCGA-BP-4766	TCGA-BP-4766-01	43	FEMALE	1462	Kidney Clear Cell Renal Carcinoma	Kidney	Alive	T1a	NX	M0	Stage I	G3	0	1462			TUMOR FREE				43	TCGA-BP-4766	7b184674-c88e-4479-be18-b403af5cc2c5	12	-15799	Not Applicable	0	1461	Not Available
TCGA-BP-4347	TCGA-BP-4347-01	74	MALE	1367	Kidney Clear Cell Renal Carcinoma	Kidney	Alive	T3b	NX	M0	Stage III	G2	0	1367			TUMOR FREE				74	TCGA-BP-4347	a9f73fb6-fc3e-4c0d-ace3-36cd7dcee256	16	-27146	Not Applicable	0	1367	Not Available
TCGA-EU-5906	TCGA-EU-5906-01	55	MALE	206	Kidney Clear Cell Renal Carcinoma	Kidney	Alive	T1b	NX	M0	Stage I	G2	0	206			TUMOR FREE				55	TCGA-EU-5906	68a1a23a-e762-440b-859e-2bebb42d0d59	23	-20246	Not Applicable	0	206	Not Available
TCGA-B0-4690	TCGA-B0-4690-01	65	MALE	43	Kidney Clear Cell Renal Carcinoma	Kidney	Dead	T4	N0	M1	Stage IV	G3	1				WITH TUMOR				65	TCGA-B0-4690	5f0f03c2-4a39-48c4-a41d-c2990c422741	9	-23985	43	0	Not Available	Not Available
TCGA-CJ-4923	TCGA-CJ-4923-01	63	FEMALE	572	Kidney Clear Cell Renal Carcinoma	Kidney	Dead	T3a	NX	M1	Stage IV	G4	1	25			WITH TUMOR				63	TCGA-CJ-4923	25131445-d3cf-46af-b3c5-ca1d1e3561bb	8	-23353	572	0	Not Available	Not Available	TCGA-CJ-4923-D7292	1b952d0c-b125-40d0-a5ff-1193c55e8313	Not Available	8	379	192	proleukin (IL-2)	Not Available	2	6	Not Available	Not Available	PROGRESSION	Not Applicable	Not Available	IV	NO	Immunotherapy	Not Available	Not Available
TCGA-B0-4843	TCGA-B0-4843-01	57	MALE	320	Kidney Clear Cell Renal Carcinoma	Kidney	Dead	T3a	N0	M0	Stage III	G3	1				WITH TUMOR				57	TCGA-B0-4843	04004bc7-cc5c-4683-b334-3e14a7c2f384	8	-21088	320	0	Not Available	Not Available
TCGA-AK-3460	TCGA-AK-3460-01	58	MALE	2508	Kidney Clear Cell Renal Carcinoma	Kidney	Alive	T1a	NX	M0	Stage I	G2	0	2508			TUMOR FREE				58	TCGA-AK-3460	5cf9d9fe-2823-4577-a150-27b970f38a5d	12	-21281	Not Applicable	0	951	Not Available
TCGA-CJ-4913	TCGA-CJ-4913-01	45	FEMALE	1173	Kidney Clear Cell Renal Carcinoma	Kidney	Dead	T3a	NX	M0	Stage III	G4	1	538			WITH TUMOR				45	TCGA-CJ-4913	f48fc7d5-ca35-4fdf-8150-0ce34f0f6b3e	8	-16757	1173	0	Not Available	Not Available	TCGA-CJ-4913-D7284	c1a1fbd4-8cac-48d7-a3d4-ffe8223e52b9	Not Available	8	1020	861	Sutent	Not Available	2	4	Not Available	Not Available	RECURRENCE	Not Applicable	Not Available	PO	NO	Targeted Molecular therapy	Not Available	Not Available
TCGA-CJ-5676	TCGA-CJ-5676-01	47	MALE	4067	Kidney Clear Cell Renal Carcinoma	Kidney	Alive	T3b	NX	M0	Stage III	G3	1	2219			WITH TUMOR				47	TCGA-CJ-5676	310c31bf-91ce-40b4-99e4-a10242296de9	22	-17170	Not Applicable	0	2575	Not Available	TCGA-CJ-5676-D10782;TCGA-CJ-5676-D10768	7a7b6d14-0d90-436b-9fe0-d65d3bf9a162;42bca1a1-845d-44ba-85e9-b6cb7e3fffad	Not Available;Not Available	26;26	Not Available;209	2227;69	pazopanib;oncophage vaccine	Not Available;Not Available	4;4	Not Available;13	800;Not Available	mg/kg/day;Not Available	RECURRENCE;ADJUVANT	Not Applicable;Not Applicable	2;1	PO;SC	YES;NO	Targeted Molecular therapy;Other, specify in notes	Not Available;Vaccine	Not Available;Not Available
TCGA-CZ-4864	TCGA-CZ-4864-01	86	MALE	1315	Kidney Clear Cell Renal Carcinoma	Kidney	Dead	T2	N0	M0	Stage II	G3	0	1315			TUMOR FREE				86	TCGA-CZ-4864	7fc6b44d-ae66-409c-98e1-c1a518c33e95	14	-31557	1315	0	Not Available	Not Available
TCGA-CJ-4920	TCGA-CJ-4920-01	64	FEMALE	139	Kidney Clear Cell Renal Carcinoma	Kidney	Dead	T1b	NX	M0	Stage I	G2	0	139			TUMOR FREE				64	TCGA-CJ-4920	73c712fe-54d6-4743-90bb-03313eb9fa77	8	-23656	139	0	Not Available	Not Available
TCGA-B0-5121	TCGA-B0-5121-01	56	MALE	1485	Kidney Clear Cell Renal Carcinoma	Kidney	Alive	T1b	N0	M0	Stage I	G2	0	1485			TUMOR FREE				56	TCGA-B0-5121	73512f9d-c6e4-446f-8e31-666c6af44da5	4	-20635	Not Applicable	0	186	Not Available
TCGA-DV-5568	TCGA-DV-5568-01	26	MALE	370	Kidney Clear Cell Renal Carcinoma	Kidney	Alive	T1a	NX	M0	Stage I	G2	1				Not Available				26	TCGA-DV-5568	16559faa-8103-4973-a47d-3435443e8ec1	29	-9714	Not Applicable	0	370	Not Available
TCGA-B0-5690	TCGA-B0-5690-01	53	FEMALE	3392	Kidney Clear Cell Renal Carcinoma	Kidney	Alive	T1b	NX	M0	Stage I	G1	1				TUMOR FREE				53	TCGA-B0-5690	794aeb92-205f-4c75-bb1a-0b2c6db99fea	4	-19685	Not Applicable	0	2180	Not Available
TCGA-B0-5094	TCGA-B0-5094-01	62	MALE	333	Kidney Clear Cell Renal Carcinoma	Kidney	Dead	T3b	N0	M1	Stage IV	G2	0	333			WITH TUMOR				62	TCGA-B0-5094	8aaa4e25-5c12-4ace-96dc-91aaa0c4457c	4	-22965	333	0	Not Available	Not Available	TCGA-B0-5094-D31511	e973d23d-8bec-4f9b-99c0-e10fbb0d6468	Not Available	4	228	124	TORISEL	Clinical Progressive Disease	5	Not Available	Not Available	Not Available	Not Available	Not Applicable	Not Available	Not Available	NO	Chemotherapy	Not Available	Not Available
TCGA-BP-5169	TCGA-BP-5169-01	70	MALE	193	Kidney Clear Cell Renal Carcinoma	Kidney	Alive	T1b	N0	M0	Stage I	G4	0	193			TUMOR FREE				70	TCGA-BP-5169	2d7e2ae4-09ba-40af-82ce-66ac7dbd4831	21	-25615	Not Applicable	0	193	Not Available
TCGA-BP-4994	TCGA-BP-4994-01	54	MALE	1308	Kidney Clear Cell Renal Carcinoma	Kidney	Alive	T1a	NX	M0	Stage I	G3	0	1308			TUMOR FREE				54	TCGA-BP-4994	82f069c4-7928-4b7b-8a42-114db7de0501	13	-19946	Not Applicable	0	1308	Not Available
TCGA-AK-3429	TCGA-AK-3429-01	54	FEMALE	3328	Kidney Clear Cell Renal Carcinoma	Kidney	Alive	T2	N0	M0	Stage II	G2	0	3328			TUMOR FREE				54	TCGA-AK-3429	b3a6acab-00ad-48b7-94c2-bd56b461b48f	11	-19849	Not Applicable	0	2017	Not Available
TCGA-CZ-4857	TCGA-CZ-4857-01	56	MALE	1432	Kidney Clear Cell Renal Carcinoma	Kidney	Dead	T3a	N0	M1	Stage IV	G3	1	188			WITH TUMOR				56	TCGA-CZ-4857	d5213422-9447-4f62-b486-3303e3f991fa	14	-20718	1432	0	Not Available	Not Available	TCGA-CZ-4857-D7709	95cecfe0-ba80-4008-866f-7174a86b8bf5	Not Available	14	247	228	IL-2 Therapy (interleukin)	Not Available	2	1	Not Available	[iU]/kg	Not Available	Not Applicable	Not Available	IV	NO	Other, specify in notes	Biological Therapy	1177
TCGA-BP-4798	TCGA-BP-4798-01	74	MALE	334	Kidney Clear Cell Renal Carcinoma	Kidney	Dead	T3b	N0	M1		G4	1				WITH TUMOR				74	TCGA-BP-4798	a5d34ea3-9362-4233-8d9e-1892839179b2	9	-27335	334	0	Not Available	Not Available
TCGA-CZ-5461	TCGA-CZ-5461-01	52	MALE	330	Kidney Clear Cell Renal Carcinoma	Kidney	Dead	T1b	NX	M1	Stage IV	G4	1	48			WITH TUMOR				52	TCGA-CZ-5461	393abcf7-1155-4b32-85ca-cd44d259e4b4	11	-19030	330	0	330	317	TCGA-CZ-5461-D9042	ad2f500b-aa23-44fe-86c6-2c45706d2065	Not Available	11	278	45	sunitinib (sutent)	Not Available	3	5	50	mg/day	PROGRESSION	Not Applicable	Not Available	PO	NO	Targeted Molecular therapy	Not Available	7000
TCGA-BP-4768	TCGA-BP-4768-01	72	FEMALE	400	Kidney Clear Cell Renal Carcinoma	Kidney	Alive	T1a	N0	M0	Stage I	G2	0	400			TUMOR FREE				72	TCGA-BP-4768	8d5d69a4-7733-4dec-8ddb-64c79c2c956e	12	-26474	Not Applicable	0	400	Not Available
TCGA-B0-4836	TCGA-B0-4836-01	61	MALE	1238	Kidney Clear Cell Renal Carcinoma	Kidney	Dead	T3b	NX	M1	Stage IV	G3	1				WITH TUMOR				61	TCGA-B0-4836	58dee518-f105-4620-996e-3fb6177aa493	8	-22488	1238	0	Not Available	Not Available
TCGA-MM-A563	TCGA-MM-A563-01	41	MALE	591	Kidney Clear Cell Renal Carcinoma	Kidney	Alive	T3	NX	MX		G2	0	591			TUMOR FREE				41	TCGA-MM-A563	FE1F95A3-A6C2-4A39-8586-F8A70E975DD4	14	-15037	Not Applicable	0	268	Not Available
TCGA-BP-4325	TCGA-BP-4325-01	64	FEMALE	2964	Kidney Clear Cell Renal Carcinoma	Kidney	Alive	T1b	N0	M0	Stage I	G2	0	2964			TUMOR FREE				64	TCGA-BP-4325	b81243b3-5130-4268-9883-07e547b8d728	21	-23588	Not Applicable	0	2964	Not Available
TCGA-BP-5202	TCGA-BP-5202-01	75	MALE	29	Kidney Clear Cell Renal Carcinoma	Kidney	Alive	T3a	NX	M0	Stage III	G2	0	29			TUMOR FREE				75	TCGA-BP-5202	b6d4e2d5-5739-4be3-8a4c-6e7a17d1d40f	31	-27556	Not Applicable	0	29	Not Available
TCGA-BP-4332	TCGA-BP-4332-01	36	MALE	1133	Kidney Clear Cell Renal Carcinoma	Kidney	Alive	T3a	N0	M0	Stage III	G2	0	1133			TUMOR FREE				36	TCGA-BP-4332	e9847c37-0d93-47bf-b669-c7f7a1abfa88	23	-13404	Not Applicable	0	1133	Not Available
TCGA-B0-5399	TCGA-B0-5399-01	46	MALE	1411	Kidney Clear Cell Renal Carcinoma	Kidney	Alive	T1b	N0	M0	Stage I	G2	0	1411			TUMOR FREE				46	TCGA-B0-5399	f6d3e963-5bff-40f6-8430-1c6fb5ec6503	31	-17145	Not Applicable	0	190	Not Available
TCGA-B0-5106	TCGA-B0-5106-01	64	MALE	1598	Kidney Clear Cell Renal Carcinoma	Kidney	Dead	T1a	N0	M0	Stage I	G2	0	1598			TUMOR FREE				64	TCGA-B0-5106	e7c8a4d3-d51e-482a-9045-4de9c9f29945	4	-23547	1598	0	Not Available	Not Available
TCGA-B0-4839	TCGA-B0-4839-01	80	FEMALE	1639	Kidney Clear Cell Renal Carcinoma	Kidney	Dead	T1b	N0	M0	Stage I	G2	0	1639			TUMOR FREE				80	TCGA-B0-4839	414056a2-b1dc-4741-b9b9-fda306da6ad6	8	-29380	1639	0	Not Available	Not Available
TCGA-BP-4759	TCGA-BP-4759-01	50	MALE	2372	Kidney Clear Cell Renal Carcinoma	Kidney	Alive	T1a	NX	M0	Stage I	G2	0	2372			TUMOR FREE				50	TCGA-BP-4759	02b5012e-f7ac-4423-8978-0b2f5e50926e	6	-18569	Not Applicable	0	2324	Not Available
TCGA-A3-3382	TCGA-A3-3382-01	69	MALE	574	Kidney Clear Cell Renal Carcinoma	Kidney	Alive	T1b	NX	M0	Stage I	G3	1	514			WITH TUMOR				69	TCGA-A3-3382	e1663694-17dd-4b01-b613-2516e022dfb7	29	-25207	Not Applicable	0	574	Not Available
TCGA-A3-3325	TCGA-A3-3325-01	52	MALE	1170	Kidney Clear Cell Renal Carcinoma	Kidney	Dead	T1a	NX	M0	Stage I	G2	0	1170			TUMOR FREE				52	TCGA-A3-3325	9868ae73-3459-4aa6-b71a-39953cdbbe1a	31	-19126	Not Applicable	0	751	Not Available
TCGA-B2-5635	TCGA-B2-5635-01	74	MALE	755	Kidney Clear Cell Renal Carcinoma	Kidney	Alive	T1a	NX	M0	Stage I	G2	0	755			TUMOR FREE		FPPP	TCGA	74	TCGA-B2-5635	597c81a3-5820-48b0-9a9c-c45257c7ad70	21	-27183	Not Applicable	0	315	Not Available
TCGA-CZ-5460	TCGA-CZ-5460-01	55	MALE	2873	Kidney Clear Cell Renal Carcinoma	Kidney	Alive	T3b	NX	M1	Stage IV	G2	1				WITH TUMOR				55	TCGA-CZ-5460	a7ddd737-714d-423f-8fb5-5a932d014487	11	-20392	Not Applicable	0	1430	Not Available	TCGA-CZ-5460-D9029	f2fe44fb-e4b3-4b41-8fbd-6c99c5b15dfa	Not Available	11	298	174	interleukin-2	Not Available	3	2	600,000	[iU]/kg	PROGRESSION	Not Applicable	Not Available	IV	NO	Other, specify in notes	Biological Therapy	2138
TCGA-B0-4818	TCGA-B0-4818-01	68	FEMALE	510	Kidney Clear Cell Renal Carcinoma	Kidney	Dead	T2	NX	M0	Stage II	G3	1	127			WITH TUMOR				68	TCGA-B0-4818	5ec1ec7b-9ef3-45fc-98a6-0202d15050fe	29	-24853	510	0	Not Available	Not Available
TCGA-BP-5180	TCGA-BP-5180-01	53	MALE	2263	Kidney Clear Cell Renal Carcinoma	Kidney	Alive	T1a	NX	M0	Stage I	G2	0	2263			TUMOR FREE				53	TCGA-BP-5180	c558dffe-5aea-467e-ae4c-fdc2a43ab2fe	26	-19413	Not Applicable	0	1892	1892
TCGA-CZ-5984	TCGA-CZ-5984-01	51	MALE	2067	Kidney Clear Cell Renal Carcinoma	Kidney	Alive	T1b	N0	M0	Stage I	G3	0	2067			TUMOR FREE				51	TCGA-CZ-5984	ea26d89f-2843-489b-8627-3d5ed0cabc2a	4	-18775	Not Applicable	0	1491	Not Available
TCGA-AK-3444	TCGA-AK-3444-01	80	FEMALE	1471	Kidney Clear Cell Renal Carcinoma	Kidney	Alive	T1b	NX	M0	Stage I	G2	0	1471			TUMOR FREE				80	TCGA-AK-3444	2429c7d4-ae27-432d-9adf-1c6d192bf13c	16	-29497	Not Applicable	0	1471	Not Available
TCGA-CJ-4905	TCGA-CJ-4905-01	62	FEMALE	1496	Kidney Clear Cell Renal Carcinoma	Kidney	Alive	T1a	NX	M0	Stage I	G2	0	1496			TUMOR FREE				62	TCGA-CJ-4905	830b8de5-fd22-49d6-ad1d-c7cf619bf0ac	3	-22864	Not Applicable	0	1496	1496
TCGA-BP-4345	TCGA-BP-4345-01	62	MALE	1516	Kidney Clear Cell Renal Carcinoma	Kidney	Alive	T3b	N0	M0	Stage III	G3	0	1516			TUMOR FREE				62	TCGA-BP-4345	8958c2bf-b986-4c07-98d2-09dfe2375a14	16	-22879	Not Applicable	0	1516	Not Available
TCGA-BP-4335	TCGA-BP-4335-01	65	FEMALE	475	Kidney Clear Cell Renal Carcinoma	Kidney	Dead	T3a	N0	M1	Stage IV	G3	1	160			WITH TUMOR				65	TCGA-BP-4335	ed97aeee-2a5b-4361-ab4f-f53c3fc5f532	23	-23860	475	0	Not Available	Not Available	TCGA-BP-4335-D10965	bb6c5138-3ac8-4e82-954f-554ed8e41733	Not Available	2	134	42	Interferon	Not Available	5	4	4.5	mg/kg	OTHER, SPECIFY IN NOTES	Metastasis	1	SC	NO	Immunotherapy	Not Available	Not Available
TCGA-B0-4707	TCGA-B0-4707-01	63	MALE	600	Kidney Clear Cell Renal Carcinoma	Kidney	Dead	T3a	NX	M0	Stage III	G4	1				WITH TUMOR				63	TCGA-B0-4707	4cfe9a35-80f2-422b-82e8-8f4b12ded992	8	-23322	600	0	Not Available	Not Available
TCGA-A3-3346	TCGA-A3-3346-01	68	MALE	137	Kidney Clear Cell Renal Carcinoma	Kidney	Dead	T1b	NX	M0	Stage I	G3	1	114			WITH TUMOR				68	TCGA-A3-3346	897f85ec-7e14-426a-a532-eed01ccc90f1	29	-25118	137	0	Not Available	Not Available
TCGA-B0-4700	TCGA-B0-4700-01	60	MALE	1980	Kidney Clear Cell Renal Carcinoma	Kidney	Dead	T4	NX	M1	Stage IV	G4	1				WITH TUMOR				60	TCGA-B0-4700	e33dff22-5bf1-4dd8-bed7-063cb555677c	26	-22034	1980	0	Not Available	Not Available
TCGA-AK-3447	TCGA-AK-3447-01	83	MALE	1217	Kidney Clear Cell Renal Carcinoma	Kidney	Alive	T2	NX	M0	Stage II	G2	0	1217			TUMOR FREE				83	TCGA-AK-3447	d7abeadd-ca92-4e18-ae06-70baf9ce42e0	8	-30676	Not Applicable	0	1217	Not Available
TCGA-BP-4337	TCGA-BP-4337-01	76	FEMALE	2	Kidney Clear Cell Renal Carcinoma	Kidney	Dead	T3b	N0	M0	Stage III	G4	0	2			TUMOR FREE				76	TCGA-BP-4337	2913faf2-d722-4993-8e9a-3c4cc1f5d82b	23	-27906	2	0	Not Available	Not Available
TCGA-A3-3372	TCGA-A3-3372-01	64	MALE	735	Kidney Clear Cell Renal Carcinoma	Kidney	Alive	T3	NX	M0	Stage III	G2	0	735			TUMOR FREE				64	TCGA-A3-3372	11ab53c8-6366-4bc9-b60d-23e6ed2d1cae	11	-23528	Not Applicable	0	735	Not Available
TCGA-B0-5110	TCGA-B0-5110-01	71	FEMALE	2009	Kidney Clear Cell Renal Carcinoma	Kidney	Alive	T1a	N0	M0	Stage I	G2	0	2009			TUMOR FREE				71	TCGA-B0-5110	f3a921d5-7a6d-4a6e-893b-a5e1d3f4750b	4	-25976	Not Applicable	0	560	Not Available
TCGA-B4-5843	TCGA-B4-5843-01	45	MALE	11	Kidney Clear Cell Renal Carcinoma	Kidney	Alive	T1	N0	M0	Stage I	G2	0	11			TUMOR FREE				45	TCGA-B4-5843	aa82fb26-96c3-4b3d-a2e9-7123c0a07321	20	-16779	Not Applicable	0	11	Not Available
TCGA-B0-4845	TCGA-B0-4845-01	70	MALE	1986	Kidney Clear Cell Renal Carcinoma	Kidney	Dead	T3a	NX	M1	Stage IV	G2	1	748			WITH TUMOR				70	TCGA-B0-4845	cf77fe39-0b4a-4b38-b563-2a244b9fb5c0	9	-25582	1986	0	Not Available	Not Available
TCGA-BP-4970	TCGA-BP-4970-01	44	MALE	433	Kidney Clear Cell Renal Carcinoma	Kidney	Alive	T1a	N1	M0	Stage III	G3	0	433			TUMOR FREE				44	TCGA-BP-4970	c01afa58-af3f-40f1-b4fe-36909ae3871e	19	-16228	Not Applicable	0	433	Not Available
TCGA-A3-A8OU	TCGA-A3-A8OU-01	74	FEMALE	0	Kidney Clear Cell Renal Carcinoma	Kidney	Alive	T1a	NX	M0	Stage I	G1	0	0			TUMOR FREE				74	TCGA-A3-A8OU	F38A6799-11E0-471C-834E-0D97E00AEC07	22	-27377	Not Applicable	0	0	Not Available
TCGA-A3-3352	TCGA-A3-3352-01	74	MALE	561	Kidney Clear Cell Renal Carcinoma	Kidney	Dead	T3a	N0	M0	Stage III	G3	0	561			Not Available				74	TCGA-A3-3352	2304b8f8-4cb4-46c5-a88e-c78d97b06d6b	23	Not Available	561	0	Not Available	Not Available
TCGA-A3-3383	TCGA-A3-3383-01	52	MALE	861	Kidney Clear Cell Renal Carcinoma	Kidney	Alive	T1	NX	M0	Stage I	G2	0	861			Not Available				52	TCGA-A3-3383	46c87ae0-c123-4bdc-8a79-d375d8a7e7a3	29	-19324	Not Applicable	0	861	Not Available
TCGA-BP-4176	TCGA-BP-4176-01	64	MALE	1955	Kidney Clear Cell Renal Carcinoma	Kidney	Alive	T1b	NX	M0	Stage I	G2	0	1955			TUMOR FREE				64	TCGA-BP-4176	ff9328d5-d604-4276-866c-2d44ef3b2403	21	-23609	Not Applicable	0	1955	Not Available
TCGA-CJ-5671	TCGA-CJ-5671-01	51	MALE	3987	Kidney Clear Cell Renal Carcinoma	Kidney	Alive	T1a	NX	M0	Stage I	G3	0	3987			TUMOR FREE				51	TCGA-CJ-5671	960d1eaf-0b96-488b-b62c-829c024fd4b8	22	-18954	Not Applicable	0	1943	Not Available
TCGA-B0-4828	TCGA-B0-4828-01	79	MALE	307	Kidney Clear Cell Renal Carcinoma	Kidney	Dead	T2	NX	M1	Stage IV	G3	1				WITH TUMOR				79	TCGA-B0-4828	1e758394-67fb-45cb-98b0-5082c396d697	8	-28948	307	0	Not Available	Not Available
TCGA-CJ-5672	TCGA-CJ-5672-01	84	MALE	1972	Kidney Clear Cell Renal Carcinoma	Kidney	Dead	T1a	NX	M0	Stage I	G3	0	1972			TUMOR FREE				84	TCGA-CJ-5672	eee108d6-bb11-4369-b776-0f524afef6f3	22	-30900	1972	0	Not Available	Not Available
TCGA-CJ-4637	TCGA-CJ-4637-01	52	FEMALE	2227	Kidney Clear Cell Renal Carcinoma	Kidney	Dead	T2b	NX	M1	Stage IV	G4	1	1821			WITH TUMOR				52	TCGA-CJ-4637	772e3aed-f211-42a1-9ab2-1c543f581541	30	-19101	2227	0	Not Available	Not Available	TCGA-CJ-4637-D6633;TCGA-CJ-4637-D9507;TCGA-CJ-4637-D9502;TCGA-CJ-4637-D9504;TCGA-CJ-4637-D9503;TCGA-CJ-4637-D9505;TCGA-CJ-4637-D9501;TCGA-CJ-4637-D9506;TCGA-CJ-4637-D9499;TCGA-CJ-4637-D9500	a2b45ec6-a9e8-4e6e-b316-cd86e3db9123;7d759b39-3ca8-4087-84f1-45f030189eac;6fe89f3d-273f-4de3-9f20-bd7ed30440a4;54419681-f557-4d4d-8a03-a2dc7482a7d0;43b4785b-3f0f-4184-be86-dacff571cf29;1ec9011a-b889-47c0-a845-6af51b872a8f;94cf2cda-aca4-49a9-b311-bfa9cf70196a;e72b6d1a-b943-4cd7-9915-382face7ca16;191125ca-4520-483c-b644-25d9065e0a1c;afce5403-0ffb-4b19-82a9-c8132d2d406a	Not Available;Not Available;Not Available;Not Available;Not Available;Not Available;Not Available;Not Available;Not Available;Not Available	24;24;25;25;25;25;25;25;25;25	476;1742;861;1883;1468;1888;816;2053;476;507	47;1476;849;1868;1213;1868;512;1962;51;484	Temsirolimus;Bortezomib;Sorafenib;Avastin;nab-rapamycin;AZD;Sutent;Pazopanib;Roferon-A;Intron A	Not Available;Not Available;Not Available;Not Available;Not Available;Not Available;Not Available;Not Available;Not Available;Not Available	1;3;3;3;3;3;3;3;3;3	Not Available;Not Available;Not Available;Not Available;Not Available;Not Available;Not Available;Not Available;Not Available;Not Available	Not Available;Not Available;Not Available;Not Available;Not Available;Not Available;Not Available;Not Available;Not Available;Not Available	Not Available;Not Available;Not Available;Not Available;Not Available;Not Available;Not Available;Not Available;Not Available;Not Available	PROGRESSION;PROGRESSION;PROGRESSION;PROGRESSION;PROGRESSION;PROGRESSION;PROGRESSION;PROGRESSION;PROGRESSION;PROGRESSION	Not Applicable;Not Applicable;Not Applicable;Not Applicable;Not Applicable;Not Applicable;Not Applicable;Not Applicable;Not Applicable;Not Applicable	Not Available;Not Available;Not Available;Not Available;Not Available;Not Available;Not Available;Not Available;Not Available;Not Available	IV;IV;PO;IV;PO;SC;PO;PO;SC;SC	NO;NO;NO;NO;NO;NO;NO;NO;NO;NO	Chemotherapy;Targeted Molecular therapy;Targeted Molecular therapy;Targeted Molecular therapy;Targeted Molecular therapy;Targeted Molecular therapy;Chemotherapy;Targeted Molecular therapy;Chemotherapy;Chemotherapy	Not Available;Not Available;Not Available;Not Available;Not Available;Not Available;Not Available;Not Available;Not Available;Not Available	Not Available;Not Available;Not Available;Not Available;Not Available;Not Available;Not Available;Not Available;Not Available;Not Available
TCGA-BP-4972	TCGA-BP-4972-01	43	FEMALE	1502	Kidney Clear Cell Renal Carcinoma	Kidney	Alive	T3a	NX	M0	Stage III	G3	0	1502			TUMOR FREE				43	TCGA-BP-4972	2a9c4ce5-f5b3-4d3e-b6f5-07a9369096b8	19	-16038	Not Applicable	0	1502	Not Available
TCGA-BP-4807	TCGA-BP-4807-01	42	MALE	211	Kidney Clear Cell Renal Carcinoma	Kidney	Alive	T1a	NX	M0	Stage I	G3	0	211			TUMOR FREE				42	TCGA-BP-4807	33cf0893-0411-4758-aa90-602bfedf0850	9	-15360	Not Applicable	0	211	Not Available
TCGA-AK-3428	TCGA-AK-3428-01	62	MALE	3728	Kidney Clear Cell Renal Carcinoma	Kidney	Alive	T3b	N0	M0	Stage III	G2	0	3728			TUMOR FREE				62	TCGA-AK-3428	9da334ed-314c-4445-ba29-ffd9bb42403c	10	-22653	Not Applicable	0	2223	Not Available
TCGA-B0-5099	TCGA-B0-5099-01	88	FEMALE	485	Kidney Clear Cell Renal Carcinoma	Kidney	Dead	T3b	NX	M0	Stage III	G3	0	485			Discrepancy				88	TCGA-B0-5099	bcf26561-6e11-441c-955e-181ef2e68b41	7	-32364	485	0	Not Available	Not Available
TCGA-B0-5697	TCGA-B0-5697-01	50	MALE	2630	Kidney Clear Cell Renal Carcinoma	Kidney	Alive	T1a	N0	M0	Stage I	G2	0	2630			TUMOR FREE				50	TCGA-B0-5697	dfd2c288-5054-4fc1-9cae-f437779dc2de	8	-18486	Not Applicable	0	1135	Not Available
TCGA-CJ-4904	TCGA-CJ-4904-01	60	FEMALE	3302	Kidney Clear Cell Renal Carcinoma	Kidney	Alive	T3a	N0	M1	Stage IV	G3	1	278			WITH TUMOR				60	TCGA-CJ-4904	ec3b2a30-fcf6-45ef-bd9d-e6089a237c0f	3	-22036	Not Applicable	0	1792	Not Available	TCGA-CJ-4904-D7281	82b2af25-4930-4748-b53a-cd1ab7fd3097	Not Available	8	463	295	Nexavar	Not Available	2	4	Not Available	Not Available	PROGRESSION	Not Applicable	Not Available	PO	NO	Targeted Molecular therapy	Not Available	Not Available
TCGA-CJ-4640	TCGA-CJ-4640-01	49	MALE	3480	Kidney Clear Cell Renal Carcinoma	Kidney	Alive	T3a	N0	M0	Stage III	G4	0	3480			TUMOR FREE				49	TCGA-CJ-4640	61c75ffb-9d5d-478e-af48-1808e700aceb	30	-18178	Not Applicable	0	1998	Not Available
TCGA-BP-4985	TCGA-BP-4985-01	72	MALE	952	Kidney Clear Cell Renal Carcinoma	Kidney	Dead	T3a	N0	M0	Stage III	G4	1	205			WITH TUMOR				72	TCGA-BP-4985	c285ada3-fd49-46a5-882f-b6c352572e2a	13	-26611	952	0	Not Available	Not Available	TCGA-BP-4985-D11103	45bfa7b8-f1d7-46e6-ab48-70cfc7b66d4f	Not Available	2	728	307	Sunitinib	Not Available	5	9	50	mg	PROGRESSION	Not Applicable	1	PO	NO	Targeted Molecular therapy	Not Available	Not Available
TCGA-B8-5551	TCGA-B8-5551-01	65	FEMALE	16	Kidney Clear Cell Renal Carcinoma	Kidney	Alive	T1b	N0	M0	Stage I	G3	0	16			TUMOR FREE				65	TCGA-B8-5551	07aa333c-8bfb-4bdd-ad86-912c099ca0a9	11	-23976	Not Applicable	0	15	Not Available
TCGA-CJ-4635	TCGA-CJ-4635-01	48	MALE	1416	Kidney Clear Cell Renal Carcinoma	Kidney	Alive	T1b	NX	M0	Stage I	G3	0	1416			TUMOR FREE				48	TCGA-CJ-4635	b7719c71-de18-4a4d-99ef-67b788c6f77c	31	-17620	Not Applicable	0	1416	1416
TCGA-CJ-4894	TCGA-CJ-4894-01	58	MALE	841	Kidney Clear Cell Renal Carcinoma	Kidney	Dead	T3a	N0	M0	Stage III	G3	1	158			WITH TUMOR				58	TCGA-CJ-4894	d1e4f4c0-08cc-4012-9372-9ab987d80dab	24	-21524	841	0	841	822	TCGA-CJ-4894-D6863	a73eac24-7748-4b45-adba-a6bcf5bdce9c	Not Available	28	240	188	Interferon	Not Available	1	3	Not Available	Not Available	RECURRENCE	Not Applicable	Not Available	SC	NO	Immunotherapy	Not Available	Not Available
TCGA-B0-4710	TCGA-B0-4710-01	75	FEMALE	1755	Kidney Clear Cell Renal Carcinoma	Kidney	Alive	T3a	N0	M0	Stage III	G3	0	1755			TUMOR FREE				75	TCGA-B0-4710	4298ccdb-2e6d-4267-822d-75b021364084	29	-27396	Not Applicable	0	5	Not Available
TCGA-BP-5174	TCGA-BP-5174-01	45	FEMALE	2257	Kidney Clear Cell Renal Carcinoma	Kidney	Alive	T1a	NX	M0	Stage I	G2	0	2257			TUMOR FREE				45	TCGA-BP-5174	028d32fc-1b9f-49c6-9cb2-2d69671943cd	30	-16693	Not Applicable	0	2257	Not Available
TCGA-B0-4841	TCGA-B0-4841-01	63	MALE	204	Kidney Clear Cell Renal Carcinoma	Kidney	Dead	T2	NX	M1	Stage IV	G3	1	108			WITH TUMOR				63	TCGA-B0-4841	77d8c2cf-6b27-417b-9d43-14c95e6f9b85	9	-23097	204	0	Not Available	Not Available	TCGA-B0-4841-D31237	af206997-7393-4f9e-a9d0-6dee745c7585	Not Available	25	108	47	INF	Clinical Progressive Disease	4	Not Available	Not Available	Not Available	Not Available	Not Applicable	Not Available	Not Available	NO	Immunotherapy	Not Available	Not Available
TCGA-CJ-4887	TCGA-CJ-4887-01	48	MALE	932	Kidney Clear Cell Renal Carcinoma	Kidney	Dead	T3a	NX	M1	Stage IV	G3	1	322			WITH TUMOR				48	TCGA-CJ-4887	c4bbbcd2-aa18-4b1f-99d4-93279e31d7e7	24	-17611	932	0	Not Available	Not Available	TCGA-CJ-4887-D6859	9a7f9dd4-d130-46e4-9171-0a24cb30b914	Not Available	28	124	34	Oncophage	Not Available	1	Not Available	Not Available	Not Available	OTHER, SPECIFY IN NOTES	Not Available	Not Available	IV	NO	Immunotherapy	Not Available	Not Available
TCGA-CW-6093	TCGA-CW-6093-01	73	MALE	3146	Kidney Clear Cell Renal Carcinoma	Kidney	Alive	T1a	NX	M0	Stage I	G1	0	3146			TUMOR FREE				73	TCGA-CW-6093	3f93d1cf-a307-4e29-9e6f-239e9ffaa179	25	-26909	Not Applicable	0	2431	Not Available
TCGA-CJ-4886	TCGA-CJ-4886-01	42	FEMALE	1952	Kidney Clear Cell Renal Carcinoma	Kidney	Alive	T1a	NX	M0	Stage I	G3	0	1952			TUMOR FREE				42	TCGA-CJ-4886	c0f7147e-d28b-4358-9219-bb31f3012cff	24	-15698	Not Applicable	0	1952	Not Available
TCGA-AK-3454	TCGA-AK-3454-01	84	MALE	874	Kidney Clear Cell Renal Carcinoma	Kidney	Alive	T1b	NX	M0	Stage I	G3	0	874			TUMOR FREE				84	TCGA-AK-3454	28e9b6f9-ab6a-400b-a6a9-79095a443591	18	-30862	Not Applicable	0	874	Not Available
TCGA-AK-3445	TCGA-AK-3445-01	69	MALE	2392	Kidney Clear Cell Renal Carcinoma	Kidney	Alive	T3a	NX	M0	Stage III	G3	0	2392			TUMOR FREE				69	TCGA-AK-3445	c0171d4e-9970-44f4-8502-f31f0e145643	12	-25494	Not Applicable	0	1280	Not Available
TCGA-A3-3336	TCGA-A3-3336-01	75	FEMALE	1043	Kidney Clear Cell Renal Carcinoma	Kidney	Alive	T1	NX	M0	Stage I	G4	1				WITH TUMOR				75	TCGA-A3-3336	4ca5ff6a-ace1-4349-b269-b8e3aae16785	17	-27538	Not Applicable	0	1043	Not Available
TCGA-A3-3363	TCGA-A3-3363-01	50	MALE	319	Kidney Clear Cell Renal Carcinoma	Kidney	Alive	T2	N0	M0	Stage II	G2	0	319			TUMOR FREE				50	TCGA-A3-3363	659294b9-ded9-498a-bc00-c1d4d456aa4a	11	-18596	Not Applicable	0	319	Not Available
TCGA-CW-5591	TCGA-CW-5591-01	56	MALE	2271	Kidney Clear Cell Renal Carcinoma	Kidney	Alive	T3a	N0	M1	Stage IV	G2	1				WITH TUMOR				56	TCGA-CW-5591	f1ae0181-74f8-47fd-83be-83a7d01101cc	1	-20712	Not Applicable	0	2271	Not Available	TCGA-CW-5591-D8621	ecc5564d-d0e9-4b6a-9377-90a001040e2c	Not Available	1	Not Available	78	IL-2 (high dose)	Not Available	3	Not Available	Not Available	Not Available	Not Available	Not Applicable	Not Available	Not Available	Not Available	Immunotherapy	Not Available	Not Available
TCGA-B0-4848	TCGA-B0-4848-01	54	MALE	883	Kidney Clear Cell Renal Carcinoma	Kidney	Dead	T3b	NX	M0	Stage III	G3	1	494			WITH TUMOR				54	TCGA-B0-4848	0bd313f0-0b6d-4bf3-aae2-6496d71d6d3a	8	-19892	883	0	Not Available	Not Available
TCGA-BP-4983	TCGA-BP-4983-01	67	FEMALE	1413	Kidney Clear Cell Renal Carcinoma	Kidney	Alive	T3a	NX	M0	Stage III	G4	0	1413			TUMOR FREE				67	TCGA-BP-4983	62613d1d-978f-4b9d-a9c6-ae28ab384e57	13	-24558	Not Applicable	0	1413	Not Available
TCGA-CJ-4868	TCGA-CJ-4868-01	42	MALE	646	Kidney Clear Cell Renal Carcinoma	Kidney	Dead	T3a	N0	M1	Stage IV	G3	1	37			WITH TUMOR				42	TCGA-CJ-4868	2309c424-26fa-4cc6-a22a-2dc0f989af59	21	-15601	646	0	Not Available	Not Available	TCGA-CJ-4868-D6854;TCGA-CJ-4868-D9080;TCGA-CJ-4868-D9079;TCGA-CJ-4868-D9078;TCGA-CJ-4868-D9513;TCGA-CJ-4868-D9517	42b8804d-3c4c-465e-af76-6758e70bad3c;ee8e56ec-9936-46f8-aeb1-a67088026892;0391be00-8514-4e2b-b975-bc795d2fcf45;47b7c613-8b63-4efc-8097-7f759a60240d;11d4be47-87a8-4f0e-9466-a404b93acfb7;8ed04635-5953-4258-85d0-a984c7a3ac4c	Not Available;Not Available;Not Available;Not Available;Not Available;Not Available	28;13;13;13;25;25	89;534;365;282;365;288	56;379;296;135;296;114	Proleukin;Nexavar;Gemcitabine;Avastin;Capecitabin;Tarceva	Not Available;Not Available;Not Available;Not Available;Not Available;Not Available	1;3;3;3;3;3	2;1;3;10;Not Available;10	Not Available;Not Available;Not Available;Not Available;Not Available;Not Available	Not Available;Not Available;Not Available;Not Available;Not Available;Not Available	PROGRESSION;PROGRESSION;PROGRESSION;PROGRESSION;PROGRESSION;PROGRESSION	Not Applicable;Not Applicable;Not Applicable;Not Applicable;Not Applicable;Not Applicable	1;4;3;2;3;Unknown	IV;PO;IV;IV;PO;PO	NO;NO;NO;NO;NO;NO	Immunotherapy;Targeted Molecular therapy;Chemotherapy;Targeted Molecular therapy;Chemotherapy;Targeted Molecular therapy	Not Available;Not Available;Not Available;Not Available;Not Available;Not Available	Not Available;Not Available;Not Available;Not Available;Not Available;Not Available
TCGA-BP-5006	TCGA-BP-5006-01	61	MALE	840	Kidney Clear Cell Renal Carcinoma	Kidney	Alive	T1a	N0	M0	Stage I	G2	0	840			TUMOR FREE				61	TCGA-BP-5006	b5f51cf6-1013-4d4b-aff1-4b7e8f6afd9c	21	-22324	Not Applicable	0	840	Not Available
TCGA-CJ-6027	TCGA-CJ-6027-01	77	MALE	3615	Kidney Clear Cell Renal Carcinoma	Kidney	Dead	T1a	NX	M0	Stage I	G4	0	3615			TUMOR FREE				77	TCGA-CJ-6027	4467ae73-499a-4af0-8431-e059d6ed21a5	21	-28359	Not Applicable	0	1855	Not Available
TCGA-A3-A6NJ	TCGA-A3-A6NJ-01	57	FEMALE	468	Kidney Clear Cell Renal Carcinoma	Kidney	Alive	T1a	NX	M0	Stage I	G1	0	468			TUMOR FREE				57	TCGA-A3-A6NJ	96C38B74-C22B-4001-BFD0-A37EDA1FBAED	30	-20918	Not Applicable	0	0	Not Available
TCGA-CJ-6028	TCGA-CJ-6028-01	58	MALE	1625	Kidney Clear Cell Renal Carcinoma	Kidney	Dead	T3a	NX	M1	Stage IV	G4	1	137			WITH TUMOR				58	TCGA-CJ-6028	2890b330-8ba5-4031-bed5-13e9d1d75af9	20	-21380	1625	0	Not Available	Not Available	TCGA-CJ-6028-D14100;TCGA-CJ-6028-D14102;TCGA-CJ-6028-D14113;TCGA-CJ-6028-D14115;TCGA-CJ-6028-D14112;TCGA-CJ-6028-D14114	a4e4b7e8-5549-4cbe-a05b-ddccae7c87e3;d0ce80e2-94c1-40bd-90aa-386450af25c2;575516b7-e4d4-44f7-ba47-2853ce7409ee;8cc18e98-54bc-4edb-aed9-fa4d69f9c5bb;efec152d-14e5-41dc-93aa-d91112f20a91;9f0055bf-dd02-48b4-a681-cfa9fd95322c	Not Available;Not Available;Not Available;Not Available;Not Available;Not Available	21;21;21;21;21;21	130;392;903;1625;903;1033	41;336;392;1033;392;903	Oncophage;Interferon;xeloda;Sorafenib;Gemcitabine;Sunitinib	Not Available;Not Available;Not Available;Not Available;Not Available;Not Available	7;7;7;7;7;7	Not Available;Not Available;2;Not Available;2;Not Available	0.4;Not Available;1500;400;600;Not Available	mL;Not Available;mg/m2/day;mg/day;mg/m2;Not Available	OTHER, SPECIFY IN NOTES;PROGRESSION;PROGRESSION;PROGRESSION;PROGRESSION;PROGRESSION	Treatment of metastatic disease following cytoreductive nephrectomy;Not Applicable;Not Applicable;Not Applicable;Not Applicable;Not Applicable	Not Available;Not Available;Not Available;Not Available;Not Available;Not Available	SC;SC;PO;PO;PO;PO	NO;NO;NO;NO;NO;NO	Other, specify in notes;Immunotherapy;Chemotherapy;Targeted Molecular therapy;Chemotherapy;Targeted Molecular therapy	vaccine;Not Available;Not Available;Not Available;Not Available;Not Available	3.6;Not Available;Not Available;Not Available;Not Available;50
TCGA-CJ-4888	TCGA-CJ-4888-01	59	MALE	1567	Kidney Clear Cell Renal Carcinoma	Kidney	Dead	T3a	NX	M1	Stage IV	G4	1	608			WITH TUMOR				59	TCGA-CJ-4888	f2fca062-ca87-4089-916d-49b9ff146797	24	-21701	1567	0	Not Available	Not Available	TCGA-CJ-4888-D6860	f7000bb0-6264-451a-bdf1-3561c7f81464	Not Available	28	1456	576	sutent	Not Available	1	36	Not Available	Not Available	PROGRESSION	Not Applicable	Not Available	PO	NO	Targeted Molecular therapy	Not Available	Not Available
TCGA-CZ-5462	TCGA-CZ-5462-01	83	MALE	311	Kidney Clear Cell Renal Carcinoma	Kidney	Dead	T1b	NX	M1	Stage IV	G3	1				WITH TUMOR				83	TCGA-CZ-5462	e0127e51-43ba-4536-bc9d-004591f9c627	11	-30659	311	0	Not Available	Not Available	TCGA-CZ-5462-D9045	71a635c2-508f-4151-b41c-0542821055e0	Not Available	11	127	15	sunitinib	Not Available	3	Not Available	50	mg/day	PROGRESSION	Not Applicable	Not Available	PO	NO	Chemotherapy	Not Available	Not Available
TCGA-B0-4824	TCGA-B0-4824-01	49	FEMALE	1657	Kidney Clear Cell Renal Carcinoma	Kidney	Dead	T1a	N0	M0	Stage I	G3	0	1657			TUMOR FREE				49	TCGA-B0-4824	03905b58-4b13-410c-8e92-115ab2a42e80	9	-18132	1657	0	Not Available	Not Available
TCGA-B0-5120	TCGA-B0-5120-01	72	FEMALE	1169	Kidney Clear Cell Renal Carcinoma	Kidney	Alive	T1a	N0	M0	Stage I	G2	0	1169			TUMOR FREE				72	TCGA-B0-5120	c5bf474c-6919-47b4-ba59-34ab20c087d5	4	-26559	Not Applicable	0	55	Not Available
TCGA-BP-4761	TCGA-BP-4761-01	57	MALE	182	Kidney Clear Cell Renal Carcinoma	Kidney	Alive	T3a	N1	M0	Stage III	G4	0	182			TUMOR FREE				57	TCGA-BP-4761	270c9a0b-d71a-4d4e-8686-f183412159f2	12	-21019	Not Applicable	0	182	Not Available
TCGA-BP-4338	TCGA-BP-4338-01	43	MALE	2859	Kidney Clear Cell Renal Carcinoma	Kidney	Alive	T1b	N0	M0	Stage I	G3	1	1757			TUMOR FREE				43	TCGA-BP-4338	4978eb8d-4a38-470b-9a00-6dd3aada1aa9	23	-15891	Not Applicable	0	2746	Not Available	TCGA-BP-4338-D11015;TCGA-BP-4338-D11006;TCGA-BP-4338-D11017	187ebffd-f320-4e65-9abe-4622eb4d4edf;7b83d49a-3f0b-40ec-a14a-4e0f51023c24;cb7f3030-e7de-4294-a627-6f083cd7db48	Not Available;Not Available;Not Available	2;2;2	2572;2450;Not Available	2460;1765;2586	Sorafenib;Sunitinib;Everolimus	Not Available;Not Available;Not Available	5;5;5	4;17;9	400;50;10	mg;mg;mg	PROGRESSION;OTHER, SPECIFY IN NOTES;PROGRESSION	Not Applicable;Metastasis;Not Applicable	2;1;3	PO;PO;PO	NO;NO;YES	Targeted Molecular therapy;Targeted Molecular therapy;Chemotherapy	Not Available;Not Available;Not Available	Not Available;Not Available;Not Available
TCGA-B0-5108	TCGA-B0-5108-01	54	MALE	1782	Kidney Clear Cell Renal Carcinoma	Kidney	Alive	T3a	N0	M0	Stage III	G2	0	1782			TUMOR FREE				54	TCGA-B0-5108	171044a9-9e8e-419b-af3a-4849d92c3b1e	7	-19932	Not Applicable	0	162	Not Available
TCGA-BP-4329	TCGA-BP-4329-01	75	MALE	845	Kidney Clear Cell Renal Carcinoma	Kidney	Dead	T3a	N0	M0	Stage III	G2	1	134			TUMOR FREE				75	TCGA-BP-4329	6ccabcd0-8f30-4828-851f-0ac7cee1a33f	22	-27699	Not Applicable	0	845	Not Available	TCGA-BP-4329-D10883;TCGA-BP-4329-D10884	45ddd952-faa4-459a-8e61-5ee2fbd2a071;9bf6d9f2-4e1f-450d-938a-99f2ca551f6d	Not Available;Not Available	28;28	510;510	190;204	Interferon;Temsirolimus	Not Available;Not Available	4;4	Not Available;Not Available	9000000;15	Not Available;mg	OTHER, SPECIFY IN NOTES;OTHER, SPECIFY IN NOTES	Metastasis;Metastasis	1;1	SC;IV	NO;NO	Immunotherapy;Targeted Molecular therapy	Not Available;Not Available	Not Available;Not Available
TCGA-CZ-5463	TCGA-CZ-5463-01	76	MALE	662	Kidney Clear Cell Renal Carcinoma	Kidney	Alive	T2	NX	M0	Stage II	G2	0	662			Not Available				76	TCGA-CZ-5463	8e9e684c-20e5-48b1-9e40-970037fe959f	11	-27911	Not Applicable	0	662	Not Available
TCGA-B0-5702	TCGA-B0-5702-01	71	MALE	2172	Kidney Clear Cell Renal Carcinoma	Kidney	Alive	T1b	N0	M0	Stage I	G2	0	2172			TUMOR FREE				71	TCGA-B0-5702	74844571-c5a3-4a14-ac19-c7c1ce40259b	11	-26186	Not Applicable	0	1158	Not Available
TCGA-A3-3320	TCGA-A3-3320-01	52	FEMALE	1508	Kidney Clear Cell Renal Carcinoma	Kidney	Alive	T1b	NX	M0	Stage I	G1	0	1508			TUMOR FREE				52	TCGA-A3-3320	50f29fc7-c111-4101-b970-b1e1dd3388cf	16	-19138	Not Applicable	0	1508	Not Available
TCGA-B8-A54K	TCGA-B8-A54K-01	61	MALE	469	Kidney Clear Cell Renal Carcinoma	Kidney	Alive	T1a	NX	M0	Stage I	G1	0	469			TUMOR FREE				61	TCGA-B8-A54K	A2663A86-A006-4867-9E88-2B523DF48303	27	-22627	Not Applicable	0	18	Not Available
TCGA-BP-4352	TCGA-BP-4352-01	74	FEMALE	344	Kidney Clear Cell Renal Carcinoma	Kidney	Dead	T3b	N0	M1	Stage IV	G4	1	13			WITH TUMOR				74	TCGA-BP-4352	037c691e-6320-451b-9276-78459f1b705c	16	-27253	344	0	Not Available	Not Available	TCGA-BP-4352-D11087	00ba7bc0-941c-421e-b252-a4520dfff776	Not Available	3	59	35	Sunitinib	Not Available	5	Not Available	Not Available	Not Available	PALLIATIVE	Not Applicable	1	PO	NO	Targeted Molecular therapy	Not Available	Not Available
TCGA-BP-4349	TCGA-BP-4349-01	68	FEMALE	372	Kidney Clear Cell Renal Carcinoma	Kidney	Alive	T1a	NX	M0	Stage I	G2	0	372			Not Available				68	TCGA-BP-4349	f72defb3-87ca-4efd-9dc7-d2068533fd98	16	-24853	Not Applicable	0	372	Not Available
TCGA-BP-4769	TCGA-BP-4769-01	63	MALE	1876	Kidney Clear Cell Renal Carcinoma	Kidney	Alive	T1a	NX	M0	Stage I	G2	0	1876			TUMOR FREE				63	TCGA-BP-4769	dc6f2273-ffea-41f4-a28b-d03112587f4f	14	-23190	Not Applicable	0	1876	Not Available
TCGA-CJ-4643	TCGA-CJ-4643-01	67	FEMALE	1793	Kidney Clear Cell Renal Carcinoma	Kidney	Alive	T2b	N0	M0	Stage II	G3	0	1793			TUMOR FREE				67	TCGA-CJ-4643	f11f68ac-5ad2-416b-a0c2-697ac3e9718a	30	-24477	Not Applicable	0	1793	Not Available
TCGA-BP-4981	TCGA-BP-4981-01	75	FEMALE	1097	Kidney Clear Cell Renal Carcinoma	Kidney	Dead	T3a	NX	M0	Stage III	G3	0	1097			TUMOR FREE				75	TCGA-BP-4981	ce0ab696-4e50-4b05-a7e5-5191c257bfbe	19	-27676	1097	0	Not Available	Not Available
TCGA-BP-4992	TCGA-BP-4992-01	66	MALE	501	Kidney Clear Cell Renal Carcinoma	Kidney	Alive	T1b	NX	M0	Stage I	G4	0	501			TUMOR FREE				66	TCGA-BP-4992	a5790b81-5001-4d1a-97ad-0ec9fc658f44	13	-24438	Not Applicable	0	501	Not Available
TCGA-BP-5004	TCGA-BP-5004-01	53	MALE	1126	Kidney Clear Cell Renal Carcinoma	Kidney	Alive	T1a	NX	M0	Stage I	G3	0	1126			TUMOR FREE				53	TCGA-BP-5004	3cfe743c-f02e-42bf-a170-9d8b8a514d10	13	-19383	Not Applicable	0	1126	Not Available
TCGA-CJ-4639	TCGA-CJ-4639-01	49	FEMALE	3229	Kidney Clear Cell Renal Carcinoma	Kidney	Alive	T2	N0	M0	Stage II	G2	0	3229			TUMOR FREE				49	TCGA-CJ-4639	3e976301-4042-4ac0-8f01-ef2f1a8161a6	30	-18066	Not Applicable	0	2308	Not Available
TCGA-BP-4961	TCGA-BP-4961-01	47	MALE	1935	Kidney Clear Cell Renal Carcinoma	Kidney	Alive	T1a	NX	M0	Stage I	G2	0	1935			TUMOR FREE				47	TCGA-BP-4961	d23d354d-04b0-4ff4-bd83-6a2d1ecf3b47	12	-17284	Not Applicable	0	1935	Not Available
[truncated: 116 more columns]
