# Supplementary material for: Identification of an immunogenic cell death-related gene signature predicts survival and sensitivity to immunotherapy in clear cell renal carcinoma
Source: Sci Rep. 2023 Mar 17;13:4449. doi: 10.1038/s41598-023-31493-z (PMC10023707; doi:10.1038/s41598-023-31493-z)
Supplement: Supplementary file 1 — Supplementary Information. [file 41598_2023_31493_MOESM1_ESM.zip › Supplementary material/Raw data/TCGA-KIRC ICD genes mRNA expression.txt]

Tag	TCGA-BP-4807-01	TCGA-EU-5905-01	TCGA-BP-5190-01	TCGA-BP-4329-01	TCGA-B4-5834-01	TCGA-CZ-5453-01	TCGA-CJ-5681-01	TCGA-BP-5196-01	TCGA-B4-5843-01	TCGA-CJ-4897-01	TCGA-BP-4765-01	TCGA-BP-4761-01	TCGA-BP-4165-01	TCGA-AK-3434-01	TCGA-B8-A54E-01	TCGA-B8-4154-01	TCGA-BP-4971-01	TCGA-BP-5007-01	TCGA-CJ-4876-01	TCGA-G6-A8L6-01	TCGA-B0-4714-01	TCGA-CZ-4854-01	TCGA-BP-4801-01	TCGA-CZ-4858-01	TCGA-B0-5080-01	TCGA-BP-4162-01	TCGA-B8-5551-01	TCGA-B8-5552-01	TCGA-B0-5104-01	TCGA-B2-5635-01	TCGA-CZ-5988-01	TCGA-CJ-4887-01	TCGA-CZ-4863-01	TCGA-B0-5077-01	TCGA-B4-5836-01	TCGA-DV-5568-01	TCGA-CZ-4857-01	TCGA-B0-4710-01	TCGA-CW-6093-01	TCGA-CZ-5454-01	TCGA-CJ-4892-01	TCGA-CJ-4888-01	TCGA-A3-3331-01	TCGA-A3-3329-01	TCGA-CJ-4638-01	TCGA-CJ-5682-01	TCGA-CZ-4859-01	TCGA-BP-5001-01	TCGA-B0-4696-01
ATG5	3.386999203	2.825604117	2.691555343	3.268721964	3.209623823	3.042627034	3.437044613	3.063079115	3.354909977	2.997722767	3.07749425	1.744072698	2.758868241	2.859628973	3.703442034	3.827248931	2.606641052	2.850984999	3.112079181	2.753022627	2.718718285	3.034307333	2.901052544	2.772758035	3.287806102	2.879893205	3.078748203	3.229573884	3.00753583	2.884693206	3.163013977	2.351129608	3.361945275	2.730743731	3.181340224	2.652781737	3.065178729	2.77310642	3.220670454	3.222813784	2.95424218	3.182878912	2.979954443	3.606963738	2.560738911	3.06166257	2.599120472	2.442202387	3.090865044
BAX	4.291025398	4.887243635	3.847192266	3.05393195	4.210141461	4.333811558	4.539767787	5.069987661	4.05869472	4.396001534	4.284805596	4.377896569	4.322062145	4.105100913	4.678666288	4.111089717	4.931531762	4.213246268	4.71805573	4.990915674	4.323034618	4.610039291	3.994107535	3.482091324	4.877288195	4.121098072	4.974711071	3.819049385	3.626423517	4.445880731	4.941140242	4.669353262	4.423485503	4.405018996	3.834736663	4.649117387	4.945905614	4.710943977	4.483309161	4.100947476	4.615285782	4.771783415	3.940895169	4.111932356	3.900993966	4.489081872	3.993576548	4.180069878	4.316775196
CALR	8.475049146	8.629608387	7.841859293	8.500410921	8.318819745	8.330887607	9.250244435	9.302814623	8.394698832	8.214670852	8.410721494	8.851661658	9.210307451	8.457377369	8.104659477	8.389841456	8.107049413	8.538583134	8.98565334	8.420988637	8.140626249	8.229265675	8.365805483	10.15229365	8.797985382	8.093809365	8.94323135	8.133758397	8.311047034	8.907217406	8.679793437	9.027244937	8.639830754	8.414867086	8.949224098	9.080698379	8.825502545	8.154694951	8.107975752	8.511738207	8.32548854	8.724677295	8.115719946	8.541472252	8.178268991	8.635851744	8.452987197	8.581634325	8.511857413
CASP1	3.173331753	3.385988796	2.182950664	3.121898793	3.030059163	1.883524418	1.311998199	3.506798308	2.820035952	2.644986063	2.877857006	2.613804351	3.296464843	2.938036612	1.606094365	3.518972463	3.36066992	3.439904465	2.963111203	3.354051893	3.972975221	3.105495982	3.467253073	3.518696457	2.845184547	3.56143428	4.095248027	3.598969115	2.711088945	3.859538247	3.241547332	3.887941501	4.174367848	3.176397945	3.460996875	2.716868955	2.667657693	3.281184709	2.614299209	3.351482341	3.649466842	3.917181385	3.345254863	3.687908321	2.347435508	2.613639373	1.925524076	2.799571703	1.415092857
CASP8	2.439677926	2.638395651	2.360099128	2.247224855	2.070560666	2.169083987	1.57901029	3.408666076	3.064091083	2.472747628	2.51870095	1.645569813	2.481578227	2.142601147	2.871182002	2.597446652	2.762965952	2.752021269	2.957302375	2.266275551	2.744882942	2.407771808	2.394781497	2.504494977	2.525124515	3.120362173	3.2219673	2.47380776	2.471096613	2.660663328	2.426905217	2.843134509	2.776501067	2.653816731	2.55188327	2.654386395	3.151864559	3.030185254	2.241088769	2.071041051	2.491115075	2.788539018	2.56424008	2.69898202	2.722467885	2.548208505	2.346205564	2.763599057	2.018724948
CD4	4.988130075	4.31023672	3.493107119	4.0004143	4.167483214	3.199750272	3.846375508	4.2874749	3.927564989	4.045656209	3.4087145	4.354371229	4.084576252	4.226019182	3.382646002	4.107451801	5.022509274	3.892265967	3.082817347	4.249272971	4.058936881	4.181909082	5.441077631	4.818900512	4.509000675	4.906012057	6.798653023	5.290481697	3.693438279	5.072007963	4.389473842	5.124715471	4.898432079	4.373303975	4.493074972	4.317400455	4.870664265	3.730199194	3.702702727	5.716413375	4.584443694	5.408557239	4.736014959	4.259738407	2.874648408	3.743624196	3.392298587	3.421895516	5.255157569
CD8A	1.378471898	1.760794695	1.995545131	2.228300031	1.861974429	0.478401456	0.705476198	4.527039635	1.198264954	2.485523126	0.730479196	3.317229838	3.306809216	2.905906456	1.357950238	3.215332408	2.317265319	3.431321124	4.435769582	2.372023474	4.867388644	2.469003844	2.779506829	4.930002613	3.626712592	4.831260687	4.975238487	3.108263495	1.752102781	4.168593755	2.94567465	5.036888318	5.629955105	2.967548963	2.524265981	4.241232897	2.503928212	3.009597816	1.052149552	2.580398426	5.322911772	5.64057059	2.934006847	3.091755269	2.620426115	2.863097906	1.668259614	3.338147963	0.178152305
CD8B	0.550940496	3.025220518	0.751201731	1.041500509	0.803825843	0.152684898	0.207684971	3.439015111	0.488503649	1.499757266	0.224400722	2.526610076	1.937314369	1.803612396	0.665459872	2.348115616	1.417714919	1.878881712	3.473476612	1.469966113	3.864858817	1.479391208	1.657219625	3.533865816	2.751809806	3.136450084	3.130689782	2.416708284	0.70548142	3.091569719	1.707574987	3.657103096	4.248321982	1.564723591	1.436984373	2.779522227	1.323182988	1.86791488	0.416726077	1.459281018	3.837978138	3.706111958	1.61572875	1.487358726	1.58218281	1.637809789	0.953376469	2.505604357	0.068749992
CXCR3	1.061115036	1.198870185	1.089144753	1.06202741	0.927496643	0.142702014	0.795897217	2.720042079	0.374403403	1.249053145	0.409504687	2.580567512	2.377771642	1.581908972	0.834838357	1.544202796	2.486328479	1.662024257	2.588203084	1.66253143	3.197414934	1.920570922	1.694118982	2.822358931	2.305311323	2.486571894	3.617880615	1.79676887	1.101848118	2.556225762	1.171059195	3.240971964	3.300081276	1.541627029	1.43057134	2.757375034	1.788995141	1.91864567	0.578129239	0.910132985	3.250383635	3.051566012	1.646755002	2.042127813	1.513280505	1.862829597	0.500348426	2.762243014	0.150016106
EIF2AK3	1.911665257	2.871365258	1.845151032	2.172370228	2.398110966	2.438063642	3.086086593	2.437912552	2.993257902	2.355635284	3.059031298	2.758382653	1.653260295	2.174955486	4.128720075	2.11476953	1.76821023	2.183800503	2.70227355	1.941360326	1.736013216	2.894165409	2.340692738	2.734734174	2.602095599	3.141314564	2.577967593	2.677640554	2.444333818	2.332223042	2.973165636	1.759884427	2.899161115	2.153572464	2.977045767	2.232248775	2.712560207	3.143667482	2.852121284	2.460379126	2.051550695	2.835826506	2.445589077	2.452438495	2.321174323	2.358431896	3.380846463	1.894080455	2.735278416
ENTPD1	3.114134415	3.06780149	2.337410379	3.122318577	3.429316781	2.867821971	2.082927565	2.929911883	2.995237677	3.018900883	2.909039774	1.224007782	2.645118425	3.038531793	2.875546517	2.665804109	3.806898902	3.246245257	3.040838702	2.553884574	3.126227387	2.7668165	3.316588932	2.256903249	3.557105902	2.761144136	2.950870992	3.616018715	2.220108999	2.876591681	3.610481641	2.802849976	3.339086011	3.354245339	3.110699797	3.252990185	3.027523329	2.866798169	3.456483802	3.031174634	2.814514189	3.25740151	2.908406074	2.734722596	2.185966136	2.940631629	2.400963622	2.578699686	1.531734442
FOXP3	0.22371026	0.68367582	0.536312698	0.830999774	0.351433945	0.11617107	0.797075066	1.541185129	0.143460459	0.471103558	0.17540791	1.683414225	0.264965562	0.887245521	0.962905352	0.391380037	2.477621868	0.877767536	0.630452094	1.146663384	1.590561013	0.813827719	0.713389843	1.614177587	0.802140036	1.002017468	2.617124941	0.73640579	0.459843842	1.092922377	1.160166101	0.946057868	0.540828085	0.872154242	0.652370637	0.66999464	1.643000256	0.578978358	0.205755302	0.6445599	0.576266309	1.56280553	0.854183018	1.634901301	0.938931006	0.691376229	0.536490083	0.980076891	0.462648759
HMGB1	4.773571285	4.032884445	4.353511074	4.88631589	5.085422356	4.651306493	4.36761699	4.368485344	4.922686679	4.690520561	4.512660446	3.115283617	4.711203353	5.055780423	3.55533591	4.864862261	4.613519872	4.652215874	4.883542319	4.933455021	4.865704892	4.396409226	4.357955746	4.668217806	4.879828588	4.782320433	4.456862714	4.850370969	4.574898918	4.507772969	4.688639673	4.647114867	4.479753139	4.642888937	4.775486792	4.524213737	4.263036321	4.484253186	5.007905212	4.681003919	4.827498409	4.672558104	4.61298512	4.76096095	4.254283245	4.945555453	4.828107366	4.492103776	4.754495859
HSP90AA1	6.906577152	6.269254084	5.628560195	6.891836707	6.826169114	7.128237471	8.17557964	6.203298586	6.490096344	6.785553595	7.091094824	6.042196573	6.502842241	6.448268748	7.803416164	6.362710141	6.114725326	6.456823054	6.392704628	5.716826369	5.87636489	6.576699494	6.339463588	6.728231794	6.696997023	7.08045845	7.311431778	7.208806259	6.678435368	6.336951072	7.151192259	6.451857392	6.684586164	6.401845036	6.611595876	6.556923952	6.361488197	6.687785829	7.485693022	7.457182006	6.722852257	6.410825871	7.074747661	7.078986036	6.019559866	6.380311211	7.245498344	5.761004065	8.513773352
IFNA1	0	0	0.020285417	0	0.034715911	0	0	0	0	0.013687755	0.035248875	0	0	0.05928275	0	0	0.016925567	0.017341612	0.022795895	0	0	0	0	0	0	0.025519754	0	0.036605655	0.034604928	0.021530792	0.031122234	0.043495467	0	0	0	0	0	0	0	0	0	0	0.036436293	0.022323485	0.031298864	0	0	0.021748304	0
IFNB1	0.035078708	0.04351852	0	0	0	0	0	0.084157004	0	0	0	0.056549848	0	0	0.036236316	0	0	0	0.118372225	0	0	0	0	0.032593537	0	0	0.063441203	0	0	0	0	0	0.024449149	0.044067247	0	0.028590404	0	0	0	0.019431576	0.027368506	0.046837101	0	0	0.041857071	0	0	0.029117169	0
IFNG	0.252101401	0.061010047	0.198429653	0.150044741	0.285728733	0.032495057	0.078273508	1.2447334	0.046084808	0.239374847	0.033389374	0.916920908	0.454948602	0.542658121	0.14747565	0.655399224	0.730402751	0.521054829	1.255220052	0.190727789	2.239666023	0.727993927	0.212719017	1.871409559	0.385730746	1.515173738	2.098102404	0.285623776	0.200849504	0.637014005	0.34296189	1.563535409	1.702232513	0.444590994	0.343697122	0.579227503	0.766452445	0.322920479	0.157452525	0.217324976	1.778713506	2.113656613	0.421127164	0.356674192	0.413790703	0.406004038	0.057093171	0.517378371	0
IFNGR1	5.358368904	5.784416252	5.260049997	5.707500292	6.127298775	4.79426626	4.611660308	5.519644748	5.43973035	5.083810368	5.312692277	3.993285565	5.150883283	6.233817033	4.850851714	5.894657035	4.934208615	5.497526705	4.64747514	5.585452397	5.18053957	5.181430535	5.549733637	4.562410099	5.42114905	5.256404405	5.430662674	5.644418023	5.546979739	5.572112344	5.388466828	4.852267935	5.422808243	4.753532759	5.788294938	5.090363386	5.579406503	4.772789695	5.581138109	5.587006847	4.950190492	6.102553945	5.382875997	6.012917997	4.472209071	5.354188226	4.591061565	4.548244014	3.850011677
IL10	1.61993668	0.092880128	0.157764587	0.505835093	0.235679216	0.324793899	0.152609403	0.993693317	0.443368551	0.159231586	0.695951599	0.154250718	0.23438419	0.118467639	0.248268426	0.618320334	0.657942923	0.251354816	0.152383746	0.266729035	0.705711942	0.513015571	1.40867108	0.691730841	0.623403298	1.107496888	1.552269649	1.906406787	0.190942785	0.25437841	0.326798715	0.692014521	0.610687424	0.389349946	0.201470788	0.529366574	0.596482213	0.378915756	0.044826829	1.32287967	0.432228356	0.586457964	1.147379139	0.602285074	0.106623998	0.12293506	0.144885804	0.202280039	0.22956295
IL17A	0	0	0	0	0	0	0	0	0	0	0	0	0	0	0	0	0.010521039	0	0	0	0	0	0	0	0	0	0.014907107	0.011451561	0	0	0	0	0	0	0	0	0	0	0	0.00901141	0.025310779	0	0	0	0	0	0.009507841	0	0
IL17RA	2.629857915	2.691230398	1.987986108	2.317317195	2.570397848	1.931940277	2.177214183	2.655601132	2.575701047	2.555853956	2.619623056	2.160157636	2.258993197	2.243692506	1.052124608	1.558979249	2.753429309	2.747487861	2.604684221	2.186863455	2.343899254	2.129354014	2.734500657	2.440687823	2.313308607	2.391488414	3.619022762	2.806139233	2.709673458	3.132312117	2.268329823	2.324545494	2.653861085	2.277784679	2.550197307	2.490026393	2.687897954	2.438373755	2.711694813	1.99709183	2.502857657	2.878797247	2.849832034	2.401629023	2.15307963	2.393524318	2.393716576	1.948851462	1.162469642
IL1B	3.620804258	0.412919724	0.373300795	2.393537901	0.407655292	1.518045967	1.512700878	2.551140166	0.252836073	0.56142037	1.34384406	0.54626022	1.238214538	0.936504099	0.799913837	1.358121482	1.341310242	0.36033545	0.554410669	1.311959201	1.809817255	1.030392558	1.679500275	0.996622028	1.354278555	1.496244589	2.669801158	2.415575855	3.412323529	1.688426204	1.246392156	1.281286065	1.590066028	0.792005333	0.816364457	0.788667034	1.254279612	1.53459067	1.479985349	1.840338196	1.145036284	0.937749743	3.371446181	1.927882817	0.867850335	1.051460071	1.078384102	0.836949958	0.598598691
IL1R1	4.012267262	4.80988145	2.636056957	3.54574735	3.599644906	2.233792674	4.823482293	3.273723216	4.05003424	3.30305065	4.079089073	1.570829947	3.140972688	3.3000673	4.049288426	2.372229153	4.619552813	3.46150608	3.372474436	2.554128123	3.043983714	4.201650427	4.063510603	4.78062052	4.072115087	3.368526643	2.695224163	4.119468394	3.671382143	3.011022492	3.773975589	2.840627455	3.033573243	2.791698013	3.29279463	3.991970683	3.810603331	3.454192157	3.089347267	2.740945502	3.180909336	3.72198716	3.416041242	2.856889883	2.205700394	3.873379115	2.611355179	2.691385079	3.285444672
IL6	2.066333687	0.355826785	0.02259097	0.827227818	0.291539437	0.824626683	0.317492883	1.130109191	0.205226616	0.381621281	1.038737335	0.668294044	0.492349436	0.446079322	0.074232024	0.311189825	1.060119553	0.112190611	0.607528644	1.141742531	0.239959557	1.493260823	1.042612041	7.094911296	3.793801258	1.818075072	2.157768454	1.861957801	2.025376295	0.244084407	2.442434711	0.184541346	0.173416671	0.728347766	0.779378854	1.02177181	1.072987857	3.780457842	0.363594136	0.824796178	1.257896344	3.799692527	1.352555809	1.592676586	0.15055709	0.339977644	0.154296268	0.671301914	0.823344584
LY96	4.266888914	3.227166457	2.211361194	3.769111428	3.066759254	2.176192366	1.966708327	2.994666113	2.964644583	2.835614036	2.824587574	3.712198139	2.328802638	3.438352481	4.35819717	3.981439131	4.187097581	2.687952427	2.211098096	3.312333671	3.62956271	3.394671065	4.311908934	3.504275391	4.422021416	3.541557689	4.860757867	4.166917997	1.982301609	2.853249355	3.332190593	3.397107558	3.325053226	2.72167029	3.525177957	5.024735168	3.456588996	2.844045422	3.101736226	4.94132679	2.771252721	5.584977522	2.851757314	3.356368776	2.156312152	2.802847233	2.07023002	2.061316392	4.501929013
MYD88	3.942423114	4.055096353	3.290935079	3.819549113	3.455722479	3.489923992	3.467978345	3.701825564	3.598756702	3.767334943	3.499402491	2.541201901	3.561379272	3.253356946	2.975083401	3.60863095	3.682916411	3.411930812	3.662790115	3.154588682	3.852274367	3.321829327	3.931849345	3.434467301	3.99658222	3.969500156	4.842811892	4.007388389	3.776911989	4.467116026	3.91225853	4.127800969	4.393054049	3.478403002	3.966814493	3.627766646	3.591782888	3.3666878	3.864323531	3.821138301	3.876562377	4.346641877	3.779338006	4.07370669	2.942593792	3.726769787	3.636005737	3.067720587	3.824876524
NLRP3	1.692035284	1.122933096	1.047809974	1.249884661	0.95282096	0.622470426	0.658238586	1.251669031	1.091052166	0.796652549	1.103011846	0.390009673	0.577130975	0.753852066	0.7833298	1.129430092	1.004920738	0.919180262	0.409385607	0.987783519	0.991462797	0.744481405	1.813622897	0.811522704	1.145949484	1.793098301	2.612173663	1.617250782	1.360705423	1.989207411	0.75003022	1.239602419	1.307567616	0.914509734	1.039919179	0.716625276	1.246980594	1.09406749	0.976579676	1.273665929	0.994602594	1.584534591	1.869221873	1.268912041	0.53788651	0.888041605	0.437230164	0.641164673	0.395678534
NT5E	3.695852493	2.8820568	2.265141898	2.529620209	3.74038725	2.338582992	2.821147698	4.528506703	3.731669244	3.592640735	3.902439139	0.443426299	2.533704672	2.76077981	2.052216546	3.552150189	2.269368445	2.801222669	2.496318221	2.279382346	2.307666687	3.470599932	3.40905801	4.245583175	3.68187634	3.751630299	3.38038107	3.663801073	3.069953484	3.137198545	4.727512674	2.648616961	3.149500132	3.086928469	3.774002783	2.95795262	3.243097612	2.929920812	4.189145891	3.125460735	3.0957081	2.492431218	3.31167388	2.830297269	1.302842113	3.396903784	2.685746805	2.38266502	1.185514414
P2RX7	2.51106637	2.016207887	1.889628576	2.11608686	1.662017887	1.68312304	0.766382808	1.992876273	2.050927311	1.831292611	1.455836446	1.869137686	1.984413465	1.723468304	2.269445693	2.348188992	3.307206687	2.268695004	1.007104787	2.095852214	2.62572523	2.59962997	2.857651919	2.632823504	1.382081314	2.704225259	2.709845903	2.298283775	1.869758089	2.447434889	2.026356438	2.461631911	2.520007479	1.973812206	1.808915572	1.187275434	2.880975364	2.697753448	2.291158499	3.102014702	2.34529274	3.435708259	2.913639595	2.643545897	2.658071491	1.703252113	1.100061114	2.207512576	2.263532262
PDIA3	6.773788472	6.764628166	6.931894303	6.926403327	6.774580952	6.630957504	7.060058074	7.670005425	7.23449078	6.771574914	6.809098273	7.007717417	7.028359172	6.994908416	6.330563284	6.450695015	6.22557535	6.848424557	7.632043915	6.739790917	6.727617156	6.786227254	6.901351755	8.044769995	6.914510428	6.762831495	7.378196786	6.828295396	6.230659975	7.10697053	7.318718787	7.498617262	7.267029295	6.619865961	7.554609008	7.691752197	6.485050231	6.20804664	6.52824872	6.981519334	6.907345625	7.34254391	6.553733926	6.357581812	6.588012712	6.735850202	7.060259294	6.763825898	7.797067997
PIK3CA	2.654236063	2.45365483	1.484927211	2.516946358	2.614319971	2.04802433	2.639574328	1.847532872	2.531769549	2.466764256	2.514776626	0.673338769	1.524977239	1.93606106	1.757872021	1.860499938	1.769232298	2.103157241	1.624768684	1.508175141	1.759078112	2.053448567	2.060602823	2.656667196	2.319715444	2.592409837	2.05999014	2.6601024	2.453574815	2.187558513	2.698280353	1.463023038	2.573636679	1.952590989	2.48344501	1.672932141	2.303788092	2.343811892	2.782812979	2.191663081	1.632819578	2.212216409	2.764282061	2.136472194	1.150492236	1.991748439	2.318340674	1.303486425	2.482086701
PRF1	2.658733336	2.74848487	2.833356527	2.975683311	3.610562758	2.635019242	1.375472829	3.634982717	2.459736418	2.950002651	3.906355648	2.490830291	4.984136898	4.052572686	1.224319227	4.180389377	2.524086346	3.787017924	3.518156406	3.253590648	5.288327254	2.7574275	3.562925819	4.503355661	3.127914696	4.602230282	4.356930153	3.152609327	2.354631384	3.808650723	2.570778143	4.529513063	4.306640057	3.193540029	4.769707377	3.259438011	2.93315746	3.548196492	3.687761168	3.261721873	4.775267827	4.806055304	3.088566611	2.898552522	2.064665001	3.928347183	3.2848051	3.644673745	0.135839879
TLR4	3.972163156	2.554556822	1.990122444	3.326362124	3.220946353	2.719175985	1.40276921	2.129966421	3.544717505	3.647168271	3.943585244	0.82450889	2.391972135	2.691841137	2.319228856	3.379639723	2.476120655	2.77764988	1.669071839	2.160871517	3.062280672	2.626905118	3.996342974	2.253358211	2.710108337	4.245012111	3.993619624	4.037448632	3.053781247	3.469876843	2.67824887	2.809977501	4.233845548	2.634828047	3.262981244	2.172045875	3.176345496	2.737948045	3.763147871	3.835840834	2.870493024	3.190581749	4.065094848	3.310047209	1.09127093	2.325585329	2.876709257	1.724968903	2.117921312
TNF	1.474399818	0.066382157	0.184444899	0.074644688	0.15999746	0.092502471	0.729807423	1.774792615	0	0.169415771	0.642940312	0.431150894	0.330187881	0.176143909	0.143119559	0.365011455	1.622146725	0.349970432	0.106610582	0.141060729	1.351252168	0.834277569	2.400943962	0.542729572	1.367124704	0.775754552	0.687584309	2.635804532	0.222814639	0.678024875	0.238813737	1.081338913	0.845703252	0.730938075	0.152781374	0.958852597	0.536305057	0.738518331	0.417071563	0.248107566	0.641079193	0.482786022	2.184460392	0.493291795	0.346624724	0.423492941	0.041714341	1.172427288	0.130923218
[truncated: 554 more columns]
