# Supplementary material for: Identification of an immunogenic cell death-related gene signature predicts survival and sensitivity to immunotherapy in clear cell renal carcinoma
Source: Sci Rep. 2023 Mar 17;13:4449. doi: 10.1038/s41598-023-31493-z (PMC10023707; doi:10.1038/s41598-023-31493-z)
Supplement: Supplementary file 1 — Supplementary Information. [file 41598_2023_31493_MOESM1_ESM.zip › Supplementary material/Raw data/Tide results.csv]

Patient	No benefits	Responder	TIDE	IFNG	MSI Expr Sig	Merck18	CD274	CD8	CTL.flag	Dysfunction	Exclusion	MDSC	CAF	TAM M2
TCGA-B0-5702-01	False	True	-0.16	2.79	0.96	3.21	0.52	1.02	True	-0.16	1.55	0.07	0.14	0.01
TCGA-AK-3426-01	False	True	-0.17	6.06	0.97	5.45	1.41	5.35	True	-0.17	1.17	0.04	0.17	-0.06
TCGA-B0-4697-01	False	True	-0.24	6.33	0.99	5.47	2.54	5.04	True	-0.24	1.24	0.06	0.17	-0.06
TCGA-BP-4771-01	False	True	-0.27	6.41	0.98	5.59	1.49	5.60	True	-0.27	0.98	0.03	0.14	-0.05
TCGA-BP-4173-01	False	True	-0.34	7.51	0.99	5.94	2.21	5.56	True	-0.34	0.97	0.02	0.17	-0.07
TCGA-BP-5191-01	False	True	-0.35	5.66	0.98	4.41	1.07	2.47	True	-0.35	0.95	0.03	0.13	-0.05
TCGA-BP-4167-01	False	True	-0.37	5.41	0.98	4.93	1.04	4.00	True	-0.37	1.68	0.04	0.23	-0.03
TCGA-B0-4819-01	False	True	-0.37	5.66	0.98	5.18	2.18	4.84	True	-0.37	1.18	0.04	0.18	-0.06
TCGA-B0-5081-01	False	True	-0.39	5.82	0.98	4.92	1.60	3.79	True	-0.39	1.36	0.05	0.18	-0.05
TCGA-BP-4992-01	False	True	-0.39	4.79	0.96	4.11	1.21	3.50	True	-0.39	0.94	0.05	0.11	-0.05
TCGA-B0-4842-01	False	True	-0.41	4.07	0.98	4.07	0.77	2.57	True	-0.41	1.38	0.04	0.19	-0.04
TCGA-CJ-4882-01	False	True	-0.42	4.97	0.96	4.39	1.03	3.36	True	-0.42	1.71	0.07	0.22	-0.05
TCGA-BP-5169-01	False	True	-0.43	3.91	0.98	3.72	0.56	2.57	True	-0.43	1.47	0.06	0.17	-0.03
TCGA-B8-A8YJ-01	False	True	-0.43	3.67	0.93	3.69	1.06	1.67	True	-0.43	1.92	0.05	0.26	-0.03
TCGA-CJ-4869-01	False	True	-0.44	5.53	0.99	5.15	1.39	5.33	True	-0.44	1.17	0.04	0.15	-0.04
TCGA-CJ-5671-01	False	True	-0.45	4.77	0.93	4.15	1.14	2.61	True	-0.45	1.72	0.04	0.24	-0.04
TCGA-BP-4798-01	False	True	-0.46	6.96	0.98	5.46	1.62	5.51	True	-0.46	1.04	0.03	0.17	-0.07
TCGA-BP-4804-01	False	True	-0.46	5.72	0.98	4.90	1.37	4.06	True	-0.46	1.58	0.05	0.21	-0.04
TCGA-B8-5551-01	False	True	-0.46	6.95	0.98	5.62	2.15	4.05	True	-0.46	0.90	0.03	0.13	-0.06
TCGA-B0-4700-01	False	True	-0.47	6.19	0.97	5.32	1.82	4.54	True	-0.47	1.72	0.07	0.23	-0.05
TCGA-CJ-5672-01	False	True	-0.47	5.82	0.99	5.05	1.51	4.72	True	-0.47	1.10	0.03	0.15	-0.03
TCGA-B0-4822-01	False	True	-0.47	3.59	0.93	3.61	0.58	2.76	True	-0.47	1.69	0.08	0.18	-0.03
TCGA-CJ-4890-01	False	True	-0.47	5.90	0.97	5.10	1.77	4.60	True	-0.47	1.41	0.01	0.23	-0.05
TCGA-B8-A54I-01	False	True	-0.47	4.40	0.99	4.04	1.68	1.79	True	-0.47	1.28	0.05	0.15	-0.04
TCGA-BP-4971-01	False	True	-0.47	4.93	0.95	4.00	1.99	1.87	True	-0.47	1.62	0.04	0.24	-0.05
TCGA-BP-4346-01	False	True	-0.47	6.94	0.99	5.58	2.09	5.48	True	-0.47	0.86	0.03	0.13	-0.05
TCGA-BP-5199-01	False	True	-0.48	6.12	0.98	5.14	1.14	5.08	True	-0.48	1.72	0.07	0.21	-0.04
TCGA-B8-5162-01	False	True	-0.49	5.98	0.99	5.21	1.96	4.33	True	-0.49	1.27	0.02	0.20	-0.05
TCGA-BP-4761-01	False	True	-0.49	3.80	0.99	3.84	1.07	2.92	True	-0.49	1.70	0.10	0.17	-0.04
TCGA-B0-5092-01	False	True	-0.50	6.19	0.99	5.46	1.67	5.47	True	-0.50	1.27	0.07	0.15	-0.05
TCGA-CJ-4901-01	False	True	-0.51	6.92	0.99	5.30	2.07	4.17	True	-0.51	1.28	0.06	0.17	-0.06
TCGA-BP-4758-01	False	True	-0.51	5.22	0.98	4.64	1.22	4.47	True	-0.51	1.27	0.06	0.14	-0.04
TCGA-CJ-4873-01	False	True	-0.52	4.72	0.98	4.41	1.29	3.04	True	-0.52	1.28	0.04	0.17	-0.04
TCGA-AK-3454-01	False	True	-0.53	3.60	0.93	3.53	0.46	2.52	True	-0.53	1.76	0.08	0.19	-0.03
TCGA-MM-A563-01	False	True	-0.53	5.73	0.99	4.58	1.76	3.00	True	-0.53	1.60	0.05	0.20	-0.03
TCGA-B0-4847-01	False	True	-0.54	5.72	0.99	4.72	1.64	4.21	True	-0.54	0.80	0.04	0.10	-0.05
TCGA-AK-3453-01	False	True	-0.56	5.73	0.99	4.73	1.70	4.31	True	-0.56	0.96	0.05	0.11	-0.05
TCGA-BP-4989-01	False	True	-0.56	5.63	0.99	5.07	1.88	5.19	True	-0.56	1.14	0.03	0.16	-0.05
TCGA-B0-5709-01	False	True	-0.56	5.73	0.99	4.84	1.65	3.80	True	-0.56	1.50	0.04	0.21	-0.04
TCGA-CJ-4887-01	False	True	-0.56	5.68	1.00	4.88	1.22	4.35	True	-0.56	1.07	0.04	0.14	-0.04
TCGA-B0-5692-01	False	True	-0.56	5.83	1.00	5.19	1.47	5.37	True	-0.56	1.02	0.05	0.11	-0.04
TCGA-B0-4815-01	False	True	-0.56	6.36	0.99	5.31	2.20	4.84	True	-0.56	1.14	0.05	0.14	-0.05
TCGA-B0-5088-01	False	True	-0.57	4.22	0.98	3.76	1.13	2.13	True	-0.57	1.39	0.03	0.18	-0.03
TCGA-B0-4714-01	False	True	-0.57	6.32	0.99	4.93	2.08	4.37	True	-0.57	1.03	0.04	0.13	-0.05
TCGA-CJ-4889-01	False	True	-0.57	4.88	0.99	4.35	1.54	3.14	True	-0.57	1.75	0.04	0.24	-0.03
TCGA-CJ-5676-01	False	True	-0.58	4.15	0.97	3.92	0.67	2.79	True	-0.58	1.65	0.06	0.20	-0.03
TCGA-BP-5182-01	False	True	-0.58	4.89	0.98	4.33	1.55	2.88	True	-0.58	1.52	0.02	0.22	-0.03
TCGA-B0-4694-01	False	True	-0.59	6.22	1.00	5.06	1.39	4.20	True	-0.59	1.36	0.03	0.19	-0.04
TCGA-CJ-4888-01	False	True	-0.59	6.47	0.99	5.40	3.06	4.67	True	-0.59	1.13	0.03	0.18	-0.07
TCGA-B0-5108-01	False	True	-0.59	5.50	0.98	4.45	2.24	2.13	True	-0.59	1.57	0.04	0.24	-0.06
TCGA-BP-4960-01	False	True	-0.60	3.64	0.95	3.31	0.46	2.07	True	-0.60	1.71	0.07	0.21	-0.04
TCGA-A3-3374-01	False	True	-0.60	3.01	1.00	2.99	3.13	0.57	True	-0.60	0.67	-0.03	0.13	-0.03
TCGA-CJ-4916-01	False	True	-0.60	6.17	0.99	5.31	1.74	5.13	True	-0.60	0.89	0.03	0.13	-0.05
TCGA-BP-4962-01	False	True	-0.60	5.13	1.00	4.45	1.16	3.63	True	-0.60	1.61	0.04	0.20	-0.03
TCGA-CW-6087-01	False	True	-0.60	7.91	0.99	6.33	2.90	5.59	True	-0.60	0.93	0.03	0.15	-0.07
TCGA-BP-4330-01	False	True	-0.60	6.06	0.99	5.02	1.79	4.37	True	-0.60	1.10	0.03	0.15	-0.04
TCGA-BP-5000-01	False	True	-0.60	4.94	0.98	4.14	0.70	3.05	True	-0.60	1.68	0.06	0.20	-0.03
TCGA-CZ-5452-01	False	True	-0.61	6.19	1.00	5.16	1.30	4.93	True	-0.61	0.84	0.03	0.10	-0.04
TCGA-A3-A6NJ-01	False	True	-0.61	5.59	1.00	4.81	2.34	4.32	True	-0.61	1.00	0.04	0.13	-0.05
TCGA-B0-5080-01	False	True	-0.61	4.32	0.95	4.00	0.72	3.19	True	-0.61	2.16	0.08	0.25	-0.03
TCGA-CJ-4900-01	False	True	-0.62	5.72	0.99	4.81	1.12	4.28	True	-0.62	1.20	0.05	0.16	-0.05
TCGA-B8-A54G-01	False	True	-0.62	6.26	1.00	5.27	1.31	5.37	True	-0.62	0.56	0.01	0.09	-0.05
TCGA-CJ-4637-01	False	True	-0.62	7.21	0.99	5.91	2.37	5.56	True	-0.62	0.98	0.04	0.14	-0.06
TCGA-BP-5178-01	False	True	-0.63	3.81	0.99	3.52	0.57	1.70	True	-0.63	1.48	0.06	0.18	-0.04
TCGA-BP-5185-01	False	True	-0.63	3.25	0.98	3.05	0.83	2.27	True	-0.63	1.70	0.08	0.16	-0.01
TCGA-MM-A84U-01	False	True	-0.63	3.92	0.98	3.51	0.63	1.60	True	-0.63	1.82	0.07	0.21	-0.02
TCGA-CJ-6031-01	False	True	-0.63	5.01	0.98	4.36	0.86	3.48	True	-0.63	1.77	0.05	0.23	-0.03
TCGA-B0-5400-01	False	True	-0.63	3.83	0.99	3.87	1.63	2.56	True	-0.63	1.76	0.06	0.24	-0.05
TCGA-BP-5175-01	False	True	-0.63	3.28	0.94	3.42	0.92	2.01	True	-0.63	1.84	0.09	0.20	-0.03
TCGA-BP-5201-01	False	True	-0.63	5.60	0.99	4.62	1.36	4.20	True	-0.63	1.27	0.06	0.14	-0.04
TCGA-B0-5085-01	False	True	-0.64	3.63	0.99	3.05	1.03	1.46	True	-0.64	1.30	0.06	0.14	-0.03
TCGA-BP-5010-01	False	True	-0.64	3.57	0.94	3.34	0.55	2.25	True	-0.64	2.29	0.09	0.27	-0.03
TCGA-A3-3383-01	False	True	-0.65	5.43	1.00	4.33	0.93	2.27	True	-0.65	1.35	0.06	0.13	-0.02
TCGA-B8-4148-01	False	True	-0.65	6.29	0.99	4.85	2.14	4.61	True	-0.65	0.91	0.04	0.12	-0.05
TCGA-BP-4345-01	False	True	-0.65	4.68	0.93	4.09	2.08	1.85	True	-0.65	2.13	0.07	0.28	-0.04
TCGA-BP-4790-01	False	True	-0.65	5.41	0.99	4.56	1.41	3.85	True	-0.65	1.50	0.03	0.22	-0.04
TCGA-CJ-4902-01	False	True	-0.66	4.88	0.96	4.10	1.04	2.46	True	-0.66	1.69	0.06	0.21	-0.03
TCGA-B0-4810-01	False	True	-0.67	5.64	0.99	4.74	1.66	3.78	True	-0.67	1.72	0.08	0.20	-0.04
TCGA-B2-5641-01	False	True	-0.67	5.40	0.99	4.75	1.25	4.27	True	-0.67	1.14	0.03	0.15	-0.04
TCGA-B8-5163-01	False	True	-0.67	5.93	0.96	4.86	1.73	3.48	True	-0.67	1.69	0.06	0.23	-0.05
TCGA-DV-5574-01	False	True	-0.67	4.80	0.97	4.23	1.43	3.37	True	-0.67	1.60	0.04	0.22	-0.04
TCGA-BP-4795-01	False	True	-0.68	3.58	0.96	3.33	0.80	1.88	True	-0.68	2.22	0.08	0.25	-0.01
TCGA-BP-4776-01	False	True	-0.68	4.11	0.99	3.57	1.07	1.98	True	-0.68	1.59	0.07	0.17	-0.03
TCGA-BP-4337-01	False	True	-0.68	3.64	0.98	3.26	1.57	1.52	True	-0.68	2.10	0.08	0.24	-0.02
TCGA-B2-5635-01	False	True	-0.68	5.09	0.99	4.30	1.34	3.63	True	-0.68	1.19	0.04	0.15	-0.04
TCGA-A3-A6NL-01	False	True	-0.68	4.62	0.98	3.81	0.91	1.83	True	-0.68	1.52	0.06	0.17	-0.03
TCGA-A3-3351-01	False	True	-0.69	5.59	0.99	4.69	1.82	4.25	True	-0.69	1.03	0.03	0.15	-0.05
TCGA-B8-A54J-01	False	True	-0.69	4.81	0.99	4.06	1.81	3.09	True	-0.69	1.47	0.06	0.17	-0.03
TCGA-CJ-4868-01	False	True	-0.69	5.05	0.98	4.51	1.60	3.54	True	-0.69	1.89	0.08	0.24	-0.05
TCGA-CZ-5466-01	False	True	-0.69	5.01	0.99	4.32	1.19	3.22	True	-0.69	1.40	0.04	0.17	-0.02
TCGA-A3-3326-01	False	True	-0.70	5.65	0.99	4.29	2.13	1.98	True	-0.70	0.96	0.03	0.12	-0.04
TCGA-B0-4839-01	False	True	-0.70	4.31	0.99	3.53	0.56	1.52	True	-0.70	1.61	0.07	0.17	-0.02
TCGA-CJ-4641-01	False	True	-0.70	6.10	1.00	5.11	1.99	4.34	True	-0.70	1.18	0.03	0.17	-0.04
TCGA-B0-5690-01	False	True	-0.70	4.54	0.96	3.49	0.68	1.25	True	-0.70	1.66	0.07	0.18	-0.02
TCGA-A3-3376-01	False	True	-0.70	3.51	0.95	3.34	1.04	1.49	True	-0.70	1.65	0.05	0.20	-0.02
TCGA-BP-4983-01	False	True	-0.70	5.48	0.99	5.29	6.26	4.75	True	-0.70	1.35	0.08	0.16	-0.06
TCGA-BP-5196-01	False	True	-0.71	5.15	0.97	4.44	0.94	3.98	True	-0.71	1.98	0.09	0.23	-0.04
TCGA-BP-5200-01	False	True	-0.71	4.82	0.98	4.15	1.97	3.27	True	-0.71	1.48	0.05	0.20	-0.04
TCGA-B0-5697-01	False	True	-0.71	5.09	0.99	4.49	1.36	3.92	True	-0.71	1.34	0.05	0.16	-0.04
TCGA-B0-5700-01	False	True	-0.71	4.09	1.00	3.34	0.92	1.38	True	-0.71	1.44	0.07	0.15	-0.03
TCGA-BP-4801-01	False	True	-0.71	4.71	0.99	3.92	1.72	2.22	True	-0.71	1.52	0.02	0.21	-0.03
TCGA-B0-4821-01	False	True	-0.71	3.65	0.97	3.58	0.79	2.53	True	-0.71	1.94	0.12	0.19	-0.04
TCGA-BP-4981-01	False	True	-0.72	4.28	0.99	3.62	0.60	1.94	True	-0.72	1.43	0.07	0.16	-0.04
TCGA-B0-4841-01	False	True	-0.72	3.71	0.91	3.02	0.42	1.88	True	-0.72	1.82	0.08	0.20	-0.02
TCGA-CJ-5675-01	False	True	-0.72	6.05	1.00	5.25	1.72	5.50	True	-0.72	0.94	0.04	0.12	-0.04
TCGA-B8-5552-01	False	True	-0.72	4.47	0.98	3.82	1.80	2.76	True	-0.72	1.60	0.04	0.21	-0.03
TCGA-G6-A8L6-01	False	True	-0.72	4.09	0.99	3.60	1.04	1.92	True	-0.72	1.50	0.07	0.15	-0.02
TCGA-B0-5106-01	False	True	-0.72	4.57	0.98	3.90	1.01	3.20	True	-0.72	1.40	0.05	0.18	-0.04
TCGA-CJ-4642-01	False	True	-0.72	3.33	0.98	2.98	1.27	2.04	True	-0.72	1.74	0.09	0.17	-0.01
TCGA-B0-4827-01	False	True	-0.72	5.20	0.99	4.23	0.95	3.04	True	-0.72	1.63	0.05	0.21	-0.04
TCGA-A3-3347-01	False	True	-0.72	4.87	0.97	4.03	1.39	2.45	True	-0.72	1.80	0.06	0.24	-0.04
TCGA-CZ-5464-01	False	True	-0.73	5.71	0.99	4.56	1.27	3.18	True	-0.73	1.44	0.05	0.18	-0.04
TCGA-B0-4703-01	False	True	-0.73	5.10	0.95	4.18	1.37	3.16	True	-0.73	2.24	0.10	0.27	-0.04
TCGA-BP-5001-01	False	True	-0.73	4.19	0.99	3.67	0.85	2.92	True	-0.73	1.32	0.06	0.14	-0.02
TCGA-G6-A5PC-01	False	True	-0.73	3.42	0.99	3.70	0.40	3.50	True	-0.73	1.20	0.07	0.11	-0.02
TCGA-A3-A6NN-01	False	True	-0.74	4.57	0.99	3.79	1.29	1.93	True	-0.74	1.61	0.06	0.18	-0.02
TCGA-BP-4169-01	False	True	-0.74	5.32	0.99	4.05	1.72	2.52	True	-0.74	1.64	0.06	0.22	-0.05
TCGA-CJ-4891-01	False	True	-0.74	4.06	0.99	3.40	1.07	1.61	True	-0.74	1.49	0.05	0.22	-0.07
TCGA-CJ-4892-01	False	True	-0.74	4.96	1.00	4.51	1.34	4.58	True	-0.74	1.41	0.06	0.16	-0.03
TCGA-CJ-4894-01	False	True	-0.74	6.01	0.99	4.97	1.74	4.65	True	-0.74	1.25	0.05	0.14	-0.03
TCGA-BP-4165-01	False	True	-0.74	4.70	0.99	4.00	1.14	2.62	True	-0.74	1.53	0.07	0.16	-0.02
TCGA-DV-5573-01	False	True	-0.74	5.43	1.00	5.04	1.54	5.42	True	-0.74	1.27	0.05	0.15	-0.04
TCGA-CJ-4918-01	False	True	-0.74	4.49	0.96	3.70	0.85	2.49	True	-0.74	1.95	0.06	0.24	-0.02
TCGA-BP-4998-01	False	True	-0.74	5.20	0.98	4.09	1.81	2.73	True	-0.74	1.54	0.04	0.20	-0.04
TCGA-B0-5706-01	False	True	-0.75	6.51	0.99	5.05	2.06	4.54	True	-0.75	1.34	0.06	0.18	-0.06
TCGA-B8-5164-01	False	True	-0.75	6.52	0.99	5.45	2.48	5.28	True	-0.75	0.69	0.01	0.12	-0.05
TCGA-AK-3425-01	False	True	-0.75	5.46	0.99	4.49	0.94	3.82	True	-0.75	1.60	0.05	0.20	-0.03
TCGA-CW-5587-01	False	True	-0.75	6.16	0.99	4.98	1.83	4.32	True	-0.75	1.01	0.02	0.14	-0.04
TCGA-B8-4143-01	False	True	-0.75	6.26	0.99	5.02	1.64	4.53	True	-0.75	1.29	0.08	0.15	-0.06
TCGA-B0-4816-01	False	True	-0.76	4.39	0.98	3.68	0.81	1.93	True	-0.76	1.34	0.04	0.17	-0.03
TCGA-BP-5183-01	False	True	-0.76	5.12	0.99	4.29	1.07	3.43	True	-0.76	1.18	0.05	0.13	-0.03
TCGA-B0-4833-01	False	True	-0.76	4.84	0.99	4.31	1.56	3.91	True	-0.76	1.28	0.06	0.14	-0.03
TCGA-A3-A8OU-01	False	True	-0.76	4.20	0.99	3.55	1.51	1.81	True	-0.76	1.63	0.07	0.18	-0.03
TCGA-DV-5568-01	False	True	-0.76	4.32	0.98	3.94	1.71	3.51	True	-0.76	1.93	0.08	0.22	-0.03
TCGA-CZ-4856-01	False	True	-0.76	4.70	0.99	4.02	1.27	2.82	True	-0.76	1.48	0.05	0.17	-0.02
TCGA-B2-4101-01	False	True	-0.76	5.38	0.99	4.37	1.89	2.90	True	-0.76	1.32	0.04	0.17	-0.03
TCGA-GK-A6C7-01	False	True	-0.76	4.25	0.98	3.43	0.88	1.82	True	-0.76	1.57	0.07	0.17	-0.03
TCGA-BP-5009-01	False	True	-0.77	4.36	0.97	3.76	0.75	3.25	True	-0.77	1.60	0.06	0.19	-0.03
TCGA-B0-4844-01	False	True	-0.77	4.57	0.99	3.57	0.84	2.41	True	-0.77	1.65	0.08	0.19	-0.05
TCGA-B0-5121-01	False	True	-0.77	3.80	0.97	3.36	1.05	2.04	True	-0.77	1.51	0.06	0.17	-0.03
TCGA-B0-4691-01	False	True	-0.77	4.63	1.00	4.11	0.86	3.58	True	-0.77	1.77	0.09	0.20	-0.04
TCGA-BP-4963-01	False	True	-0.77	4.79	0.99	3.81	0.87	2.23	True	-0.77	1.25	0.04	0.16	-0.03
TCGA-A3-3370-01	False	True	-0.77	5.56	0.99	4.65	2.12	3.97	True	-0.77	1.25	0.04	0.17	-0.04
TCGA-CZ-5460-01	False	True	-0.77	4.86	1.00	4.27	2.58	3.50	True	-0.77	1.24	0.05	0.14	-0.04
TCGA-BP-4777-01	False	True	-0.77	5.62	1.00	4.87	1.80	4.58	True	-0.77	1.02	0.03	0.14	-0.04
TCGA-CJ-4636-01	False	True	-0.77	5.18	0.99	4.45	1.42	3.81	True	-0.77	1.37	0.04	0.18	-0.04
TCGA-B0-4707-01	False	True	-0.77	3.21	0.97	3.19	0.27	2.99	True	-0.77	2.08	0.11	0.21	-0.02
TCGA-BP-4782-01	False	True	-0.77	5.16	0.99	4.20	1.08	2.80	True	-0.77	1.54	0.05	0.19	-0.03
TCGA-CZ-4862-01	False	True	-0.77	6.96	1.00	5.36	2.58	4.65	True	-0.77	1.11	0.03	0.15	-0.05
TCGA-BP-4327-01	False	True	-0.78	3.95	0.99	3.30	1.70	1.84	True	-0.78	1.62	0.07	0.18	-0.03
TCGA-3Z-A93Z-01	False	True	-0.78	4.66	0.99	3.75	1.69	1.75	True	-0.78	1.70	0.08	0.17	-0.02
TCGA-B8-5545-01	False	True	-0.78	4.61	0.98	3.86	1.33	1.74	True	-0.78	1.81	0.05	0.23	-0.03
TCGA-BP-4993-01	False	True	-0.78	4.38	0.98	3.92	1.07	2.94	True	-0.78	1.68	0.07	0.20	-0.03
TCGA-DV-5565-01	False	True	-0.79	3.70	0.91	3.19	0.87	1.44	True	-0.79	1.75	0.07	0.20	-0.03
TCGA-B0-5100-01	False	True	-0.79	2.84	0.96	2.73	0.40	0.81	True	-0.79	2.56	0.12	0.27	-0.02
TCGA-BP-4968-01	False	True	-0.79	5.35	0.99	4.43	1.63	3.80	True	-0.79	1.52	0.07	0.17	-0.03
TCGA-BP-4334-01	False	True	-0.79	2.31	1.00	2.06	1.14	0.12	True	-0.79	1.03	0.06	0.09	-0.02
TCGA-B0-4838-01	False	True	-0.79	5.89	0.99	4.94	2.42	5.48	True	-0.79	1.12	0.05	0.14	-0.05
TCGA-CJ-5684-01	False	True	-0.79	5.08	0.99	4.25	1.06	3.34	True	-0.79	1.42	0.06	0.15	-0.02
TCGA-CJ-5689-01	False	True	-0.79	4.15	0.98	3.94	1.25	2.79	True	-0.79	1.85	0.05	0.24	-0.03
TCGA-B0-4718-01	False	True	-0.79	4.78	0.98	4.00	2.23	2.77	True	-0.79	1.59	0.08	0.18	-0.04
TCGA-BP-4970-01	False	True	-0.79	5.49	0.98	4.43	2.31	3.13	True	-0.79	1.56	0.04	0.21	-0.04
TCGA-A3-3378-01	False	True	-0.79	5.35	0.99	4.44	2.31	3.16	True	-0.79	0.95	0.01	0.17	-0.06
TCGA-BP-4787-01	False	True	-0.79	4.16	0.98	3.65	1.05	2.12	True	-0.79	1.75	0.05	0.23	-0.04
TCGA-CZ-4864-01	False	True	-0.79	6.49	1.00	5.06	2.34	4.21	True	-0.79	0.86	0.02	0.13	-0.05
TCGA-BP-5008-01	False	True	-0.80	4.91	0.99	4.07	1.92	3.08	True	-0.80	1.55	0.05	0.21	-0.05
TCGA-CW-6097-01	False	True	-0.80	5.42	0.97	4.56	1.50	3.30	True	-0.80	1.62	0.06	0.20	-0.04
TCGA-B0-4843-01	False	True	-0.80	3.46	0.94	2.99	0.49	0.80	True	-0.80	2.22	0.09	0.24	-0.02
TCGA-CJ-4908-01	False	True	-0.80	4.37	0.97	3.72	1.39	2.43	True	-0.80	1.74	0.06	0.21	-0.03
TCGA-B8-A54D-01	False	True	-0.80	5.75	1.00	4.83	1.43	4.79	True	-0.80	0.85	0.02	0.11	-0.04
TCGA-A3-3349-01	False	True	-0.80	3.22	0.98	3.18	0.70	2.09	True	-0.80	1.88	0.07	0.21	-0.01
TCGA-CJ-5678-01	False	True	-0.80	6.31	1.00	5.08	1.50	4.29	True	-0.80	0.99	0.04	0.11	-0.03
TCGA-CW-5588-01	False	True	-0.80	3.87	0.98	3.25	0.67	1.72	True	-0.80	1.85	0.06	0.22	-0.02
TCGA-BP-4774-01	False	True	-0.80	4.11	0.99	3.46	1.15	2.05	True	-0.80	1.50	0.07	0.17	-0.04
TCGA-CJ-4635-01	False	True	-0.80	5.10	0.99	4.37	1.12	4.04	True	-0.80	1.39	0.05	0.17	-0.04
TCGA-B0-5399-01	False	True	-0.80	5.03	0.99	3.98	1.49	2.16	True	-0.80	1.58	0.06	0.18	-0.02
TCGA-A3-3323-01	False	True	-0.81	4.96	0.99	3.90	1.02	2.04	True	-0.81	1.48	0.04	0.19	-0.03
TCGA-B0-5095-01	False	True	-0.81	4.30	0.96	3.75	0.69	2.63	True	-0.81	2.31	0.09	0.27	-0.03
TCGA-CW-5591-11	False	True	-0.81	4.09	0.98	3.33	0.59	1.66	True	-0.81	1.47	0.05	0.17	-0.02
TCGA-BP-4162-01	False	True	-0.81	5.66	1.00	4.66	2.21	3.98	True	-0.81	1.03	0.03	0.15	-0.05
TCGA-B8-5553-01	False	True	-0.81	5.62	0.99	4.31	1.31	3.24	True	-0.81	1.25	0.04	0.16	-0.04
TCGA-BP-5198-01	False	True	-0.81	4.05	0.97	3.59	0.63	2.22	True	-0.81	1.96	0.07	0.25	-0.04
TCGA-BP-4331-01	False	True	-0.81	4.62	0.99	3.77	1.30	2.05	True	-0.81	1.38	0.05	0.16	-0.03
TCGA-A3-A8OW-01	False	True	-0.81	4.30	0.99	3.85	1.61	2.74	True	-0.81	1.36	0.06	0.14	-0.02
TCGA-BP-4974-01	False	True	-0.82	3.75	0.96	3.17	1.12	1.59	True	-0.82	1.78	0.08	0.20	-0.03
TCGA-CJ-6028-01	False	True	-0.82	6.37	0.99	5.01	2.53	4.38	True	-0.82	1.15	0.03	0.17	-0.05
TCGA-CZ-5458-01	False	True	-0.82	4.77	0.99	3.73	1.19	2.39	True	-0.82	1.48	0.06	0.16	-0.02
TCGA-B0-4836-01	False	True	-0.82	5.04	0.99	4.14	0.95	3.39	True	-0.82	2.00	0.09	0.23	-0.04
TCGA-AK-3445-01	False	True	-0.82	4.53	0.98	3.87	0.82	2.46	True	-0.82	1.70	0.07	0.19	-0.03
TCGA-B0-4823-01	False	True	-0.83	4.49	0.99	3.90	1.10	3.48	True	-0.83	1.70	0.06	0.21	-0.03
TCGA-CJ-4881-01	False	True	-0.83	4.22	0.97	3.66	0.74	2.55	True	-0.83	1.75	0.07	0.21	-0.04
TCGA-CJ-4907-01	False	True	-0.83	4.25	0.97	3.39	1.07	1.34	True	-0.83	1.98	0.07	0.23	-0.02
TCGA-B0-4824-01	False	True	-0.83	5.84	1.00	4.81	2.08	4.21	True	-0.83	1.03	0.04	0.13	-0.04
TCGA-BP-4759-01	False	True	-0.83	3.95	0.99	3.17	0.67	2.20	True	-0.83	1.82	0.09	0.18	-0.02
TCGA-BP-4355-01	False	True	-0.83	3.52	0.97	3.02	1.29	0.88	True	-0.83	1.85	0.08	0.21	-0.03
TCGA-B0-4706-01	False	True	-0.83	4.25	0.99	3.48	1.16	2.83	True	-0.83	1.98	0.10	0.20	-0.03
TCGA-A3-3359-01	False	True	-0.83	5.65	1.00	4.45	1.75	3.52	True	-0.83	1.13	0.04	0.14	-0.04
TCGA-CJ-6030-01	False	True	-0.84	5.25	0.99	4.46	1.15	3.29	True	-0.84	1.21	0.03	0.16	-0.04
TCGA-BP-4170-01	False	True	-0.84	5.72	1.00	4.26	1.50	2.87	True	-0.84	1.35	0.05	0.17	-0.04
TCGA-B0-5698-01	False	True	-0.84	5.46	0.99	4.06	1.37	2.36	True	-0.84	0.99	0.03	0.14	-0.05
TCGA-BP-4354-01	False	True	-0.84	5.33	0.98	4.44	2.05	2.13	True	-0.84	1.36	0.04	0.21	-0.07
TCGA-A3-A6NI-01	False	True	-0.84	3.82	0.99	3.24	1.29	0.60	True	-0.84	1.63	0.07	0.17	-0.02
TCGA-CJ-4899-01	False	True	-0.84	4.00	0.98	3.52	1.69	1.96	True	-0.84	1.65	0.05	0.21	-0.03
TCGA-BP-5180-01	False	True	-0.84	4.93	1.00	3.76	0.80	2.42	True	-0.84	1.43	0.07	0.15	-0.03
TCGA-BP-4335-01	False	True	-0.84	5.83	0.99	4.34	1.85	3.33	True	-0.84	1.37	0.06	0.17	-0.05
TCGA-B2-5636-01	False	True	-0.84	3.17	0.97	2.80	0.79	0.70	True	-0.84	1.85	0.07	0.20	-0.02
TCGA-CW-5589-01	False	True	-0.84	4.15	0.99	3.39	1.12	1.22	True	-0.84	1.60	0.05	0.18	-0.02
TCGA-A3-A8OX-01	False	True	-0.84	4.80	1.00	4.04	1.91	2.32	True	-0.84	1.84	0.06	0.21	-0.02
TCGA-CJ-4872-01	False	True	-0.84	5.29	0.97	4.15	1.26	2.44	True	-0.84	1.92	0.07	0.22	-0.03
TCGA-BP-4986-01	False	True	-0.84	4.45	0.98	3.51	1.17	1.43	True	-0.84	1.84	0.06	0.23	-0.03
TCGA-BP-4351-01	False	True	-0.84	3.89	0.98	3.28	0.94	1.82	True	-0.84	1.79	0.08	0.19	-0.02
TCGA-B0-5083-01	False	True	-0.84	4.02	1.00	3.44	1.36	2.06	True	-0.84	1.50	0.02	0.20	-0.01
TCGA-CJ-4895-01	False	True	-0.85	4.77	0.99	3.91	0.71	2.54	True	-0.85	1.67	0.05	0.22	-0.04
TCGA-BP-5177-01	False	True	-0.85	4.47	0.97	3.59	0.73	1.86	True	-0.85	2.24	0.10	0.24	-0.02
TCGA-B0-4710-01	False	True	-0.85	4.18	0.99	3.53	1.14	2.44	True	-0.85	1.65	0.08	0.18	-0.03
TCGA-CJ-4912-01	False	True	-0.85	3.14	0.98	2.92	0.48	1.44	True	-0.85	1.69	0.08	0.18	-0.03
TCGA-BP-4972-01	False	True	-0.85	4.88	0.99	3.84	1.90	1.98	True	-0.85	1.56	0.03	0.22	-0.03
TCGA-BP-5195-01	False	True	-0.85	4.29	0.98	3.52	0.80	1.69	True	-0.85	1.79	0.06	0.22	-0.03
TCGA-EU-5905-01	False	True	-0.85	3.96	0.97	3.40	0.66	2.39	True	-0.85	1.98	0.08	0.22	-0.02
TCGA-G6-A8L7-01	False	True	-0.85	2.78	0.99	2.92	0.72	2.10	True	-0.85	1.92	0.13	0.16	-0.02
TCGA-CZ-5456-01	False	True	-0.85	3.78	0.99	3.53	0.76	2.18	True	-0.85	1.63	0.06	0.20	-0.04
TCGA-CJ-4886-01	False	True	-0.85	5.33	0.99	4.38	1.53	3.03	True	-0.85	1.61	0.06	0.19	-0.03
TCGA-B0-5077-01	False	True	-0.85	4.58	0.99	3.62	0.94	2.27	True	-0.85	1.60	0.07	0.18	-0.03
TCGA-B0-5691-01	False	True	-0.85	4.81	0.99	3.67	1.43	1.97	True	-0.85	1.76	0.06	0.22	-0.03
TCGA-B0-5107-01	False	True	-0.85	4.90	0.99	4.35	0.81	3.88	True	-0.85	1.34	0.09	0.11	-0.03
TCGA-B8-5550-01	False	True	-0.86	4.56	0.98	3.78	1.39	2.11	True	-0.86	1.99	0.07	0.24	-0.02
TCGA-B0-5120-01	False	True	-0.86	3.90	0.99	3.35	1.27	1.21	True	-0.86	1.89	0.07	0.22	-0.03
TCGA-DV-5575-01	False	True	-0.86	5.24	0.99	4.16	1.88	2.90	True	-0.86	1.61	0.07	0.19	-0.04
TCGA-CW-5590-01	False	True	-0.86	5.26	0.99	3.96	1.37	2.20	True	-0.86	1.68	0.07	0.19	-0.03
TCGA-BP-4342-01	False	True	-0.86	4.19	0.99	3.45	0.78	1.39	True	-0.86	1.93	0.08	0.22	-0.03
TCGA-BP-5176-01	False	True	-0.86	4.07	0.99	3.40	0.94	1.49	True	-0.86	1.66	0.07	0.18	-0.02
TCGA-CJ-4905-01	False	True	-0.86	3.93	0.96	3.42	1.22	1.75	True	-0.86	1.98	0.07	0.23	-0.02
TCGA-CJ-4893-01	False	True	-0.86	5.39	1.00	4.57	1.87	3.99	True	-0.86	1.32	0.05	0.15	-0.03
TCGA-BP-4959-01	False	True	-0.86	3.93	1.00	3.54	0.90	2.07	True	-0.86	1.25	0.02	0.16	-0.02
TCGA-CZ-4865-01	False	True	-0.86	5.51	0.99	4.26	1.34	2.98	True	-0.86	1.67	0.06	0.20	-0.03
TCGA-AK-3429-01	False	True	-0.86	6.55	1.00	5.19	1.79	4.66	True	-0.86	1.21	0.06	0.13	-0.03
TCGA-AS-3778-01	False	True	-0.86	4.35	0.99	3.45	1.31	1.75	True	-0.86	1.73	0.07	0.19	-0.02
TCGA-B2-A4SR-01	False	True	-0.86	5.11	0.98	3.80	2.00	2.24	True	-0.86	1.41	0.05	0.16	-0.02
TCGA-A3-A8CQ-01	False	True	-0.86	4.24	0.99	3.24	1.12	1.14	True	-0.86	1.68	0.07	0.18	-0.02
TCGA-B8-A54H-01	False	True	-0.87	4.30	0.99	3.77	1.04	3.60	True	-0.87	1.47	0.06	0.15	-0.02
TCGA-B0-4818-01	False	True	-0.87	5.52	1.00	4.24	1.81	2.72	True	-0.87	1.23	0.05	0.14	-0.04
TCGA-BP-5007-01	False	True	-0.87	4.80	0.99	3.85	1.35	2.66	True	-0.87	1.47	0.06	0.17	-0.03
TCGA-B8-5549-01	False	True	-0.87	4.66	0.99	3.99	1.36	3.41	True	-0.87	1.40	0.05	0.17	-0.04
TCGA-B0-4811-01	False	True	-0.87	3.97	0.97	3.08	0.74	1.26	True	-0.87	1.76	0.10	0.17	-0.02
TCGA-BP-4349-01	False	True	-0.87	4.32	0.98	3.25	1.01	1.48	True	-0.87	1.68	0.07	0.19	-0.02
TCGA-AK-3434-01	False	True	-0.87	4.93	0.99	3.92	1.39	2.35	True	-0.87	1.69	0.07	0.18	-0.02
TCGA-CJ-6027-01	False	True	-0.87	6.52	1.00	5.18	2.01	4.11	True	-0.87	1.30	0.07	0.16	-0.06
TCGA-BP-4161-01	False	True	-0.88	6.03	0.99	4.64	2.04	3.61	True	-0.88	1.05	0.03	0.15	-0.04
TCGA-BP-5173-01	False	True	-0.88	5.10	0.99	4.57	1.53	3.76	True	-0.88	1.51	0.07	0.16	-0.03
TCGA-BP-5170-01	False	True	-0.88	3.68	0.99	3.35	0.87	1.49	True	-0.88	1.91	0.07	0.21	-0.02
TCGA-CZ-4863-01	False	True	-0.88	6.16	1.00	4.95	1.96	4.94	True	-0.88	1.13	0.04	0.14	-0.04
TCGA-B8-A7U6-01	False	True	-0.88	4.09	0.99	3.16	0.87	1.23	True	-0.88	1.67	0.08	0.18	-0.04
TCGA-CJ-4640-01	False	True	-0.88	6.23	0.99	4.95	1.63	4.03	True	-0.88	1.35	0.04	0.17	-0.03
TCGA-B0-4712-01	False	True	-0.88	5.00	0.98	3.99	1.12	2.46	True	-0.88	1.89	0.10	0.21	-0.04
TCGA-B0-5075-01	False	True	-0.88	4.38	1.00	3.99	1.33	3.17	True	-0.88	0.81	0.01	0.13	-0.05
TCGA-B8-4153-01	False	True	-0.88	3.92	0.99	3.13	0.77	1.61	True	-0.88	1.52	0.07	0.16	-0.03
TCGA-BP-4987-01	False	True	-0.88	4.44	0.99	3.78	1.38	2.79	True	-0.88	1.45	0.06	0.16	-0.02
TCGA-BP-4982-01	False	True	-0.88	4.66	0.99	3.66	1.18	2.17	True	-0.88	1.58	0.05	0.20	-0.03
TCGA-B8-4622-01	False	True	-0.88	5.03	0.99	3.78	1.00	1.68	True	-0.88	1.43	0.04	0.18	-0.03
TCGA-B2-4102-01	False	True	-0.88	5.13	0.99	3.80	1.75	1.51	True	-0.88	1.08	0.03	0.14	-0.03
TCGA-CJ-5677-01	False	True	-0.88	4.06	0.97	3.41	0.56	1.27	True	-0.88	1.96	0.07	0.23	-0.03
TCGA-CJ-5682-01	False	True	-0.88	4.44	0.98	3.67	0.82	2.25	True	-0.88	2.08	0.08	0.24	-0.02
TCGA-A3-3380-01	False	True	-0.88	4.08	0.99	3.37	1.03	1.61	True	-0.88	1.58	0.06	0.17	-0.01
TCGA-CJ-4875-01	False	True	-0.88	4.17	0.99	4.11	0.78	4.56	True	-0.88	1.42	0.07	0.14	-0.02
TCGA-CZ-4858-01	False	True	-0.89	5.33	0.99	4.69	0.97	4.23	True	-0.89	1.90	0.12	0.19	-0.04
TCGA-A3-3372-01	False	True	-0.89	5.20	0.98	3.86	1.52	2.25	True	-0.89	1.50	0.06	0.18	-0.04
TCGA-CW-5584-01	False	True	-0.89	4.73	0.99	3.30	0.86	1.21	True	-0.89	1.61	0.06	0.19	-0.02
TCGA-CJ-4920-01	False	True	-0.89	4.21	0.98	3.33	0.99	1.17	True	-0.89	1.90	0.09	0.22	-0.04
TCGA-A3-3325-01	False	True	-0.89	3.93	0.99	3.33	1.06	1.17	True	-0.89	1.67	0.06	0.18	-0.01
TCGA-CZ-5984-01	False	True	-0.89	4.67	0.99	3.72	0.94	1.83	True	-0.89	1.46	0.06	0.16	-0.03
TCGA-A3-3343-01	False	True	-0.89	5.46	1.00	3.95	1.41	1.56	True	-0.89	1.10	0.03	0.14	-0.03
TCGA-A3-3358-01	False	True	-0.89	5.34	1.00	4.26	1.50	3.51	True	-0.89	1.17	0.03	0.15	-0.04
TCGA-BP-4341-01	False	True	-0.89	3.23	0.99	2.88	1.41	0.59	True	-0.89	1.56	0.07	0.16	-0.02
TCGA-B0-4817-01	False	True	-0.89	3.89	1.00	3.12	0.71	1.32	True	-0.89	1.32	0.06	0.17	-0.06
TCGA-DV-5569-01	False	True	-0.90	4.64	0.99	3.71	1.80	2.42	True	-0.90	1.50	0.07	0.18	-0.05
TCGA-BP-4762-01	False	True	-0.90	4.14	0.99	3.61	0.94	2.45	True	-0.90	1.94	0.06	0.23	-0.01
TCGA-BP-4344-01	False	True	-0.90	4.13	0.99	3.25	1.20	0.85	True	-0.90	1.75	0.06	0.21	-0.02
TCGA-CZ-5459-01	False	True	-0.90	5.10	0.99	3.86	1.07	2.81	True	-0.90	1.60	0.08	0.17	-0.03
TCGA-B0-5694-01	False	True	-0.90	4.06	0.99	3.19	0.44	0.80	True	-0.90	1.69	0.07	0.19	-0.02
TCGA-BP-5189-01	False	True	-0.90	4.81	0.98	3.73	1.02	1.57	True	-0.90	1.53	0.04	0.20	-0.04
TCGA-BP-5181-01	False	True	-0.90	4.66	0.99	3.54	1.29	1.70	True	-0.90	1.68	0.07	0.18	-0.02
TCGA-EU-5904-01	False	True	-0.90	4.52	0.99	3.51	1.64	1.86	True	-0.90	1.53	0.06	0.19	-0.04
TCGA-BP-5184-01	False	True	-0.90	4.07	0.99	3.60	1.50	2.40	True	-0.90	1.75	0.06	0.20	-0.01
TCGA-B0-4849-01	False	True	-0.90	4.60	0.99	3.56	1.38	1.89	True	-0.90	1.29	0.05	0.15	-0.04
TCGA-CJ-4643-01	False	True	-0.90	5.07	0.99	3.81	2.04	1.97	True	-0.90	1.47	0.05	0.19	-0.03
TCGA-CJ-4903-01	False	True	-0.90	4.88	0.99	4.11	1.54	2.97	True	-0.90	1.36	0.04	0.17	-0.03
TCGA-CZ-5451-01	False	True	-0.90	4.50	1.00	3.69	1.35	2.04	True	-0.90	1.32	0.05	0.14	-0.02
TCGA-A3-3387-01	False	True	-0.90	4.38	0.99	3.65	1.02	1.50	True	-0.90	1.68	0.06	0.20	-0.03
TCGA-B0-5109-01	False	True	-0.90	5.28	0.99	4.44	1.50	3.80	True	-0.90	1.91	0.14	0.17	-0.04
TCGA-B0-5710-01	False	True	-0.90	5.12	0.97	3.80	1.44	1.91	True	-0.90	1.70	0.07	0.20	-0.03
TCGA-CJ-4884-01	False	True	-0.91	4.96	0.99	4.20	1.56	3.23	True	-0.91	1.22	0.04	0.14	-0.03
TCGA-CJ-4904-01	False	True	-0.91	5.91	0.99	4.05	1.68	2.28	True	-0.91	1.49	0.06	0.18	-0.04
TCGA-B8-5158-01	False	True	-0.91	5.10	0.99	3.96	1.06	2.86	True	-0.91	1.52	0.06	0.18	-0.04
TCGA-B0-5113-01	False	True	-0.91	5.19	0.99	4.08	1.99	2.57	True	-0.91	1.41	0.05	0.18	-0.04
TCGA-CZ-5987-01	False	True	-0.91	4.98	1.00	3.85	0.88	2.15	True	-0.91	1.55	0.08	0.17	-0.04
TCGA-BP-4797-01	False	True	-0.91	4.93	0.99	4.01	1.11	2.85	True	-0.91	1.47	0.04	0.19	-0.03
TCGA-B0-4693-01	False	True	-0.91	5.04	1.00	4.19	1.95	3.40	True	-0.91	1.08	0.04	0.14	-0.05
TCGA-B0-5703-01	False	True	-0.92	4.17	0.99	3.48	0.64	2.57	True	-0.92	1.68	0.08	0.18	-0.03
TCGA-B0-5705-01	False	True	-0.92	5.16	1.00	4.09	1.81	2.94	True	-0.92	1.18	0.05	0.13	-0.03
TCGA-B0-4701-01	False	True	-0.92	5.50	0.99	4.21	1.86	2.71	True	-0.92	1.41	0.07	0.16	-0.05
TCGA-BP-4973-01	False	True	-0.92	5.04	0.99	3.94	1.71	2.89	True	-0.92	1.28	0.05	0.15	-0.04
TCGA-B0-5097-01	False	True	-0.92	4.68	0.96	3.71	1.23	1.93	True	-0.92	1.90	0.07	0.25	-0.05
TCGA-A3-3331-01	False	True	-0.93	5.18	0.99	3.93	1.51	2.27	True	-0.93	1.28	0.04	0.16	-0.04
TCGA-CJ-4644-01	False	True	-0.93	5.24	1.00	4.36	1.64	3.58	True	-0.93	1.39	0.05	0.16	-0.02
TCGA-BP-4326-01	False	True	-0.93	4.14	0.98	3.00	1.03	0.96	True	-0.93	1.89	0.09	0.23	-0.05
TCGA-BP-4961-01	False	True	-0.93	3.12	0.98	2.95	1.08	1.25	True	-0.93	1.75	0.06	0.20	-0.02
TCGA-A3-3317-01	False	True	-0.94	4.87	0.99	3.90	1.41	2.58	True	-0.94	1.71	0.06	0.20	-0.03
TCGA-BP-4985-01	False	True	-0.94	4.10	0.94	3.05	0.85	0.82	True	-0.94	1.94	0.09	0.23	-0.05
TCGA-A3-3346-01	False	True	-0.94	5.07	1.00	3.99	1.07	2.48	True	-0.94	1.59	0.09	0.18	-0.06
TCGA-B8-4620-01	False	True	-0.94	4.47	0.99	3.39	1.08	0.99	True	-0.94	1.91	0.08	0.24	-0.06
TCGA-B4-5834-01	False	True	-0.94	4.89	0.99	3.63	1.33	1.33	True	-0.94	1.74	0.07	0.19	-0.02
TCGA-B0-4837-01	False	True	-0.94	3.62	0.98	3.11	0.53	1.33	True	-0.94	2.18	0.09	0.24	-0.02
TCGA-B0-4848-01	False	True	-0.95	4.82	0.99	3.91	0.90	2.96	True	-0.95	1.65	0.06	0.20	-0.03
TCGA-BP-5186-01	False	True	-0.95	4.49	0.99	3.61	1.50	2.30	True	-0.95	1.69	0.06	0.19	-0.02
TCGA-B0-5115-01	False	True	-0.95	4.86	0.99	3.71	1.91	1.47	True	-0.95	1.59	0.06	0.19	-0.03
TCGA-CJ-5683-01	False	True	-0.95	3.92	0.99	3.20	0.72	1.87	True	-0.95	1.75	0.09	0.18	-0.02
TCGA-BP-5006-01	False	True	-0.95	3.80	0.99	2.99	1.02	0.90	True	-0.95	1.46	0.06	0.17	-0.03
TCGA-BP-4160-01	False	True	-0.95	6.11	1.00	5.03	1.52	5.13	True	-0.95	1.25	0.04	0.17	-0.04
TCGA-B8-A54F-01	False	True	-0.95	3.54	0.99	3.14	1.51	1.32	True	-0.95	1.79	0.07	0.21	-0.03
TCGA-BP-4166-01	False	True	-0.95	4.96	0.99	3.69	0.94	1.97	True	-0.95	1.89	0.07	0.21	-0.02
TCGA-BP-4977-01	False	True	-0.95	4.48	1.00	3.50	1.27	1.66	True	-0.95	1.43	0.05	0.17	-0.04
TCGA-A3-A8OV-01	False	True	-0.95	4.22	1.00	3.29	1.23	1.00	True	-0.95	1.35	0.06	0.14	-0.02
TCGA-AK-3461-01	False	True	-0.95	4.85	0.99	3.54	1.65	1.71	True	-0.95	1.59	0.07	0.19	-0.04
TCGA-CJ-4874-01	False	True	-0.96	5.68	1.00	4.56	1.46	4.09	True	-0.96	1.25	0.05	0.14	-0.03
TCGA-CJ-4870-01	False	True	-0.96	3.46	0.99	2.93	1.48	0.50	True	-0.96	1.64	0.07	0.17	-0.02
TCGA-B0-4828-01	False	True	-0.96	4.17	1.00	3.35	1.13	2.06	True	-0.96	1.52	0.09	0.15	-0.03
TCGA-CJ-4638-01	False	True	-0.96	3.00	1.00	3.10	0.69	2.10	True	-0.96	1.65	0.09	0.16	-0.02
TCGA-BP-5174-01	False	True	-0.96	3.89	0.99	3.22	0.70	1.95	True	-0.96	1.53	0.07	0.16	-0.02
TCGA-B2-5639-01	False	True	-0.96	4.85	1.00	3.76	1.32	1.51	True	-0.96	1.27	0.04	0.15	-0.03
TCGA-CZ-4853-01	False	True	-0.96	5.07	1.00	3.44	1.81	0.88	True	-0.96	1.36	0.06	0.14	-0.02
TCGA-G6-A8L8-01	False	True	-0.96	3.72	0.99	2.98	1.36	0.55	True	-0.96	1.61	0.09	0.14	-0.01
TCGA-6D-AA2E-01	False	True	-0.96	3.05	1.00	3.07	3.75	1.94	True	-0.96	1.60	0.05	0.18	-0.01
TCGA-BP-5168-01	False	True	-0.96	4.62	0.99	3.59	0.86	2.02	True	-0.96	1.56	0.06	0.17	-0.02
TCGA-B8-5165-01	False	True	-0.96	3.82	0.99	3.28	1.47	1.58	True	-0.96	1.66	0.05	0.20	-0.02
TCGA-B8-4620-11	False	True	-0.96	4.24	0.99	3.46	1.49	1.70	True	-0.96	1.69	0.05	0.22	-0.03
TCGA-B0-5707-01	False	True	-0.97	2.85	0.99	2.74	1.00	1.06	True	-0.97	1.81	0.08	0.18	-0.01
TCGA-B0-5696-01	False	True	-0.97	4.36	1.00	3.56	2.35	1.90	True	-0.97	1.78	0.08	0.18	-0.02
TCGA-BP-4176-01	False	True	-0.97	4.50	0.99	3.83	1.46	2.17	True	-0.97	1.33	0.03	0.19	-0.04
TCGA-CJ-4876-01	False	True	-0.97	4.76	0.99	4.20	1.44	3.95	True	-0.97	1.44	0.08	0.14	-0.03
TCGA-CZ-5455-01	False	True	-0.97	6.69	1.00	5.04	2.65	4.51	True	-0.97	1.09	0.03	0.15	-0.05
TCGA-BP-4775-01	False	True	-0.97	4.72	1.00	3.66	1.82	1.56	True	-0.97	1.37	0.06	0.15	-0.03
TCGA-BP-4338-01	False	True	-0.97	3.46	0.99	3.11	1.34	1.15	True	-0.97	1.41	0.06	0.16	-0.03
TCGA-B0-5119-01	False	True	-0.97	4.52	1.00	3.89	1.64	3.16	True	-0.97	1.55	0.06	0.16	-0.02
TCGA-B0-5713-01	False	True	-0.97	5.16	0.99	3.77	1.65	2.19	True	-0.97	1.39	0.06	0.15	-0.03
TCGA-B0-4690-01	False	True	-0.97	5.58	0.99	4.53	1.67	3.41	True	-0.97	1.67	0.08	0.21	-0.06
TCGA-B4-5377-01	False	True	-0.97	4.76	1.00	3.78	1.71	2.86	True	-0.97	1.32	0.05	0.16	-0.04
TCGA-CJ-4639-01	False	True	-0.97	5.46	1.00	4.52	1.93	3.90	True	-0.97	1.29	0.05	0.14	-0.03
TCGA-CZ-5468-01	False	True	-0.97	3.50	0.97	3.45	1.83	1.86	True	-0.97	1.86	0.10	0.21	-0.04
TCGA-CZ-5454-01	False	True	-0.97	4.68	0.99	3.95	1.52	2.02	True	-0.97	1.16	0.02	0.16	-0.04
TCGA-B0-4698-01	False	True	-0.97	6.64	0.99	5.34	4.31	4.54	True	-0.97	1.82	0.15	0.14	-0.05
TCGA-CJ-6033-01	False	True	-0.97	4.17	0.98	3.50	0.66	1.91	True	-0.97	2.05	0.10	0.22	-0.03
TCGA-B0-5695-01	False	True	-0.98	3.93	0.99	3.33	1.31	1.88	True	-0.98	1.68	0.08	0.18	-0.02
TCGA-B0-5712-11	False	True	-0.98	3.16	0.99	2.94	1.28	1.06	True	-0.98	2.24	0.07	0.27	-0.01
TCGA-BP-4991-01	False	True	-0.98	4.28	0.98	3.22	1.00	1.07	True	-0.98	1.56	0.06	0.18	-0.03
TCGA-CZ-5470-01	False	True	-0.98	5.64	1.00	4.43	1.92	3.46	True	-0.98	1.26	0.05	0.14	-0.03
TCGA-B0-5699-01	False	True	-0.98	4.97	0.99	3.53	1.18	1.32	True	-0.98	1.23	0.05	0.14	-0.03
TCGA-A3-3352-01	False	True	-0.98	4.94	1.00	3.60	1.60	1.28	True	-0.98	1.19	0.04	0.13	-0.03
TCGA-BP-4347-01	False	True	-0.98	4.80	0.99	3.65	1.81	1.89	True	-0.98	1.54	0.07	0.17	-0.03
TCGA-CJ-5679-01	False	True	-0.98	2.68	0.99	2.68	0.29	1.23	True	-0.98	2.16	0.10	0.23	-0.02
TCGA-A3-3319-01	False	True	-0.98	4.30	0.99	3.24	0.63	1.96	True	-0.98	1.42	0.07	0.16	-0.05
TCGA-BP-4969-01	False	True	-0.98	3.49	0.99	2.77	0.99	0.84	True	-0.98	1.54	0.08	0.15	-0.02
TCGA-CW-6090-01	False	True	-0.98	4.52	0.99	3.88	1.36	2.70	True	-0.98	1.68	0.05	0.21	-0.03
TCGA-CZ-4857-01	False	True	-0.98	4.56	0.98	3.58	0.88	1.91	True	-0.98	1.79	0.08	0.21	-0.04
TCGA-BP-4769-01	False	True	-0.98	3.48	0.99	2.64	0.94	0.36	True	-0.98	2.32	0.10	0.26	-0.03
TCGA-DV-5566-01	False	True	-0.98	4.48	0.99	3.36	1.07	1.53	True	-0.98	1.71	0.09	0.18	-0.03
TCGA-A3-3324-01	False	True	-0.99	4.77	0.99	3.90	1.91	2.94	True	-0.99	1.38	0.05	0.16	-0.03
TCGA-CZ-5461-01	False	True	-0.99	5.27	0.99	3.78	1.09	1.71	True	-0.99	1.67	0.06	0.20	-0.03
TCGA-B0-5110-01	False	True	-0.99	4.53	0.99	3.60	1.59	1.78	True	-0.99	1.57	0.06	0.19	-0.03
TCGA-CZ-5467-01	False	True	-0.99	4.66	0.99	3.34	0.88	1.26	True	-0.99	1.68	0.07	0.19	-0.03
TCGA-CW-5581-01	False	True	-0.99	4.77	1.00	3.64	1.46	1.85	True	-0.99	1.43	0.06	0.15	-0.03
TCGA-B0-5711-01	False	True	-0.99	4.92	0.99	3.88	1.64	2.19	True	-0.99	1.55	0.06	0.18	-0.02
TCGA-CW-5585-01	False	True	-0.99	3.67	1.00	2.92	1.09	0.53	True	-0.99	1.68	0.07	0.17	-0.01
TCGA-B0-4846-01	False	True	-0.99	6.36	1.00	4.62	2.63	3.25	True	-0.99	1.20	0.04	0.17	-0.05
TCGA-CJ-4871-01	False	True	-0.99	4.71	0.99	3.59	1.03	2.01	True	-0.99	1.97	0.08	0.23	-0.03
TCGA-B0-5402-11	False	True	-0.99	3.78	0.99	3.18	1.57	1.37	True	-0.99	1.82	0.05	0.22	-0.01
TCGA-BP-4353-01	False	True	-0.99	4.98	0.99	4.01	1.36	2.75	True	-0.99	1.48	0.04	0.18	-0.03
TCGA-CZ-4854-01	False	True	-0.99	4.22	0.98	3.47	1.02	1.97	True	-0.99	1.79	0.08	0.19	-0.03
TCGA-BP-4999-01	False	True	-0.99	4.02	0.99	3.08	1.51	1.14	True	-0.99	1.77	0.06	0.21	-0.02
TCGA-MW-A4EC-01	False	True	-0.99	3.95	1.00	3.15	1.57	1.59	True	-0.99	1.52	0.07	0.14	-0.02
TCGA-B0-4813-01	False	True	-0.99	3.21	0.99	2.78	0.72	0.90	True	-0.99	1.92	0.11	0.18	-0.02
TCGA-BP-4329-01	False	True	-0.99	4.83	1.00	3.54	1.16	1.63	True	-0.99	1.67	0.06	0.20	-0.02
TCGA-A3-3329-01	False	True	-1.00	5.63	1.00	3.93	1.41	2.29	True	-1.00	1.31	0.05	0.15	-0.03
TCGA-CJ-4897-01	False	True	-1.00	4.43	0.99	3.49	1.38	1.99	True	-1.00	1.70	0.07	0.19	-0.02
TCGA-BP-4803-01	False	True	-1.00	4.11	0.99	3.26	0.52	1.68	True	-1.00	1.82	0.07	0.21	-0.02
TCGA-BP-4789-01	False	True	-1.00	3.56	0.99	2.97	1.16	1.35	True	-1.00	1.97	0.08	0.22	-0.01
TCGA-BP-4163-01	False	True	-1.00	4.39	0.99	3.43	0.84	1.79	True	-1.00	1.51	0.05	0.18	-0.03
TCGA-MM-A564-01	False	True	-1.00	3.48	0.98	2.97	0.61	1.00	True	-1.00	2.04	0.10	0.19	-0.01
TCGA-BP-4770-01	False	True	-1.00	3.51	0.93	3.27	0.79	2.24	True	-1.00	3.18	0.15	0.34	-0.02
TCGA-CJ-5686-01	False	True	-1.00	5.04	0.99	3.92	1.34	2.51	True	-1.00	1.37	0.04	0.17	-0.04
TCGA-B0-5812-01	False	True	-1.00	5.03	0.99	3.81	1.27	1.96	True	-1.00	1.75	0.06	0.20	-0.03
TCGA-BP-5194-01	False	True	-1.00	4.30	0.99	3.45	1.42	1.73	True	-1.00	1.60	0.06	0.18	-0.02
TCGA-BP-4159-01	False	True	-1.00	4.33	0.99	3.29	0.50	1.14	True	-1.00	1.91	0.08	0.21	-0.02
TCGA-BP-4766-01	False	True	-1.01	3.02	0.99	2.62	0.84	0.55	True	-1.01	1.39	0.05	0.16	-0.02
TCGA-BP-5202-01	False	True	-1.01	4.31	1.00	3.27	1.33	1.27	True	-1.01	1.47	0.06	0.17	-0.03
TCGA-B0-4713-01	False	True	-1.01	3.87	1.00	3.45	0.57	2.33	True	-1.01	1.55	0.07	0.17	-0.03
TCGA-CW-5583-01	False	True	-1.01	3.97	0.99	3.20	1.18	1.59	True	-1.01	1.71	0.07	0.19	-0.02
TCGA-B0-4845-01	False	True	-1.01	3.75	0.98	2.90	1.05	0.65	True	-1.01	1.66	0.08	0.16	-0.02
TCGA-CZ-5985-01	False	True	-1.01	5.51	1.00	4.24	1.53	2.44	True	-1.01	0.97	0.02	0.14	-0.05
TCGA-B0-5701-11	False	True	-1.01	2.67	0.99	2.35	0.94	0.68	True	-1.01	2.07	0.06	0.24	-0.00
TCGA-B0-5102-01	False	True	-1.01	4.78	1.00	3.75	1.90	2.29	True	-1.01	1.52	0.07	0.16	-0.03
TCGA-CZ-4861-01	False	True	-1.01	5.56	1.00	4.35	1.88	2.34	True	-1.01	1.10	0.04	0.16	-0.06
TCGA-BP-5190-01	False	True	-1.01	3.76	1.00	3.16	0.85	1.37	True	-1.01	1.50	0.06	0.16	-0.02
TCGA-BP-4964-01	False	True	-1.02	4.95	1.00	3.76	1.57	2.48	True	-1.02	1.66	0.07	0.19	-0.03
TCGA-BP-5192-01	False	True	-1.02	3.57	1.00	2.92	1.11	1.24	True	-1.02	1.60	0.07	0.16	-0.02
TCGA-A3-3322-01	False	True	-1.02	3.51	1.00	2.89	1.30	0.84	True	-1.02	1.64	0.06	0.18	-0.02
TCGA-CZ-5457-01	False	True	-1.02	4.78	0.99	3.84	1.73	2.59	True	-1.02	1.45	0.05	0.16	-0.02
TCGA-A3-3362-01	False	True	-1.02	4.26	1.00	3.37	1.30	1.98	True	-1.02	1.70	0.07	0.19	-0.02
TCGA-B0-5402-01	False	True	-1.02	5.19	1.00	3.70	1.69	1.22	True	-1.02	1.62	0.06	0.19	-0.02
TCGA-B2-4099-01	False	True	-1.02	5.52	1.00	3.88	1.38	1.75	True	-1.02	1.25	0.05	0.14	-0.03
TCGA-EU-5906-01	False	True	-1.02	4.39	0.99	3.43	1.42	1.58	True	-1.02	1.46	0.05	0.18	-0.03
TCGA-AK-3431-01	False	True	-1.02	4.05	0.99	3.30	0.47	1.62	True	-1.02	2.16	0.08	0.24	-0.02
TCGA-CJ-4634-01	False	True	-1.03	3.63	0.99	2.96	1.17	1.38	True	-1.03	1.71	0.06	0.19	-0.01
TCGA-DV-A4VZ-01	False	True	-1.03	2.23	0.98	2.11	1.74	0.33	True	-1.03	1.98	0.12	0.18	-0.02
TCGA-B0-4699-01	False	True	-1.03	5.11	1.00	4.60	3.75	4.21	True	-1.03	1.70	0.09	0.19	-0.05
TCGA-CJ-5680-01	False	True	-1.03	3.78	1.00	2.95	0.88	0.90	True	-1.03	1.62	0.06	0.18	-0.02
TCGA-DV-A4VX-01	False	True	-1.03	3.86	1.00	3.35	0.83	2.50	True	-1.03	1.36	0.08	0.14	-0.04
TCGA-BP-4784-01	False	True	-1.03	3.57	0.99	2.96	0.50	0.80	True	-1.03	2.20	0.10	0.22	-0.01
TCGA-A3-3307-01	False	True	-1.04	5.34	1.00	4.06	1.74	3.03	True	-1.04	1.23	0.04	0.15	-0.03
TCGA-A3-3357-01	False	True	-1.04	4.40	1.00	3.99	1.22	2.97	True	-1.04	0.94	0.03	0.12	-0.03
TCGA-B0-5694-11	False	True	-1.04	3.61	0.99	2.93	1.34	0.91	True	-1.04	1.72	0.06	0.20	-0.02
TCGA-B0-4814-01	False	True	-1.04	4.27	1.00	3.38	1.94	1.68	True	-1.04	1.71	0.08	0.18	-0.02
TCGA-CJ-6032-01	False	True	-1.04	4.68	0.99	3.69	1.25	2.65	True	-1.04	1.33	0.06	0.16	-0.04
TCGA-CZ-5469-01	False	True	-1.04	3.19	0.97	3.01	0.40	1.48	True	-1.04	2.11	0.12	0.19	-0.02
TCGA-B4-5844-01	False	True	-1.04	4.11	0.98	3.05	0.99	0.97	True	-1.04	1.68	0.07	0.18	-0.02
TCGA-BP-4967-01	False	True	-1.05	3.78	0.99	3.14	0.70	1.56	True	-1.05	1.70	0.08	0.19	-0.03
TCGA-AK-3436-01	False	True	-1.05	3.61	0.99	3.07	0.47	2.03	True	-1.05	1.91	0.09	0.19	-0.01
TCGA-B0-5094-01	False	True	-1.05	3.65	0.99	3.19	0.68	1.90	True	-1.05	1.74	0.08	0.18	-0.03
TCGA-BP-5187-01	False	True	-1.05	4.71	0.99	3.57	1.13	2.72	True	-1.05	1.87	0.08	0.22	-0.04
TCGA-BP-4760-01	False	True	-1.05	3.04	0.99	2.57	1.53	0.50	True	-1.05	2.17	0.09	0.24	-0.02
TCGA-A3-3311-01	False	True	-1.05	5.00	0.99	3.93	1.35	2.57	True	-1.05	1.48	0.05	0.18	-0.03
TCGA-BP-4807-01	False	True	-1.06	4.12	1.00	3.20	1.28	0.96	True	-1.06	1.70	0.04	0.21	-0.02
TCGA-A3-3308-01	False	True	-1.06	4.43	0.97	3.44	1.94	1.43	True	-1.06	1.99	0.08	0.23	-0.02
TCGA-B8-5159-01	False	True	-1.06	4.57	1.00	3.97	1.51	3.42	True	-1.06	1.43	0.06	0.16	-0.02
TCGA-A3-3373-01	False	True	-1.06	4.52	0.99	3.45	1.31	1.32	True	-1.06	1.53	0.04	0.19	-0.03
TCGA-AK-3460-01	False	True	-1.07	4.42	1.00	3.51	1.27	2.09	True	-1.07	1.55	0.06	0.17	-0.02
TCGA-BP-4325-01	False	True	-1.07	5.13	1.00	4.25	2.07	3.88	True	-1.07	1.09	0.04	0.12	-0.03
TCGA-B4-5378-01	False	True	-1.07	3.31	0.99	2.88	1.11	1.20	True	-1.07	1.87	0.09	0.20	-0.03
TCGA-B0-4945-01	False	True	-1.07	4.43	0.99	3.45	1.62	1.78	True	-1.07	1.50	0.06	0.18	-0.04
TCGA-A3-3367-01	False	True	-1.07	4.70	0.99	3.49	1.83	1.41	True	-1.07	1.46	0.05	0.16	-0.02
TCGA-A3-3365-01	False	True	-1.07	4.55	0.99	3.61	1.29	1.92	True	-1.07	1.75	0.07	0.20	-0.02
TCGA-BP-4332-01	False	True	-1.07	3.88	0.99	3.30	0.96	1.72	True	-1.07	1.75	0.07	0.19	-0.02
TCGA-CW-6088-01	False	True	-1.07	3.91	0.99	3.11	1.27	1.09	True	-1.07	1.63	0.06	0.18	-0.02
TCGA-CZ-5988-01	False	True	-1.08	4.63	0.99	3.72	1.15	2.33	True	-1.08	1.90	0.09	0.21	-0.04
TCGA-B4-5836-01	False	True	-1.08	4.86	0.99	3.81	1.53	1.98	True	-1.08	1.65	0.07	0.19	-0.03
TCGA-DV-5576-01	False	True	-1.08	2.96	0.99	2.41	0.72	0.24	True	-1.08	2.03	0.10	0.20	-0.02
TCGA-BP-4177-01	False	True	-1.08	3.20	0.99	2.66	0.76	0.78	True	-1.08	2.14	0.10	0.22	-0.01
TCGA-A3-3320-01	False	True	-1.08	4.67	1.00	3.55	1.61	1.92	True	-1.08	1.23	0.04	0.15	-0.04
TCGA-CW-6093-01	False	True	-1.08	3.56	0.98	2.96	1.00	0.73	True	-1.08	1.59	0.07	0.17	-0.02
TCGA-CW-5584-11	False	True	-1.08	3.59	0.99	3.05	1.08	1.40	True	-1.08	1.75	0.07	0.19	-0.01
TCGA-B0-5104-01	False	True	-1.08	4.08	0.99	3.06	1.22	1.23	True	-1.08	1.34	0.05	0.17	-0.04
TCGA-B0-5117-01	False	True	-1.08	2.54	1.00	1.97	1.44	0.18	True	-1.08	1.47	0.07	0.13	-0.01
TCGA-B2-3924-01	False	True	-1.08	6.97	1.00	5.31	2.57	4.44	True	-1.08	0.82	0.03	0.10	-0.04
TCGA-BP-4158-01	False	True	-1.09	4.19	1.00	3.29	0.94	1.59	True	-1.09	1.65	0.07	0.17	-0.02
TCGA-BP-4975-01	False	True	-1.09	3.97	0.99	3.04	0.98	1.00	True	-1.09	1.68	0.06	0.19	-0.02
TCGA-BP-4799-01	False	True	-1.09	4.75	0.96	3.78	1.23	2.96	True	-1.09	1.71	0.06	0.23	-0.05
TCGA-CZ-5462-01	False	True	-1.09	5.13	1.00	3.66	1.71	1.14	True	-1.09	1.04	0.03	0.14	-0.05
TCGA-B8-4621-01	False	True	-1.09	3.69	1.00	3.15	0.83	1.52	True	-1.09	1.30	0.03	0.16	-0.02
TCGA-A3-3382-01	False	True	-1.10	4.69	0.98	3.71	1.09	2.61	True	-1.10	1.50	0.06	0.18	-0.04
TCGA-DV-5567-01	False	True	-1.10	3.12	0.99	2.34	0.66	0.48	True	-1.10	1.95	0.10	0.19	-0.02
TCGA-BP-4995-01	False	True	-1.10	4.31	1.00	3.40	1.66	2.25	True	-1.10	1.26	0.05	0.15	-0.03
TCGA-BP-4781-01	False	True	-1.10	4.18	0.99	3.28	0.94	1.19	True	-1.10	1.74	0.06	0.21	-0.03
TCGA-BP-4965-01	False	True	-1.10	4.22	0.99	3.38	1.58	1.74	True	-1.10	1.59	0.06	0.18	-0.02
TCGA-BP-4343-01	False	True	-1.11	5.77	0.99	4.24	1.49	2.60	True	-1.11	1.72	0.05	0.22	-0.03
TCGA-BP-4768-01	False	True	-1.11	3.43	0.99	2.97	0.86	2.01	True	-1.11	1.54	0.07	0.16	-0.02
TCGA-B2-4098-01	False	True	-1.11	3.76	1.00	3.33	2.42	1.11	True	-1.11	1.12	0.03	0.14	-0.03
TCGA-BP-4765-01	False	True	-1.11	3.64	0.99	2.89	1.03	0.48	True	-1.11	1.77	0.07	0.20	-0.03
TCGA-B0-5701-01	False	True	-1.11	5.15	0.99	3.90	0.91	2.26	True	-1.11	1.49	0.06	0.16	-0.03
TCGA-A3-3316-01	False	True	-1.12	3.94	0.98	3.11	0.66	1.27	True	-1.12	1.90	0.06	0.24	-0.03
TCGA-AS-3777-01	False	True	-1.12	3.11	1.00	2.29	0.69	0.59	True	-1.12	1.36	0.06	0.13	-0.01
TCGA-DV-A4W0-01	False	True	-1.12	4.08	1.00	3.14	0.93	1.21	True	-1.12	1.57	0.07	0.18	-0.04
TCGA-BP-4976-01	False	True	-1.12	3.60	1.00	2.86	0.72	0.47	True	-1.12	1.59	0.07	0.16	-0.01
TCGA-BP-4994-01	False	True	-1.13	3.90	1.00	3.06	1.55	1.81	True	-1.13	1.25	0.05	0.14	-0.03
TCGA-B0-5693-01	False	True	-1.13	3.73	0.99	2.83	1.44	0.76	True	-1.13	1.76	0.08	0.18	-0.02
TCGA-CJ-5689-11	False	True	-1.13	3.37	0.99	2.94	1.19	1.10	True	-1.13	1.82	0.07	0.20	-0.01
TCGA-B0-5116-01	False	True	-1.13	3.42	0.98	2.85	0.37	1.32	True	-1.13	2.14	0.11	0.21	-0.02
TCGA-BP-4756-01	False	True	-1.13	4.42	1.00	3.43	2.64	2.22	True	-1.13	1.23	0.04	0.13	-0.02
TCGA-A3-3335-01	False	True	-1.14	3.80	1.00	3.01	3.07	1.21	True	-1.14	1.54	0.07	0.17	-0.04
TCGA-B0-5099-01	False	True	-1.14	3.34	1.00	2.66	1.09	0.63	True	-1.14	1.71	0.09	0.17	-0.02
TCGA-B0-5084-01	False	True	-1.14	3.60	0.95	2.96	0.47	1.68	True	-1.14	2.05	0.13	0.17	-0.01
TCGA-BP-4352-01	False	True	-1.14	2.69	0.98	2.43	1.78	0.42	True	-1.14	2.27	0.15	0.21	-0.04
TCGA-BP-5004-01	False	True	-1.15	4.44	0.99	3.45	0.89	2.08	True	-1.15	1.68	0.07	0.19	-0.03
TCGA-B8-A54K-01	False	True	-1.15	2.98	0.99	2.44	0.95	0.57	True	-1.15	2.06	0.11	0.18	-0.01
TCGA-BP-4174-01	False	True	-1.15	4.99	1.00	4.09	2.44	2.61	True	-1.15	1.40	0.06	0.16	-0.03
TCGA-B0-5691-11	False	True	-1.15	3.50	1.00	2.78	1.09	1.05	True	-1.15	1.67	0.04	0.20	-0.01
TCGA-CZ-5453-01	False	True	-1.15	3.56	1.00	2.71	1.53	0.32	True	-1.15	1.66	0.08	0.17	-0.02
TCGA-EU-5907-01	False	True	-1.15	4.16	1.00	3.14	2.04	0.74	True	-1.15	1.61	0.07	0.18	-0.03
TCGA-B2-5636-11	False	True	-1.16	3.13	1.00	2.44	0.94	0.71	True	-1.16	1.58	0.04	0.17	-0.00
TCGA-CJ-5680-11	False	True	-1.16	3.11	0.99	2.75	1.37	0.85	True	-1.16	2.00	0.09	0.22	-0.03
TCGA-CJ-4885-01	False	True	-1.16	3.98	1.00	3.15	1.25	1.83	True	-1.16	1.73	0.07	0.18	-0.02
TCGA-B8-4154-01	False	True	-1.16	5.59	1.00	3.99	1.21	2.78	True	-1.16	1.35	0.06	0.14	-0.02
TCGA-AK-3455-01	False	True	-1.16	6.23	1.00	4.97	1.32	5.39	True	-1.16	1.06	0.05	0.12	-0.03
TCGA-B0-5096-01	False	True	-1.17	4.25	0.99	3.42	0.48	1.68	True	-1.17	1.84	0.08	0.22	-0.05
TCGA-CJ-6033-11	False	True	-1.17	2.63	1.00	2.46	0.84	1.01	True	-1.17	1.61	0.07	0.14	0.00
TCGA-BP-4340-01	False	True	-1.17	4.51	1.00	3.15	1.09	1.02	True	-1.17	1.29	0.06	0.14	-0.03
TCGA-CJ-4878-01	False	True	-1.17	4.00	0.99	2.88	1.59	0.44	True	-1.17	1.45	0.08	0.16	-0.04
TCGA-CZ-5457-11	False	True	-1.18	3.53	1.00	2.41	1.21	0.32	True	-1.18	1.76	0.08	0.17	-0.00
TCGA-AK-3450-01	False	True	-1.18	4.69	0.99	3.35	1.14	1.72	True	-1.18	1.51	0.06	0.17	-0.02
TCGA-CZ-5467-11	False	True	-1.18	2.64	1.00	2.10	1.66	0.38	True	-1.18	1.60	0.08	0.16	-0.02
TCGA-CZ-5468-11	False	True	-1.18	3.23	1.00	2.48	1.19	0.53	True	-1.18	1.76	0.09	0.16	-0.01
TCGA-CW-5580-01	False	True	-1.18	4.14	0.99	3.12	1.18	0.72	True	-1.18	1.64	0.06	0.19	-0.03
TCGA-CZ-5465-01	False	True	-1.18	4.59	1.00	3.15	2.47	0.94	True	-1.18	1.60	0.08	0.17	-0.03
TCGA-B0-5712-01	False	True	-1.18	3.96	1.00	3.34	1.49	2.35	True	-1.18	1.62	0.08	0.15	-0.02
TCGA-AK-3451-01	False	True	-1.19	3.84	1.00	3.52	0.51	3.39	True	-1.19	1.41	0.06	0.13	-0.00
TCGA-CZ-5987-11	False	True	-1.19	3.48	0.99	3.03	1.09	1.27	True	-1.19	1.89	0.06	0.23	-0.02
TCGA-AK-3428-01	False	True	-1.19	4.60	1.00	3.29	1.74	1.63	True	-1.19	1.50	0.07	0.17	-0.04
TCGA-CW-5591-01	False	True	-1.20	3.06	0.99	2.47	0.85	0.78	True	-1.20	1.96	0.07	0.22	-0.01
TCGA-CJ-5678-11	False	True	-1.20	2.81	1.00	2.54	1.03	1.17	True	-1.20	1.54	0.05	0.16	-0.00
TCGA-B0-4700-11	False	True	-1.20	2.70	1.00	2.16	1.09	0.37	True	-1.20	1.67	0.06	0.18	-0.01
TCGA-CZ-5986-01	False	True	-1.20	5.02	0.99	3.50	2.39	0.94	True	-1.20	1.38	0.06	0.16	-0.04
TCGA-CZ-5989-11	False	True	-1.21	3.17	0.99	2.48	1.20	0.55	True	-1.21	2.00	0.08	0.21	-0.00
TCGA-CZ-5982-01	False	True	-1.21	3.70	0.99	2.86	1.29	1.19	True	-1.21	1.60	0.07	0.17	-0.03
TCGA-CZ-4859-01	False	True	-1.23	4.05	1.00	3.10	1.01	1.31	True	-1.23	1.46	0.07	0.14	-0.02
TCGA-CZ-5456-11	False	True	-1.23	2.09	1.00	1.81	1.07	0.19	True	-1.23	1.79	0.09	0.17	-0.01
TCGA-B2-5633-01	False	True	-1.23	4.57	0.98	3.55	1.84	1.84	True	-1.23	1.12	0.01	0.17	-0.03
TCGA-CJ-5679-11	False	True	-1.23	3.38	1.00	2.78	1.35	1.02	True	-1.23	1.77	0.07	0.20	-0.02
TCGA-CJ-5676-11	False	True	-1.24	3.08	1.00	2.66	1.03	0.93	True	-1.24	1.69	0.05	0.19	-0.01
TCGA-CZ-4865-11	False	True	-1.24	2.97	1.00	2.26	1.36	0.46	True	-1.24	2.01	0.08	0.21	-0.01
TCGA-CZ-4864-11	False	True	-1.24	2.56	1.00	2.16	0.79	0.49	True	-1.24	1.61	0.05	0.17	-0.00
TCGA-B8-4151-01	False	True	-1.24	4.64	1.00	3.28	1.28	1.17	True	-1.24	1.39	0.06	0.14	-0.02
TCGA-CW-5585-11	False	True	-1.24	2.92	1.00	2.24	0.90	0.39	True	-1.24	1.65	0.06	0.17	0.00
TCGA-B4-5835-01	False	True	-1.25	3.99	0.99	3.35	0.90	1.54	True	-1.25	1.28	0.06	0.13	-0.02
TCGA-DV-A4W0-05	False	True	-1.25	3.27	0.99	2.58	1.24	0.39	True	-1.25	1.83	0.11	0.16	-0.02
TCGA-B8-4622-11	False	True	-1.26	3.95	1.00	3.20	0.86	1.84	True	-1.26	1.63	0.04	0.18	0.00
TCGA-CJ-5677-11	False	True	-1.26	2.64	1.00	2.26	1.33	0.48	True	-1.26	1.62	0.06	0.17	-0.01
TCGA-CZ-4866-01	False	True	-1.26	3.92	1.00	3.09	1.57	1.24	True	-1.26	1.23	0.04	0.14	-0.02
TCGA-B0-5699-11	False	True	-1.26	3.00	1.00	2.17	1.20	0.20	True	-1.26	1.68	0.06	0.17	-0.00
TCGA-T7-A92I-01	False	True	-1.26	3.31	1.00	3.00	3.99	1.32	True	-1.26	1.42	0.04	0.16	-0.01
TCGA-CJ-6030-11	False	True	-1.27	3.58	1.00	2.67	1.04	1.27	True	-1.27	1.44	0.05	0.15	-0.01
TCGA-A3-3363-01	False	True	-1.27	3.21	1.00	2.86	1.31	1.17	True	-1.27	1.45	0.05	0.14	-0.00
TCGA-B0-4852-01	False	True	-1.27	4.85	1.00	3.52	1.29	1.97	True	-1.27	1.55	0.08	0.17	-0.03
TCGA-CZ-4860-01	False	True	-1.27	3.91	0.99	3.36	0.67	1.35	True	-1.27	1.75	0.09	0.19	-0.04
TCGA-B0-5705-11	False	True	-1.27	2.46	1.00	2.09	1.16	0.50	True	-1.27	1.68	0.07	0.18	-0.01
TCGA-BP-4164-01	False	True	-1.27	4.48	1.00	3.33	1.76	1.80	True	-1.27	1.43	0.07	0.15	-0.03
TCGA-B0-5696-11	False	True	-1.27	2.79	1.00	2.22	0.76	0.63	True	-1.27	1.63	0.06	0.16	0.00
TCGA-CZ-5984-11	False	True	-1.28	3.06	1.00	2.16	1.00	0.37	True	-1.28	1.77	0.06	0.19	-0.01
TCGA-B2-3923-01	False	True	-1.28	3.47	1.00	2.21	2.22	0.39	True	-1.28	1.05	0.04	0.10	-0.01
TCGA-CW-5581-11	False	True	-1.28	2.59	1.00	2.07	0.94	0.45	True	-1.28	1.56	0.06	0.16	-0.00
TCGA-CZ-5463-01	False	True	-1.28	5.52	1.00	4.04	1.76	2.38	True	-1.28	1.23	0.06	0.13	-0.03
TCGA-AK-3458-01	False	True	-1.29	4.31	1.00	3.41	0.80	2.59	True	-1.29	1.61	0.08	0.14	-0.01
TCGA-CW-5589-11	False	True	-1.29	2.71	1.00	2.18	0.86	0.38	True	-1.29	1.66	0.06	0.16	0.00
TCGA-CJ-5681-01	False	True	-1.29	2.91	0.99	2.38	1.11	0.46	True	-1.29	1.65	0.06	0.15	0.01
TCGA-AK-3465-01	False	True	-1.29	3.38	1.00	2.00	1.33	0.22	True	-1.29	1.55	0.07	0.14	-0.00
TCGA-B0-4688-01	False	True	-1.29	3.11	0.97	2.93	3.27	0.75	True	-1.29	2.71	0.17	0.25	-0.02
TCGA-B0-5697-11	False	True	-1.30	2.19	1.00	1.84	0.85	0.24	True	-1.30	1.66	0.07	0.16	0.00
TCGA-CW-5580-11	False	True	-1.30	2.44	1.00	2.16	1.30	0.57	True	-1.30	1.73	0.07	0.17	-0.01
TCGA-BP-4763-01	False	True	-1.30	4.60	1.00	3.42	1.19	1.63	True	-1.30	1.94	0.08	0.22	-0.03
TCGA-CW-5587-11	False	True	-1.31	3.14	1.00	2.28	0.74	0.55	True	-1.31	1.49	0.06	0.15	-0.00
TCGA-B0-5709-11	False	True	-1.31	3.14	1.00	2.45	0.96	0.56	True	-1.31	1.64	0.06	0.17	-0.01
TCGA-CZ-5466-11	False	True	-1.31	3.54	1.00	2.90	1.22	1.20	True	-1.31	1.63	0.05	0.18	-0.01
TCGA-A3-3387-11	False	True	-1.31	2.63	1.00	1.94	0.76	0.36	True	-1.31	1.49	0.05	0.15	0.00
TCGA-B0-5690-11	False	True	-1.31	2.58	1.00	2.04	0.80	0.26	True	-1.31	1.67	0.07	0.16	0.01
TCGA-B4-5838-01	False	True	-1.32	3.98	1.00	3.19	2.20	1.88	True	-1.32	2.01	0.08	0.21	-0.01
TCGA-CZ-5469-11	False	True	-1.32	2.50	1.00	2.00	1.59	0.39	True	-1.32	1.72	0.09	0.15	-0.01
TCGA-B8-4619-11	False	True	-1.32	3.49	1.00	2.76	0.99	1.55	True	-1.32	1.39	0.04	0.14	0.00
TCGA-CZ-5451-11	False	True	-1.33	2.56	1.00	1.97	1.09	0.21	True	-1.33	1.56	0.05	0.16	0.00
TCGA-CZ-5458-11	False	True	-1.33	2.16	1.00	1.79	1.39	0.19	True	-1.33	1.78	0.09	0.17	-0.01
TCGA-AK-3440-01	False	True	-1.33	2.94	1.00	2.14	2.43	0.25	True	-1.33	1.07	0.06	0.10	-0.03
TCGA-AK-3433-01	False	True	-1.33	3.10	1.00	2.23	1.37	0.33	True	-1.33	1.13	0.05	0.09	-0.00
TCGA-B8-5546-01	False	True	-1.33	2.57	1.00	2.51	1.18	1.27	True	-1.33	1.67	0.07	0.16	0.00
TCGA-AK-3456-01	False	True	-1.34	3.51	1.00	2.84	2.53	0.79	True	-1.34	1.49	0.04	0.17	-0.01
TCGA-CZ-5454-11	False	True	-1.35	2.87	1.00	2.22	1.22	0.32	True	-1.35	1.76	0.09	0.17	-0.01
TCGA-B0-5703-11	False	True	-1.35	3.22	1.00	2.43	0.82	0.65	True	-1.35	1.77	0.08	0.16	-0.00
TCGA-B4-5843-01	False	True	-1.35	3.67	0.99	2.85	1.41	0.84	True	-1.35	1.92	0.08	0.20	-0.02
TCGA-B8-5549-11	False	True	-1.36	2.59	1.00	1.84	1.22	0.14	True	-1.36	1.79	0.08	0.17	-0.00
TCGA-B2-5641-11	False	True	-1.36	2.55	1.00	1.92	1.06	0.15	True	-1.36	1.75	0.08	0.16	0.00
TCGA-CZ-4863-11	False	True	-1.36	2.45	1.00	2.01	1.40	0.15	True	-1.36	1.93	0.10	0.18	-0.00
TCGA-CJ-5672-11	False	True	-1.36	2.47	1.00	1.90	0.98	0.32	True	-1.36	1.78	0.08	0.17	-0.00
TCGA-A3-3306-01	False	True	-1.37	4.48	1.00	3.18	1.17	1.38	True	-1.37	1.42	0.07	0.13	-0.02
TCGA-B8-4619-01	False	True	-1.37	3.02	1.00	2.36	1.27	0.55	True	-1.37	1.53	0.06	0.15	-0.01
TCGA-B0-5706-11	False	True	-1.37	2.64	1.00	2.15	1.14	0.50	True	-1.37	1.83	0.09	0.16	-0.00
TCGA-A3-3358-11	False	True	-1.37	3.09	1.00	2.12	0.59	0.65	True	-1.37	1.49	0.05	0.14	0.01
TCGA-CZ-5452-11	False	True	-1.37	2.64	1.00	1.94	1.21	0.35	True	-1.37	1.83	0.09	0.17	-0.00
TCGA-CZ-5463-11	False	True	-1.37	3.18	1.00	2.39	1.03	0.48	True	-1.37	1.70	0.07	0.17	-0.00
TCGA-CZ-5470-11	False	True	-1.38	2.72	1.00	2.35	1.16	0.86	True	-1.38	2.02	0.08	0.20	0.01
TCGA-AK-3447-01	False	True	-1.39	2.77	1.00	1.90	0.75	0.40	True	-1.39	1.03	0.05	0.06	0.01
TCGA-CJ-5681-11	False	True	-1.39	2.37	1.00	2.08	1.06	1.17	True	-1.39	1.96	0.11	0.16	-0.00
TCGA-CZ-5986-11	False	True	-1.40	2.94	1.00	2.26	1.03	0.34	True	-1.40	1.72	0.06	0.18	0.00
TCGA-B0-4696-01	False	True	-1.41	2.15	0.96	1.90	0.09	0.12	True	-1.41	2.89	0.16	0.27	-0.00
TCGA-CZ-5453-11	False	True	-1.41	3.63	1.00	2.54	1.35	0.64	True	-1.41	1.83	0.08	0.19	-0.01
TCGA-CZ-5982-11	False	True	-1.41	2.10	1.00	1.68	0.79	0.09	True	-1.41	1.56	0.06	0.15	0.00
TCGA-A3-3385-01	False	True	-1.41	3.21	1.00	2.53	1.38	0.54	True	-1.41	1.41	0.07	0.13	-0.01
TCGA-CZ-5455-11	False	True	-1.41	2.39	1.00	1.82	1.38	0.13	True	-1.41	1.96	0.09	0.18	0.00
TCGA-CZ-5985-11	False	True	-1.42	2.73	1.00	1.99	1.05	0.15	True	-1.42	1.58	0.05	0.17	-0.01
TCGA-B0-4712-11	False	True	-1.42	3.13	1.00	2.06	1.21	0.30	True	-1.42	1.58	0.09	0.13	-0.01
TCGA-B0-5711-11	False	True	-1.42	2.84	1.00	2.25	0.97	0.51	True	-1.42	1.67	0.07	0.16	0.00
TCGA-B8-A54E-01	False	True	-1.44	3.71	1.00	2.77	1.63	1.01	True	-1.44	1.16	0.03	0.12	-0.01
TCGA-CZ-5988-11	False	True	-1.44	2.46	1.00	1.91	1.10	0.24	True	-1.44	1.56	0.06	0.15	-0.00
TCGA-B0-4834-01	False	True	-1.45	2.16	1.00	2.09	2.26	0.37	True	-1.45	1.50	0.07	0.14	-0.00
TCGA-CZ-5462-11	False	True	-1.45	3.35	1.00	2.38	1.26	0.44	True	-1.45	1.64	0.08	0.15	0.00
TCGA-CZ-5461-11	False	True	-1.45	2.92	1.00	2.17	1.23	0.39	True	-1.45	1.72	0.07	0.18	-0.01
TCGA-A3-3328-01	False	True	-1.45	2.19	1.00	1.79	1.42	0.09	True	-1.45	1.17	0.07	0.08	-0.00
TCGA-CW-6088-11	False	True	-1.46	2.28	1.00	1.83	1.11	0.18	True	-1.46	1.68	0.08	0.15	0.00
TCGA-CW-6087-11	False	True	-1.48	2.50	1.00	1.90	0.93	0.23	True	-1.48	1.53	0.06	0.14	0.01
TCGA-CW-6090-11	False	True	-1.49	2.30	1.00	1.83	0.84	0.27	True	-1.49	1.51	0.05	0.15	0.00
TCGA-B8-5552-11	False	True	-1.50	3.39	0.99	2.59	2.03	0.73	True	-1.50	2.02	0.08	0.23	-0.02
TCGA-AK-3443-01	False	True	-1.51	2.26	1.00	1.84	2.33	0.10	True	-1.51	1.06	0.05	0.09	-0.01
TCGA-B0-5098-01	False	True	-1.53	2.71	0.97	2.36	0.32	0.87	True	-1.53	2.42	0.18	0.17	-0.01
TCGA-AK-3427-01	False	True	-1.53	2.81	1.00	1.96	0.84	0.20	True	-1.53	1.47	0.09	0.10	0.01
TCGA-A3-3313-01	False	True	-1.53	3.26	0.99	2.49	3.21	0.36	True	-1.53	1.61	0.07	0.16	-0.01
TCGA-CZ-5465-11	False	True	-1.54	2.50	1.00	1.93	1.42	0.23	True	-1.54	1.76	0.09	0.16	-0.00
TCGA-CZ-5989-01	False	True	-1.96	5.56	1.00	3.48	2.46	3.08	True	-1.96	1.08	0.03	0.13	-0.02
TCGA-B8-4146-01	False	True	-1.99	6.43	1.00	3.89	3.00	2.49	True	-1.99	0.99	0.04	0.12	-0.04
TCGA-B4-5832-01	False	True	-2.11	4.44	0.99	2.62	0.97	1.47	True	-2.11	1.51	0.04	0.19	-0.03
